# Supplementary material for: Multi-scale inference of genetic trait architecture using biologically annotated neural networks
Source: PLoS Genet. 2021 Aug 19;17(8):e1009754. doi: 10.1371/journal.pgen.1009754 (PMC8407593; doi:10.1371/journal.pgen.1009754)
Supplement: S13 Table — We analyze J ≈ 10,000 SNPs and G = 1, 925 SNP-sets from N = 1,814 mice—with specific numbers varying slightly depending on the quality control procedure for each phenotype (Supporting information). Here, SNP-set annotations are based on gene boundaries defined by the Mouse Genome Informatics database (see URLs listed in the main text). Unannotated SNPs located within the same genomic region were labeled as being within the “intergenic region” between two genes. This file gives the posterior inclusion probabilities (PIPs) for the input and hidden layer neural network weights after fitting the BANNs model on the individual-level data. We assess significance for both SNPs and SNP-sets according to the “median probability model” threshold [57] (i.e., PIP ≥ 0.5). Page #1 provides the variant-level association mapping results with columns corresponding to: (1) chromosome; (2) SNP ID; (3) chromosomal position in base-pair (bp) coordinates; (4) SNP PIP; and (5) SuSiE PIP, which corresponds to SNP-level posterior inclusion probabilities computed by SuSiE [46]. Page #2 provides the SNP-set level enrichment results with columns corresponding to: (1) chromosome; (2) SNP-set ID; (3-4) the starting and ending position of the SNP-set chromosomal boundaries; (5) SNP-set PIP; (6) RSS PIP, which corresponds to the posterior inclusion probabilities computed by RSS [26]; (7) the number of SNPs that have been annotated within each SNP-set; (8) the “top” associated SNP within each SNP-set; (9) the PIP of each top SNP. (XLSX) [file pgen.1009754.s046.xlsx]

## Sheet: CD8_SNPs
Chromosome	SNP ID	Position (bp)	PIP	SuSiE PIP
1	rs3688959	3157748	7.51e-05	4.7392e-11
1	rs3712219	3366533	0.000168	1.58741e-10
1	rs6279977	3451386	0.00111	2.76162e-10
1	rs6340473	3539826	7.83e-05	1.66895e-10
1	rs13476077	4057607	0.00726	4.92231e-08
1	rs3664533	4102384	8.92e-05	1.11412e-10
1	rs13476078	4486478	0.00264	9.86619e-09
1	rs6210607	4682338	9.61e-05	4.54707e-11
1	rs3665737	4728278	0.000165	1.06648e-10
1	rs3680660	4821965	0.000108	0.000158022
1	rs3684230	5149339	0.000412	4.08559e-10
1	rs13476079	5558029	0.00264	9.86619e-09
1	rs13476081	5868580	0.00293	1.0476e-08
1	rs3715495	6022493	7.72e-05	7.98865e-11
1	rs6336442	6193353	0.00191	7.29679e-10
1	rs13476083	6621475	0.000392	1.87031e-10
1	rs6305300	6795759	0.000172	1.0832e-10
1	rs13476085	6935414	0.000777	4.65973e-10
1	gnf03.152.088	7220650	0.000212	4.11685e-10
1	rs13476086	7463174	0.000798	5.00202e-10
1	rs6325084	7742850	7.39e-05	4.76726e-07
1	rs3711751	7752721	0.00255	1.58404e-06
1	rs3722224	7921138	8e-05	1.8146e-10
1	rs3689263	8151802	9.2e-05	1.97643e-10
1	rs13459084	8449210	7.77e-05	3.26486e-10
1	rs13476088	8538639	0.000916	5.90072e-10
1	rs13476089	8932875	0.0012	1.51322e-10
1	rs13476090	9059074	0.0012	1.51322e-10
1	rs3719258	9133091	7.4e-05	4.72159e-11
1	rs3720425	9133322	7.96e-05	5.34857e-11
1	rs13476091	9279949	0.00127	1.55456e-10
1	rs3686905	9907863	0.00018	2.79026e-07
1	rs3684964	10786873	0.000118	5.15383e-11
1	rs13476094	10859691	0.000708	2.31861e-10
1	rs3702083	11006791	0.000116	4.59703e-11
1	rs6271232	11132482	7.63e-05	1.09478e-10
1	rs6361961	11189287	0.00086	8.12833e-09
1	rs13476095	11255342	0.000779	2.75716e-10
1	rs4136360	11374815	7.38e-05	7.24306e-11
1	rs3693267	11570138	7.41e-05	7.32922e-11
1	rs3719797	12037765	8.74e-05	8.61434e-11
1	rs3687229	12058001	7.45e-05	1.33312e-10
1	rs13476098	12218807	0.000664	2.2011e-10
1	rs13476100	13010874	0.000403	9.87324e-11
1	rs13476104	13255609	0.000184	1.27349e-10
1	rs3660884	13359219	0.000103	9.87915e-11
1	rs3662587	13515944	7.71e-05	3.82319e-09
1	rs13476107	13569212	7.54e-05	4.79957e-11
1	rs3676667	13667901	9.8e-05	1.27484e-10
1	rs3681655	13769627	0.0164	7.09059e-07
1	rs3661463	13844722	7.88e-05	6.98868e-11
1	rs3675335	14129516	0.000142	1.99062e-09
1	rs13476111	14537722	0.000358	1.02339e-10
1	rs3718205	14652264	0.000754	6.66714e-11
1	rs13476112	14854556	0.000356	9.91129e-11
1	rs4137680	14855996	0.000108	5.93664e-11
1	rs13476114	15473748	0.000574	2.19982e-10
1	rs13476118	15632424	8.78e-05	1.25336e-10
1	rs3684542	15685848	8.97e-05	3.09689e-10
1	rs3675339	15737502	0.000409	7.66008e-10
1	rs6213386	15989316	0.0244	8.86666e-06
1	gnf03.154.282	16312842	7.74e-05	7.52316e-11
1	rs3677272	16461529	7.56e-05	4.14861e-10
1	rs3710865	16466462	0.000121	6.15491e-10
1	gnf03.160.599	16518963	0.00138	7.61299e-10
1	rs6389618	16616532	0.00018	2.77591e-10
1	rs13476119	16833382	0.000112	3.08188e-10
1	CEL-1_16893098	16908722	0.000105	5.14342e-11
1	rs13476122	17340696	0.000193	2.47057e-10
1	rs13476125	17492340	8.55e-05	6.71072e-11
1	CEL-1_18376533	18386443	0.000873	1.87491e-08
1	rs3663024	18702835	0.000716	6.90722e-09
1	rs13476128	18825264	8.49e-05	6.86208e-11
1	rs13476129	19140374	8.55e-05	6.77489e-11
1	rs3664300	19509459	7.55e-05	4.41077e-11
1	rs13476130	19690723	8.08e-05	7.05414e-11
1	rs13476132	19851896	7.55e-05	1.7876e-10
1	rs3722233	19912601	0.000126	1.61324e-10
1	rs6340721	19976711	7.72e-05	8.12751e-11
1	rs13476134	20172726	7.63e-05	1.9488e-10
1	rs3724755	20281695	0.000184	1.21745e-10
1	rs6338676	20383061	7.44e-05	1.19188e-10
1	rs6282839	20487062	0.000515	1.33507e-10
1	rs3692661	20649065	0.000356	8.12347e-11
1	rs3676644	20856635	0.000207	6.33649e-11
1	rs6403541	21009496	7.48e-05	4.19921e-11
1	rs3668423	21159469	0.000114	1.14678e-10
1	rs3708666	21266327	8.99e-05	7.22968e-10
1	rs13476136	21510688	0.000133	8.97373e-11
1	gnf03.160.792	21680994	7.84e-05	4.23387e-11
1	rs6264289	21865172	7.62e-05	6.30055e-11
1	rs3716195	22169149	7.39e-05	5.52746e-11
1	petM22381-169-2	22398088	7.95e-05	5.98168e-11
1	gnf04.002.008	22546719	8.25e-05	1.07543e-10
1	rs6364818	22911500	7.52e-05	4.35302e-11
1	rs6188615	22987438	0.000279	3.11881e-10
1	rs3696661	23027438	0.000135	7.22324e-11
1	rs13476137	23091774	0.000133	9.23002e-11
1	rs6319607	23391490	7.4e-05	5.36308e-11
1	rs3666069	23409918	0.000137	7.54461e-10
1	rs3688307	23904240	0.000384	8.64912e-10
1	rs13476138	24060380	9.6e-05	6.14333e-11
1	rs4226825	24240783	7.76e-05	5.58761e-10
1	gnf04.002.599	24353986	8.39e-05	1.09866e-10
1	rs13467742	24687259	8.9e-05	5.89925e-10
1	rs13476140	24792510	8.36e-05	8.25147e-11
1	rs6346368	25029428	0.000104	4.96809e-11
1	rs13476141	25150632	8.17e-05	8.49205e-11
1	rs13467861	25476000	0.000209	3.19755e-10
1	rs13476147	25681302	8.96e-05	6.93292e-11
1	rs13476152	25824220	9.93e-05	1.3663e-09
1	rs6182974	26140654	8.24e-05	1.7158e-10
1	rs3679514	26272103	9.36e-05	5.65372e-11
1	rs13476153	26293691	9.31e-05	1.11126e-09
1	rs6384035	26463204	0.000164	9.26121e-11
1	rs13476154	26503485	9.16e-05	1.16527e-10
1	rs3714309	26595091	7.36e-05	7.51188e-11
1	rs13476155	26647121	8.97e-05	9.60287e-11
1	rs13476158	26935087	0.000249	1.43359e-10
1	rs3696452	27003380	7.66e-05	7.27705e-11
1	rs13476161	27233719	0.000249	1.43359e-10
1	mCV24645877	27367429	8.88e-05	9.79151e-11
1	rs3684114	27524171	0.000331	5.08158e-11
1	rs13475723	28054219	0.000177	3.23971e-10
1	rs6206775	28156847	0.000134	4.51988e-11
1	rs13476163	28563008	0.000249	1.43359e-10
1	rs13476167	28754158	0.000269	1.51346e-10
1	rs3716443	28986332	0.00012	5.26078e-11
1	rs13476168	29081865	0.000269	1.51346e-10
1	rs3718262	29214178	7.58e-05	5.94009e-11
1	rs6386362	29436188	9.67e-05	9.50111e-11
1	rs3667307	29785022	8.78e-05	1.35871e-10
1	rs6185093	29986127	7.97e-05	4.56434e-11
1	rs3700596	29989242	9.54e-05	9.87465e-11
1	rs13476170	30023083	0.000269	1.51346e-10
1	rs3659866	30101701	7.5e-05	5.50802e-11
1	rs4135641	30235555	0.00542	2.60483e-09
1	rs13476177	30277313	0.00012	6.25965e-11
1	rs13476178	30824518	0.000213	4.61301e-10
1	rs6247360	30982763	8.92e-05	1.11412e-10
1	rs4172185	31103031	0.000551	1.02859e-08
1	rs6334722	31193679	8.51e-05	4.23359e-11
1	rs3682321	31428686	0.00209	1.03001e-09
1	CEL-1_32161591	32146197	8.37e-05	1.8558e-10
1	CEL-1_32373639	32358246	8.16e-05	1.83764e-10
1	rs13476180	32417518	7.54e-05	1.24762e-10
1	rs6281932	32606969	7.68e-05	8.41675e-11
1	rs3662241	32724764	8.5e-05	1.03008e-10
1	rs13476184	32770686	0.000118	7.93036e-11
1	rs3712063	32783766	9.47e-05	1.78372e-10
1	rs3657731	32971027	0.000374	8.19529e-10
1	rs3670738	33450570	0.000192	1.2221e-09
1	rs3696264	33516750	0.000127	1.25106e-09
1	rs4139879	33600652	0.000816	1.39861e-10
1	rs6382436	33803929	8.21e-05	3.17161e-10
1	rs13476186	34234115	0.000139	4.77343e-11
1	rs3687494	34400169	8.4e-05	5.14001e-11
1	rs3714537	34443600	0.000172	1.00494e-09
1	rs13476187	34459741	0.000137	4.91612e-11
1	rs6289553	34509478	0.00043	8.49645e-10
1	rs13476192	34860239	9.33e-05	5.54421e-11
1	rs6261192	35027384	0.000322	1.05581e-07
1	rs6287320	35073832	0.000208	6.37997e-09
1	rs13476193	35079715	8.74e-05	5.96685e-11
1	rs3663506	35303662	8.17e-05	3.97544e-10
1	rs13476194	35674927	8.39e-05	6.58844e-11
1	rs13476195	35826045	9.82e-05	4.26063e-11
1	rs3688988	36170564	7.96e-05	4.59174e-11
1	rs13476200	36287333	0.000139	9.10286e-11
1	rs3689378	36452101	7.37e-05	9.10458e-11
1	gnf04.004.855	36484778	7.5e-05	2.58127e-10
1	rs13476201	36873128	0.000108	1.34744e-10
1	gnf04.008.189	37174075	0.000109	4.04191e-10
1	rs13476203	37419241	8.56e-05	5.9626e-11
1	rs13459063	37609897	0.000127	4.63989e-11
1	rs4226829	37704888	7.75e-05	5.95863e-10
1	rs13475990	37733239	0.000145	4.3778e-10
1	rs3697152	37781266	0.000477	1.13482e-09
1	rs13476205	37852413	8.94e-05	6.13227e-11
1	UT_1_113.684537	38316718	8.74e-05	5.96685e-11
1	rs13476207	38331215	8.04e-05	4.70443e-11
1	rs3710934	38793580	7.36e-05	9.20457e-11
1	rs13476208	38811761	8.07e-05	5.14061e-11
1	rs3690896	38844877	8.71e-05	6.82376e-11
1	rs4226870	39293125	7.4e-05	2.85446e-10
1	rs4226889	39293204	0.000104	1.7201e-10
1	rs6388842	39595898	0.000356	7.32059e-11
1	rs3671259	39709963	8.05e-05	4.23364e-11
1	rs13476209	39818845	7.69e-05	5.99284e-11
1	mCV25337624	40082774	0.000118	4.23235e-11
1	rs3686453	40150984	9.48e-05	2.97382e-10
1	gnf04.010.430	40267964	0.000102	5.14905e-10
1	rs13476210	40576784	7.68e-05	6.15044e-11
1	rs3683585	40877833	0.000256	1.25933e-10
1	rs3713473	40984081	0.000251	7.58283e-11
1	rs3700706	41127587	7.47e-05	2.93614e-10
1	rs13476211	41232916	7.54e-05	5.87799e-11
1	gnf04.018.158	41393454	0.000646	8.10787e-10
1	gnf04.019.134	41588597	0.000165	1.11274e-10
1	rs6180887	41830333	9.83e-05	5.49827e-11
1	rs3677530	41912850	8.08e-05	5.91367e-11
1	rs6273531	41946851	7.63e-05	4.42318e-11
1	rs13476223	42203569	8.22e-05	9.05647e-11
1	rs3670168	42308205	7.46e-05	0.0226731
1	petM-02707-1	42392531	7.41e-05	6.60799e-11
1	rs13476226	42454394	7.84e-05	4.85167e-11
1	rs13476227	42758863	8.04e-05	5.31307e-11
1	rs3680907	42787715	7.39e-05	6.91918e-11
1	rs3669106	43744183	9.22e-05	6.03071e-11
1	gnf04.022.250	43753606	0.000138	4.46277e-10
1	rs13475948	44037112	0.000176	5.65965e-10
1	rs13476228	44383819	8.17e-05	9.21994e-11
1	rs8250053	44443070	0.000117	3.87956e-10
1	rs8250895	44462910	0.00053	9.13446e-11
1	CEL-1_44668113	44620787	0.00747	1.33184e-07
1	CEL-1_44810350	44763100	0.00747	1.33184e-07
1	CEL-1_44961199	44917480	0.00705	1.52293e-07
1	CEL-1_45140230	45096490	0.00747	1.33184e-07
1	rs13476229	45440297	8.04e-05	1.14757e-10
1	rs3662271	45742134	8.27e-05	4.30055e-11
1	rs3660469	45751037	0.000166	2.37055e-10
1	rs3674641	45751106	7.57e-05	4.75229e-11
1	rs6372122	45813144	0.000118	2.1932e-10
1	mCV25155100	45888755	7.51e-05	1.53394e-09
1	rs13476230	46216159	7.37e-05	0.0955337
1	CEL-1_46578837	46517347	0.00411	2.51253e-09
1	CEL-1_46722648	46661159	0.00411	2.51253e-09
1	CEL-1_46877767	46816278	0.00411	2.51253e-09
1	rs13476231	47130821	7.37e-05	0.0955337
1	rs6327143	47160838	0.0001	4.56174e-11
1	gnf04.023.868	47495795	7.75e-05	5.73553e-11
1	rs13476232	47768363	7.38e-05	0.0617655
1	rs13476234	48114980	7.44e-05	0.129367
1	rs13476237	48440827	0.000667	1.20447e-08
1	rs3688273	48460158	0.000513	2.19791e-10
1	CEL-1_48677147	48603794	0.000103	1.07365e-10
1	CEL-1_48980672	48907319	0.000102	1.09654e-10
1	rs13476239	49049069	0.000216	7.53627e-08
1	rs3666667	49204325	9.85e-05	2.47402e-10
1	rs13476241	49365355	0.00011	1.08011e-10
1	rs3665786	49497717	9.69e-05	4.32457e-08
1	CEL-1_49727976	49659042	0.00013	1.38097e-10
1	CEL-1_49807741	49738936	0.000103	1.01973e-10
1	CEL-1_49993068	49924481	0.00615	6.66715e-09
1	rs3677150	50401403	0.000108	1.62327e-10
1	rs4138316	50541049	9.57e-05	2.10941e-10
1	rs13476242	51017519	0.000216	0.00209586
1	rs13476248	51365820	0.063	3.85623e-06
1	mhcCD8b4	51545842	7.53e-05	0.000147258
1	rs13476249	51699644	9.57e-05	4.44483e-11
1	rs13476250	51788982	8.52e-05	4.87518e-11
1	rs13476251	52087242	0.14	2.34179e-07
1	rs6229109	52234610	0.000343	6.90883e-11
1	CEL-1_52638753	52569079	0.000235	5.31999e-11
1	rs13476253	53314371	0.0199	6.72605e-06
1	rs6197175	53783793	8.29e-05	5.98295e-10
1	rs6263694	54081592	9.52e-05	9.32537e-11
1	rs6388711	54402414	0.000101	4.42192e-10
1	rs13476258	55050601	0.000113	1.16925e-10
1	rs3674264	55287859	7.53e-05	9.05438e-11
1	rs4136382	55856385	0.00023	1.82667e-09
1	rs4159122	56167661	8.68e-05	5.0553e-11
1	rs13476259	56469072	0.000114	1.17082e-10
1	rs13476264	56676335	9.13e-05	4.47985e-11
1	rs3659932	57110920	0.00012	4.59006e-11
1	rs6345820	57205815	0.000916	9.50755e-11
1	rs4160288	57677562	7.41e-05	3.69493e-10
1	rs13476265	58130177	7.83e-05	5.27552e-11
1	rs8237402	58359605	7.36e-05	4.31053e-11
1	rs3691763	58421226	0.000119	6.30244e-11
1	rs6239446	58487076	0.000332	7.16882e-10
1	rs3669548	58541617	7.82e-05	4.45636e-11
1	rs13475785	59131796	7.86e-05	8.72684e-11
1	rs6255687	59424593	7.38e-05	5.50433e-11
1	rs3718587	59469047	8.08e-05	9.99748e-11
1	rs6216848	59525628	0.000283	5.76147e-10
1	rs6357312	60026717	0.000186	6.37229e-10
1	rs6380710	60145030	7.36e-05	4.2376e-11
1	rs4138386	60225016	0.000153	5.11701e-11
1	rs3667772	61066177	0.00011	4.49473e-11
1	rs3659450	61408826	7.99e-05	3.00053e-05
1	rs3720542	61843898	8.37e-05	4.21502e-11
1	rs13476267	62125885	0.000251	1.95284e-10
1	rs13476269	62997201	0.000113	5.43002e-11
1	rs6326790	63550152	8.05e-05	4.94986e-11
1	rs6250696	63604492	0.0022	3.00828e-08
1	rs3708450	63872577	8.7e-05	4.63521e-11
1	gnf04.029.494	64194023	0.00018	6.0659e-11
1	rs3659676	64334128	0.000249	3.06962e-09
1	rs3659643	64494459	0.000229	0.59245
1	rs3693138	64658335	7.5e-05	6.5525e-11
1	rs6223643	64701583	0.000512	1.08449e-09
1	rs4164131	64979641	0.00081	6.56686e-09
1	rs6301349	65036849	8.02e-05	5.66871e-11
1	rs6395328	65167258	0.000117	4.32592e-11
1	rs3654559	65340594	0.000222	1.27081e-10
1	rs13476270	65359599	0.000124	5.70145e-11
1	rs4171440	65804356	0.000155	1.27712e-10
1	rs13476271	65991390	0.00012	5.53055e-11
1	rs3723911	66193473	0.000118	4.27287e-11
1	rs13476272	66234122	8.18e-05	7.52387e-11
1	gnf04.035.435	66556911	0.000125	5.10214e-11
1	rs13476273	66706977	0.000174	1.16344e-10
1	rs4136200	67008794	0.000109	2.13351e-10
1	rs13476279	67028550	0.000208	1.63165e-10
1	rs4227007	67089810	0.000136	2.59465e-10
1	rs3717784	67269529	0.000151	1.77705e-10
1	rs13476051	67523394	0.000463	1.32923e-09
1	rs3703356	67630614	0.000144	2.00976e-10
1	rs6370750	67869399	7.79e-05	3.88073e-10
1	rs3671709	68070486	0.000113	2.57493e-10
1	rs13476283	68370292	0.000288	6.94352e-10
1	rs6296966	68805169	8.47e-05	4.44434e-11
1	rs6316763	69296246	9.31e-05	3.21172e-10
1	rs3687346	69423501	7.66e-05	3.50032e-09
1	rs3666271	69550443	0.000105	6.8839e-11
1	rs6327630	71023110	0.000233	1.26597e-10
1	rs13476286	71925838	0.000187	1.90701e-10
1	rs6205631	72250330	0.000334	1.19881e-08
1	rs3727109	72408993	7.55e-05	2.01349e-10
1	rs3721201	72612684	0.000105	4.95531e-11
1	rs4227066	72696055	0.00041	9.48435e-11
1	rs3693161	72990415	7.71e-05	4.52588e-11
1	rs6181382	73111358	7.73e-05	1.78362e-10
1	rs13476288	73275599	0.000159	1.05935e-10
1	rs3671969	73359459	8.64e-05	2.98057e-10
1	rs13476289	73512802	8.38e-05	5.03115e-11
1	rs13476290	73719410	0.000305	8.83774e-10
1	mCV24791247	73902180	8.49e-05	9.65183e-11
1	rs13476291	74043946	9.39e-05	6.25738e-11
1	rs13476292	74591911	0.000102	1.0697e-10
1	gnf04.049.699	74671707	0.000105	8.14357e-11
1	rs3718507	74744030	7.45e-05	1.07376e-10
1	rs13476293	74891384	8e-05	4.79501e-11
1	rs6360236	75206296	0.000191	3.23351e-10
1	rs13476294	75206402	8.27e-05	5.92438e-11
1	rs6404809	75577885	0.00015	2.24993e-10
1	rs3707642	75775095	0.000123	7.08462e-10
1	rs13476297	76320774	0.000201	1.2693e-10
1	rs13476300	76447504	0.000172	3.80389e-10
1	rs3682333	76491785	7.76e-05	3.19704e-10
1	rs13476301	76665687	0.000107	2.03391e-10
1	rs3704454	76680766	0.000195	1.55192e-10
1	rs13459121	76818925	0.00067	2.13473e-09
1	rs3720182	77181695	0.00053	8.11865e-11
1	rs3676491	77241636	0.000661	1.03787e-10
1	rs6212586	77432747	7.9e-05	7.17997e-11
1	rs4135672	77518005	7.76e-05	5.39802e-11
1	rs13476302	77583840	0.000334	5.3225e-11
1	rs3678446	77787004	8.28e-05	5.30668e-11
1	rs3708227	77856804	0.000153	4.63979e-11
1	mCV24436061	77960772	0.000242	1.41112e-08
1	gnf04.041.337	78191984	0.000153	4.66733e-11
1	rs6325706	78317099	9.4e-05	5.15272e-11
1	rs3672893	78454937	0.000105	5.83154e-11
1	rs6196044	78604604	0.000155	2.78244e-09
1	rs13476304	79021534	0.000302	4.99745e-11
1	rs3703673	79684138	0.000405	8.19218e-10
1	rs8250941	79773137	0.000877	3.73327e-09
1	rs3697620	80096006	7.49e-05	1.40177e-10
1	rs3681210	80236008	0.000182	8.32813e-11
1	rs13476308	80290950	0.000211	4.64633e-11
1	mCV25370550	80657820	0.000107	4.63097e-11
1	rs13476309	80921835	0.000182	4.45567e-11
1	rs13476311	81054450	7.61e-05	5.83331e-11
1	rs13476312	81283419	7.62e-05	5.81465e-11
1	mCV25372020	81311735	7.99e-05	3.00053e-05
1	rs6298456	81707938	0.000153	2.20972e-09
1	rs13476313	81771271	9.5e-05	4.27584e-11
1	rs13476314	82142054	9.73e-05	4.31232e-11
1	rs6217738	82201448	7.45e-05	5.06811e-11
1	rs13476315	82360266	0.000235	4.86511e-11
1	rs13476316	83233546	0.000151	4.94627e-11
1	rs13476318	83668170	9.71e-05	5.36541e-11
1	rs6296868	83858757	0.000109	4.62675e-11
1	rs6290322	83975884	0.000116	1.17953e-10
1	rs4227074	84637751	0.000251	4.67449e-11
1	rs8251635	85469734	0.000149	9.77256e-11
1	rs3684732	85597763	0.000101	5.48497e-11
1	rs4136487	85788251	7.68e-05	7.85116e-11
1	rs3699252	86226430	0.000358	8.54834e-11
1	UT_1_137.539742	87014950	9.27e-05	1.95873e-10
1	rs13475806	87020297	0.000105	6.71025e-11
1	rs13476330	87306025	9.08e-05	4.6075e-11
1	rs6244687	87735445	7.48e-05	4.47641e-11
1	rs13476331	88168876	9.01e-05	4.59076e-11
1	rs6208459	88401730	8.54e-05	8.11924e-11
1	rs3676330	88560363	0.000142	5.37883e-11
1	rs13476334	88924995	0.000116	8.35932e-11
1	rs13476327	89030232	7.82e-05	5.89151e-11
1	rs6259837	89106325	0.00396	4.08839e-06
1	rs13476339	89313561	8.15e-05	1.34787e-10
1	gnf04.060.296	89569542	0.000339	5.57703e-10
1	rs6239033	89840220	0.0031	5.51106e-07
1	rs6265656	90228128	0.000103	6.93923e-11
1	rs3654569	90477557	9.15e-05	4.87931e-10
1	rs3707743	90642752	9.96e-05	4.94155e-11
1	UT_1_137.66161	90770161	0.000107	2.69401e-10
1	rs4174183	90829551	0.00117	3.96985e-08
1	rs3693437	90924946	9.6e-05	1.42464e-10
1	rs13476340	91145360	8.3e-05	1.49178e-10
1	rs13476342	91480568	8.3e-05	1.49178e-10
1	rs3670872	91655017	7.61e-05	6.3639e-11
1	rs13476343	91863385	8.26e-05	1.44985e-10
1	rs13459165	91965735	7.38e-05	1.59337e-10
1	rs13476350	92160234	0.000351	5.9158e-11
1	rs13476352	92539232	0.000216	6.2737e-11
1	rs13476358	92776877	0.000111	1.37394e-10
1	rs3697334	93078996	7.4e-05	7.38862e-11
1	rs6279639	93210079	0.000192	1.2221e-09
1	rs13476362	93445075	0.000107	8.06991e-11
1	rs13476364	93711402	0.000109	8.69529e-11
1	rs13459163	93739414	7.44e-05	0.289256
1	rs13476365	93965365	0.000109	8.69529e-11
1	rs13476366	94295019	0.000116	9.41602e-11
1	rs13476368	94748712	7.43e-05	4.91217e-11
1	rs3681347	94910620	7.98e-05	4.50989e-11
1	gnf04.062.327	102604035	8.22e-05	4.73284e-11
1	CEL-1_102831225	102765213	0.000103	1.00407e-10
1	CEL-1_103029662	103011787	0.000103	1.08463e-10
1	rs3721651	103096396	7.61e-05	4.33347e-11
1	CEL-1_103251925	103228922	0.000203	6.91267e-10
1	rs13476370	103433256	7.52e-05	4.91376e-11
1	gnf04.071.066	103601915	7.43e-05	5.28436e-11
1	gnf04.072.544	103913205	0.000174	2.73968e-10
1	gnf04.072.768	104135073	0.000187	3.10349e-10
1	rs3670752	104439347	7.45e-05	4.76702e-11
1	rs13476372	104767582	7.39e-05	4.99952e-11
1	rs3711806	105212017	0.000299	2.50706e-10
1	rs3700830	105236692	0.000497	7.26139e-10
1	CEL-1_105423103	105392968	0.00117	8.31554e-09
1	CEL-1_105566001	105535792	0.00112	7.83409e-09
1	rs13476375	105835059	8.06e-05	7.72515e-11
1	rs3697853	105922899	0.00108	1.76093e-08
1	gnf04.098.802	106074319	0.00147	3.16455e-08
1	rs4227096	106335402	9.67e-05	1.28638e-10
1	rs6189225	106571847	0.00165	1.08456e-09
1	rs13476376	106799563	8.35e-05	8.36982e-11
1	rs3670525	107027062	0.00122	3.31892e-10
1	gnf04.103.108	107476989	8.62e-05	5.15081e-11
1	rs6398474	107572586	0.000124	4.67391e-11
1	rs13476377	107596084	8.07e-05	7.75402e-11
1	rs13476378	107942070	8.22e-05	7.96755e-11
1	rs3695715	108031111	0.000107	6.50259e-11
1	rs13476379	108367169	8.34e-05	8.38422e-11
1	rs13476386	108670271	0.000285	1.35216e-09
1	rs3669221	108741528	7.76e-05	5.67348e-11
1	rs3691057	108815261	0.00117	1.44365e-10
1	rs13476390	109052580	8.33e-05	5.02658e-11
1	rs3691246	109619416	0.000127	5.99907e-11
1	rs6384888	109850936	8.67e-05	8.73295e-11
1	rs13476391	110228072	8.33e-05	5.02658e-11
1	rs6323500	110455632	0.000316	4.27554e-10
1	rs13476396	110600816	0.000135	2.01215e-10
1	rs3716074	110943868	0.00616	7.52712e-09
1	rs3727071	110969955	0.00025	9.45866e-09
1	rs13476398	111086007	0.000135	2.01215e-10
1	rs3698224	111161279	9.25e-05	6.18677e-10
1	CEL-1_111340582	111325845	8.65e-05	4.84449e-11
1	CEL-1_111503693	111482926	0.000436	1.09578e-09
1	CEL-1_111615007	111593254	9.37e-05	4.72535e-11
1	rs6184991	111747860	7.86e-05	4.51874e-11
1	rs4157732	111758961	0.000123	7.03053e-11
1	mCV24333820	112322533	8.69e-05	4.53257e-11
1	rs13476399	112413573	0.000135	2.01215e-10
1	CEL-1_112734899	112715827	8.65e-05	4.84449e-11
1	CEL-1_112874552	112852071	8.75e-05	4.79129e-11
1	CEL-1_113029739	113007258	0.000512	1.35374e-09
1	rs3698443	113129267	7.38e-05	5.08998e-11
1	rs3726288	113350771	0.000614	6.92012e-11
1	rs3668944	113529219	0.00019	9.01073e-11
1	rs13476400	113590870	7.94e-05	7.10921e-11
1	rs3702402	113659323	8.37e-05	5.28552e-11
1	rs13476402	113867907	7.94e-05	7.10921e-11
1	rs13476408	114019444	0.000254	7.38781e-11
1	rs4154990	114154788	7.54e-05	4.89077e-11
1	gnf04.104.549	114365998	7.37e-05	7.53654e-11
1	rs13459051	114391447	0.000793	2.56953e-10
1	rs13476409	114601712	0.000228	7.10151e-11
1	rs13476413	114825171	0.00019	6.04335e-11
1	rs13476418	114998665	0.000106	4.59605e-11
1	rs13476419	115302819	0.000113	4.52096e-11
1	rs6407142	115468125	0.000127	5.42509e-11
1	rs13459144	115756625	7.44e-05	2.79869e-08
1	rs6180537	115843084	0.000102	1.31924e-09
1	rs13476423	116063925	0.000108	4.60765e-11
1	rs4140247	116441145	0.000318	3.4158e-09
1	gnf04.110.360	116585629	9.75e-05	1.20893e-10
1	rs3699561	116793674	7.45e-05	7.38891e-11
1	rs4166196	116961901	0.000467	7.45001e-10
1	rs3699238	117149965	9.96e-05	9.00798e-09
1	rs6272810	117294792	7.44e-05	5.60414e-11
1	rs3680406	117377472	0.000112	1.98779e-10
1	CEL-1_117526378	117524192	0.0106	8.7227e-08
1	gnf04.110.583	118059128	0.000102	6.0222e-11
1	rs3685643	118196691	8.26e-05	5.14777e-11
1	rs6228179	118234229	0.000247	1.2119e-07
1	rs3700286	118491920	9.66e-05	8.32397e-11
1	rs13476425	118726613	7.78e-05	6.41779e-11
1	rs3724479	118825043	7.55e-05	2.01349e-10
1	rs13476427	118920822	0.000102	4.64058e-11
1	rs13476432	119132191	7.37e-05	7.35019e-11
1	rs6376227	119247709	0.000159	6.40317e-10
1	rs13476434	119611561	7.36e-05	7.0895e-11
1	rs4136521	119818468	8.51e-05	1.27506e-10
1	rs6308773	119878219	7.92e-05	8.80043e-11
1	rs3701338	120052161	7.37e-05	5.1722e-11
1	rs3685027	120365969	8.88e-05	7.45459e-11
1	rs3673613	120679081	7.7e-05	4.92119e-11
1	rs13476435	121225147	7.37e-05	7.35019e-11
1	rs3692309	121691031	0.000135	5.59147e-10
1	rs13476436	121753747	7.78e-05	1.40938e-10
1	rs13476438	121989598	7.73e-05	1.34211e-10
1	rs13476439	122247517	7.78e-05	1.4319e-10
1	rs13476444	122433076	7.7e-05	8.18315e-11
1	rs6295287	122571695	9.35e-05	5.96717e-11
1	rs3721839	122766654	8.74e-05	5.96685e-11
1	rs13476445	123088933	7.6e-05	8.56419e-11
1	rs3696551	123163177	0.000218	1.53089e-10
1	rs13476446	123418739	7.57e-05	8.71618e-11
1	rs3699423	123609711	0.000187	1.38094e-10
1	gnf04.111.489	123755813	8.23e-05	7.86889e-11
1	rs6203413	124400528	0.000109	1.10106e-08
1	gnf04.116.914	124470920	9.28e-05	6.7136e-11
1	rs3693190	124795871	0.000666	5.11395e-09
1	rs3654658	125103598	7.48e-05	4.20216e-11
1	rs13476448	125125093	7.57e-05	8.71618e-11
1	rs13476452	125420107	7.54e-05	8.51188e-11
1	rs3658622	125699672	8.23e-05	2.55353e-10
1	rs4227117	125703031	9.07e-05	4.35745e-10
1	rs4227132	125703064	8.74e-05	4.31043e-10
1	rs3720626	125773875	0.000101	5.15022e-11
1	gnf04.117.102	125940765	9.03e-05	6.19174e-11
1	rs6288514	126127586	0.000224	6.24061e-11
1	rs13476454	126403055	7.49e-05	8.78168e-11
1	rs6240512	126462110	0.000177	2.83993e-10
1	gnf04.119.329	126563983	8.19e-05	4.23473e-11
1	rs3696933	126768377	7.93e-05	4.61855e-11
1	rs13476456	126781089	7.66e-05	1.04097e-10
1	rs6274308	127003570	0.000139	1.2372e-10
1	gnf04.123.367	127494046	7.44e-05	5.10959e-11
1	rs13476457	128101975	7.54e-05	9.79874e-11
1	rs6357939	128173009	0.00111	8.4489e-09
1	gnf04.133.236	128304538	7.6e-05	6.43972e-11
1	rs8254378	128431929	0.000126	2.5428e-10
1	rs8254361	128431963	0.000131	4.73851e-11
1	rs13476459	128881311	7.73e-05	1.09229e-10
1	rs6288723	129794708	0.000112	4.66093e-11
1	rs6257041	129967966	8.1e-05	7.76998e-11
1	rs6359329	130468546	9.4e-05	5.15272e-11
1	rs13475808	130700389	9.41e-05	6.29943e-11
1	rs3705319	130941653	7.71e-05	4.30007e-11
1	rs6314527	131142085	0.00011	7.38098e-10
1	rs6334143	131266840	0.00025	6.90655e-11
1	rs4139535	131355721	0.000379	4.06063e-08
1	rs6260804	131512264	0.000786	7.54778e-10
1	rs4227189	131518243	0.000514	2.14987e-09
1	rs13476460	131603264	7.52e-05	1.37595e-10
1	rs3722345	131616057	7.48e-05	5.48307e-11
1	rs13475810	131833523	9.82e-05	4.84242e-11
1	rs3718489	131928119	0.000114	1.50853e-09
1	rs13476462	132161421	7.56e-05	1.31007e-10
1	rs3685067	132339188	9.88e-05	6.3677e-11
1	rs6353647	132355243	0.000105	4.92355e-11
1	rs3686996	132430727	0.000153	1.66974e-10
1	rs13476463	132809004	7.54e-05	1.34596e-10
1	rs6252200	132958134	0.000136	1.66598e-10
1	gnf04.147.942	133079830	0.000109	5.03489e-11
1	rs3654681	133221526	8.25e-05	4.98027e-11
1	rs3659752	133248630	8.75e-05	8.25334e-11
1	rs6400008	133649857	0.000118	2.22641e-10
1	rs13476464	133845600	8.94e-05	7.584e-11
1	rs13476466	134060977	0.000101	8.31551e-09
1	gnf05.003.512	134367495	7.72e-05	5.49739e-11
1	rs3708432	134380222	7.8e-05	1.13316e-10
1	rs8275844	134482907	0.000139	1.95304e-10
1	rs3670874	134503568	7.39e-05	4.71513e-11
1	rs8275858	134598187	7.57e-05	4.33255e-11
1	rs13476467	134720417	7.98e-05	3.05313e-09
1	rs6298471	134909702	7.38e-05	4.2542e-11
1	rs8247824	135006187	0.00026	1.05866e-09
1	rs8267104	135133672	0.000801	7.56565e-08
1	rs4227221	135233076	0.00306	1.67357e-08
1	rs3673049	135365831	0.000168	8.09777e-11
1	rs8259427	135652646	7.4e-05	5.96363e-11
1	rs6411497	135656764	0.00013	2.71943e-05
1	rs3680668	135683516	9.29e-05	4.3598e-10
1	rs13476470	135964514	8.62e-05	4.7927e-10
1	rs3696744	136164812	0.000262	1.5952e-07
1	rs6404950	136415188	0.000118	1.02937e-10
1	rs13476472	136672865	0.000102	7.8746e-09
1	rs3694989	136905228	8.96e-05	1.07029e-10
1	rs13476473	136987955	9.99e-05	7.63073e-09
1	rs6288019	137230711	0.00149	1.70084e-10
1	rs13476475	137354178	0.000103	8.38403e-09
1	rs6259742	137491043	0.00014	2.34728e-10
1	rs13476476	137732913	0.000104	8.69588e-09
1	gnf05.013.094	138050733	0.000189	2.52377e-10
1	rs3705990	138061003	8.08e-05	5.03662e-11
1	rs6333045	138116393	9.33e-05	4.68388e-11
1	rs13476480	138227139	0.000108	1.2505e-08
1	rs13476490	138671431	9.12e-05	4.57904e-09
1	rs13476491	139078762	0.000151	3.17957e-08
1	rs13476493	139368266	0.000246	1.22806e-08
1	CEL-1_140236219	140174159	8.36e-05	8.25147e-11
1	rs13476494	140226101	0.000248	1.18668e-08
1	rs13476497	140410204	0.000248	1.18668e-08
1	CEL-1_140588762	140525978	8.36e-05	8.25147e-11
1	CEL-1_140824701	140751117	8.46e-05	8.2232e-11
1	CEL-1_140926026	140852512	8.46e-05	8.2232e-11
1	rs4165334	140951306	0.00248	9.34175e-08
1	CEL-1_141172452	141098937	8.36e-05	7.92864e-11
1	CEL-1_141546057	141471380	8.79e-05	7.60236e-11
1	rs3705734	141738148	7.4e-05	1.31396e-10
1	rs6341620	141842333	0.000166	3.08751e-10
1	rs6384940	142395117	9.93e-05	6.02803e-11
1	rs13476499	142475484	0.000248	1.18668e-08
1	rs6400391	142737585	9.86e-05	2.12313e-10
1	rs3708100	143766275	0.000101	9.96664e-11
1	rs13476500	143944723	0.000249	1.18556e-08
1	rs3726927	144016901	8.46e-05	8.2232e-11
1	rs3662388	144020947	0.000191	6.80417e-10
1	rs13476501	144114270	0.000166	2.0596e-09
1	rs13476503	144343444	0.000117	1.55615e-09
1	rs6199653	144546975	0.00056	3.57752e-09
1	rs6208271	144661798	8.47e-05	4.50744e-11
1	rs3722739	144767195	0.000238	5.17715e-11
1	rs13476504	144787334	0.00012	1.71306e-09
1	rs3678683	145015486	7.6e-05	4.43782e-11
1	rs6213724	145378345	0.000154	2.33816e-10
1	mhc17	145410431	0.000105	6.82054e-11
1	rs13476507	145623176	0.000122	1.7608e-09
1	rs6366606	146039332	0.000128	1.55946e-10
1	rs6199138	146166485	8.38e-05	5.90962e-11
1	rs3654691	146317361	0.000161	4.22144e-10
1	rs13476508	146371748	0.000139	2.40404e-09
1	rs13476514	146703990	0.000178	2.89283e-09
1	rs3694569	146913362	8.42e-05	3.03613e-10
1	rs3716551	147082849	8.04e-05	6.15579e-11
1	gnf05.014.723	147298862	8.73e-05	4.5885e-11
1	rs13476519	147447077	0.000237	6.13109e-09
1	rs13476520	147766947	0.000506	1.89966e-08
1	CEL-1_148016934	147921104	0.000269	1.51346e-10
1	CEL-1_148141836	148046005	0.000281	1.56978e-10
1	CEL-1_148309017	148213187	0.000269	1.51346e-10
1	rs13476521	148411511	0.000759	7.34476e-08
1	rs3663409	148729435	9.16e-05	6.67435e-11
1	rs6410864	148816707	8.27e-05	6.68074e-11
1	gnf05.015.458	149127396	0.000432	6.07402e-11
1	rs6276212	149540811	7.62e-05	6.44141e-11
1	rs3657154	149653204	7.36e-05	4.59061e-11
1	rs3660699	149661980	0.000124	5.21537e-11
1	rs3686162	149666687	0.000154	5.98248e-10
1	rs3686234	149666734	8.39e-05	1.27984e-10
1	gnf05.017.151	149737939	7.38e-05	7.04092e-11
1	gnf05.026.586	149896661	8.05e-05	3.87869e-10
1	CEL-1_150140505	150034929	7.87e-05	4.17001e-11
1	rs13476523	150480645	0.000257	3.3634e-08
1	rs3682843	150600403	7.37e-05	4.77052e-11
1	rs13476525	150608567	0.000228	2.7514e-08
1	rs6393401	150861732	7.58e-05	6.91144e-11
1	rs3693494	151111623	7.45e-05	4.53634e-11
1	rs13476534	151186755	8.81e-05	8.1388e-11
1	rs6275579	151352595	7.88e-05	7.01513e-11
1	rs6397687	151550043	0.000163	1.71284e-10
1	gnf05.027.273	151789352	7.48e-05	2.86097e-10
1	rs6278585	152433322	0.000211	6.01037e-10
1	rs3710803	152511577	0.000154	8.66628e-11
1	CEL-1_152747565	152665459	7.4e-05	4.51525e-11
1	CEL-1_152888326	152798635	9.35e-05	1.1123e-10
1	rs13476535	153069517	8.81e-05	8.1388e-11
1	rs6311970	153112206	0.000249	9.07457e-11
1	rs3680075	153118072	7.54e-05	4.67494e-11
1	rs6365146	153356701	8.03e-05	5.12952e-11
1	rs13461459	153645312	0.00014	5.38503e-09
1	rs13476536	153775908	0.000189	2.55322e-10
1	rs8240419	153787784	9.06e-05	1.03733e-09
1	rs13476538	154094617	0.000123	1.36898e-10
1	rs6195073	154498297	0.000459	1.58721e-08
1	rs6208142	155637134	0.000141	8.78672e-10
1	rs3714263	155711476	0.000133	3.30636e-10
1	rs13476540	155810153	9.69e-05	2.41319e-10
1	rs8275764	155949891	0.00016	2.3009e-10
1	rs13476543	156159206	0.000123	3.37775e-10
1	rs3684103	156366854	9.09e-05	6.13892e-11
1	rs13476547	156554683	0.000249	7.25807e-11
1	rs3726233	156638240	0.000214	7.90135e-09
1	rs4227271	156714159	7.36e-05	1.07275e-10
1	rs13476548	156891560	0.000212	6.61743e-11
1	rs3723136	157063573	0.000163	7.50981e-11
1	rs6386440	157115131	7.59e-05	4.50754e-11
1	rs6399406	157271164	9.44e-05	2.23243e-10
1	rs4161204	157617309	0.000165	9.67655e-11
1	gnf05.032.425	157686377	0.000168	3.44987e-10
1	rs6389076	157807215	0.000238	4.30831e-11
1	rs3701432	157849636	7.42e-05	5.40552e-11
1	rs6221928	158276219	0.00029	1.51952e-10
1	rs3660068	158450788	7.95e-05	4.61141e-09
1	rs13476551	158591216	0.000383	1.56014e-10
1	rs8277842	158595353	0.000204	6.7974e-11
1	rs3714321	158938801	7.57e-05	7.32538e-11
1	rs13476553	158969249	0.00025	1.23164e-10
1	rs3706694	159006668	0.00011	7.25271e-11
1	rs13476555	159773163	8.9e-05	5.2691e-11
1	rs3706971	159786943	7.39e-05	6.56627e-11
1	rs3678699	159828527	7.75e-05	4.21719e-11
1	rs3698264	160189736	0.000455	8.82218e-10
1	rs3668922	160412260	0.000104	6.19835e-11
1	rs13476556	160424939	0.000345	3.84526e-10
1	rs4166607	160964417	0.000416	4.27677e-10
1	rs13476557	161010934	0.00037	4.60538e-10
1	rs4167177	161239804	0.000401	2.61386e-10
1	rs3667606	161424017	0.00308	1.11682e-07
1	rs6239023	161463084	7.98e-05	5.33003e-11
1	rs3691086	161527981	0.000114	7.75403e-11
1	rs3695349	161744350	7.57e-05	7.5871e-11
1	rs4227276	161877855	7.8e-05	5.39879e-11
1	rs13476558	161931198	9.59e-05	6.56536e-11
1	rs3683848	162048160	9.52e-05	9.32537e-11
1	rs3691045	162155133	0.00108	1.17146e-10
1	rs13476560	162389301	0.000133	8.6155e-11
1	rs4227283	162508516	0.00162	3.8781e-08
1	rs8278024	162558743	9.93e-05	5.554e-11
1	rs8279354	162558813	0.00241	4.93635e-07
1	rs13476563	162659491	9.72e-05	5.86923e-11
1	rs3700353	162914278	7.99e-05	4.60832e-11
1	rs13476567	162974915	7.42e-05	4.73742e-11
1	rs13476570	167645998	0.000192	7.43579e-11
1	rs6238110	167894637	0.00024	3.05998e-10
1	gnf05.042.320	167912269	0.000305	2.64678e-09
1	rs3719306	168151200	0.000139	6.22725e-11
1	rs3681899	168263879	0.000104	1.87594e-10
1	rs13476571	168280885	0.000145	1.85228e-10
1	rs3705078	168345276	0.000145	9.04657e-11
1	rs13476572	168600118	0.000113	6.83213e-11
1	rs13476573	168911062	7.58e-05	1.04091e-10
1	rs13476577	169239352	8.86e-05	5.84345e-11
1	rs3663595	169313132	0.000136	7.71454e-11
1	rs13475927	169462964	7.4e-05	6.00174e-11
1	rs13476580	169626493	9.1e-05	6.08291e-11
1	rs3717661	169784323	0.000114	7.92056e-11
1	rs4227313	169906469	7.53e-05	4.19409e-11
1	rs3723181	169969413	0.00267	3.25603e-09
1	rs13476581	170243142	0.000114	1.10351e-10
1	rs3658371	170348011	0.000111	1.14374e-10
1	rs13476589	170442183	7.49e-05	6.66881e-11
1	rs13476593	170776428	7.44e-05	6.39369e-11
1	rs8238898	170985914	0.000228	3.87274e-10
1	rs8236489	171147784	9.65e-05	1.88571e-10
1	rs8255275	171154245	9.4e-05	4.91638e-11
1	rs8242852	171169859	9.87e-05	5.75531e-11
1	rs8242897	171174989	0.000139	4.77343e-11
1	rs8281185	171511784	0.000177	2.37612e-07
1	rs8281437	171511812	7.38e-05	9.08343e-10
1	rs13476594	171630235	7.42e-05	6.2564e-11
1	rs13476598	172150681	8.9e-05	1.23574e-10
1	rs13476600	172795644	9.07e-05	1.25473e-10
1	rs8281458	172892042	7.44e-05	1.29221e-10
1	rs8238755	173157287	0.000262	8.79076e-11
1	rs13476601	173300730	9.07e-05	1.25473e-10
1	rs13476607	174084084	8.78e-05	1.13957e-10
1	rs6232228	174136811	8.32e-05	6.95214e-11
1	rs13476608	174381932	8.78e-05	1.13957e-10
1	rs13476609	174537672	9.26e-05	1.27251e-10
1	rs13476610	174725431	9.26e-05	1.27251e-10
1	rs13476615	174927928	8.61e-05	4.48812e-11
1	rs6225242	175264951	0.00014	1.08186e-10
1	rs3658897	175765511	8.04e-05	9.49967e-11
1	rs3706382	175948226	0.00034	5.2964e-10
1	rs6320810	176049897	7.77e-05	1.46237e-10
1	rs4137688	176117416	0.000117	5.66165e-10
1	rs3709457	176342266	0.000116	5.08052e-11
1	rs3711162	176714964	0.000321	3.41461e-10
1	rs3707772	176862753	8.65e-05	4.52481e-11
1	rs13476618	176915899	8.45e-05	4.506e-11
1	rs13476620	177202890	8.34e-05	4.48198e-11
1	rs6241331	178145306	0.000133	6.80403e-10
1	rs3658600	178209093	7.93e-05	5.97072e-11
1	rs4227350	178275239	9.27e-05	1.47378e-10
1	CEL-1_178482360	178420475	7.53e-05	6.56577e-11
1	CEL-1_178635782	178573030	7.53e-05	6.56577e-11
1	rs6319876	178726139	8.99e-05	1.61951e-10
1	rs6373308	178884540	7.91e-05	6.13961e-11
1	rs13475813	178998854	7.42e-05	4.59831e-11
1	rs6366775	179098056	0.000124	2.18578e-10
1	rs13476621	179354400	8.45e-05	4.506e-11
1	rs13476625	179564772	0.000145	2.14143e-10
1	rs6307910	179772463	8.39e-05	1.0517e-10
1	mCV25445390	179819389	0.00216	6.12528e-09
1	rs13459187	179916888	9.44e-05	4.1906e-10
1	rs13476626	180238027	0.000139	2.00915e-10
1	rs13476062	180555357	8.25e-05	6.02741e-11
1	rs3654705	180559147	8.19e-05	6.98435e-11
1	mCV25436350	180692918	8.09e-05	4.51789e-11
1	rs13476628	180819987	0.000147	2.31084e-10
1	rs8260618	180889187	0.000113	8.13927e-10
1	rs8260738	180891291	7.45e-05	4.93642e-11
1	rs13476631	181030374	0.000139	2.11715e-10
1	rs13476632	181237656	0.000138	5.04786e-11
1	rs13476633	181371085	0.000125	5.41455e-11
1	CEL-1_181659112	181533389	9.05e-05	7.99205e-11
1	CEL-1_181789956	181663042	8.6e-05	7.53299e-11
1	CEL-1_181947877	181821404	8.54e-05	8.11924e-11
1	CEL-1_182091301	181964823	0.000197	1.25674e-10
1	rs13476634	182049374	0.000119	5.5173e-11
1	rs6220002	182300802	9.2e-05	8.92144e-11
1	gnf05.050.432	182450613	7.55e-05	4.4348e-11
1	rs3726603	182600590	7.9e-05	6.50123e-11
1	rs6176416	183059901	0.00505	3.77218e-09
1	rs3698283	183075348	0.000167	4.46782e-11
1	rs13476635	183302138	0.000124	5.50118e-11
1	gnf05.059.467	183543252	0.00381	2.43704e-05
1	rs6226080	183785248	7.38e-05	7.27096e-11
1	rs13476636	184404036	0.000124	5.50118e-11
1	rs6174755	184676414	0.000485	8.57344e-11
1	rs3684355	185227286	7.79e-05	9.76438e-11
1	rs13476637	185385576	0.000124	5.50118e-11
1	rs13476639	185735503	7.49e-05	4.95963e-11
1	rs13476640	186126945	7.53e-05	4.71465e-11
1	mCV24409492	186392359	0.00235	1.2769e-08
1	rs3699406	186428915	0.00306	1.67357e-08
1	rs13476647	187119109	7.52e-05	8.29287e-11
1	rs13476648	187428095	9.76e-05	4.61226e-11
1	rs13476649	187772058	7.61e-05	9.3251e-11
1	rs13459109	187877422	8.86e-05	1.34387e-10
1	rs13476650	187955637	9.94e-05	4.6021e-11
1	rs3661882	188029384	0.000211	4.76115e-11
1	rs3672808	188213473	7.44e-05	9.21268e-10
1	rs3661339	189050200	7.43e-05	4.43646e-11
1	rs13476654	189068895	7.56e-05	7.26782e-11
1	mhcCD8a3	189516842	1	0.637591
1	rs3681707	189520894	7.97e-05	9.08148e-11
1	rs3704367	189603905	7.99e-05	4.3429e-11
1	rs3699688	189803069	0.000152	6.50482e-11
1	mCV25073238	189824765	0.000653	1.66295e-09
1	rs13459108	189873943	0.000149	3.7013e-09
1	rs13476663	190013520	8.11e-05	4.90854e-10
1	rs13476664	190320118	7.95e-05	4.20105e-10
1	rs13476666	190557650	8.45e-05	6.87717e-10
1	rs3718475	190779405	0.00026	2.9438e-10
1	rs13476669	190967182	7.85e-05	7.3536e-10
1	gnf05.060.451	191192598	0.00254	7.52263e-06
1	rs13476670	191521922	9.66e-05	8.32397e-11
1	rs8249856	191647722	8.79e-05	6.35274e-11
1	rs13476671	191962202	0.00042	1.35682e-09
1	rs3713440	192082618	7.92e-05	5.08317e-10
1	rs3695790	192240760	0.000343	3.14844e-07
1	rs3654251	192354313	9.77e-05	1.19199e-10
1	rs3661058	192616919	0.000155	6.57761e-10
1	rs3711281	192746799	0.000201	5.51216e-11
1	rs3689412	192833592	0.00011	4.49066e-11
1	rs3654706	192960702	0.000173	5.3048e-11
1	rs4227467	193011463	7.62e-05	1.26616e-10
1	rs4227429	193011584	8.04e-05	4.87496e-11
1	gnf05.066.286	193213640	0.000118	1.53322e-09
1	rs13476673	193517609	0.000162	4.54966e-11
1	rs13476674	193706020	0.00032	4.68611e-11
1	rs13476676	193900245	0.000503	5.52135e-11
1	rs13459103	194120169	0.00329	1.59096e-08
1	rs13476679	194201622	8.14e-05	1.86569e-09
1	rs13476681	194316659	8.72e-05	5.58088e-10
1	rs13476682	194928825	8.82e-05	5.77121e-10
1	rs6285294	194929873	0.000132	1.89567e-09
1	rs13459133	195048865	8.01e-05	6.4734e-11
2	rs13476683	3046103	0.000115	4.23691e-11
2	gnf05.069.163	4165935	0.000141	2.61703e-10
2	rs13476684	5266026	0.000115	4.23691e-11
2	rs3697599	5372645	7.73e-05	5.0777e-11
2	rs3684494	5575472	0.000229	1.98546e-10
2	rs13476687	5763640	8.08e-05	3.15021e-09
2	rs3705131	5887012	0.000155	4.032e-10
2	rs6335078	5891344	9.85e-05	5.41923e-11
2	rs13476689	6018359	7.89e-05	1.04323e-09
2	rs3700579	6149365	0.000398	9.0148e-11
2	gnf05.084.314	6228590	0.000168	8.09777e-11
2	rs13476690	7291472	0.000867	7.01346e-11
2	rs13476691	8235862	0.00352	7.8234e-10
2	rs13476693	8515913	7.58e-05	1.48915e-10
2	rs13476695	8835144	7.5e-05	1.61485e-10
2	rs13476696	9061508	7.48e-05	1.98903e-10
2	rs3700733	10136950	0.000102	9.57389e-11
2	rs6176848	10361695	0.000117	8.89305e-11
2	gnf05.084.686	10472837	0.000182	8.54252e-11
2	rs3723422	10671696	0.000302	5.26252e-10
2	gnf05.096.004	10784918	8.12e-05	6.85602e-11
2	rs6250833	10894447	0.000721	2.39097e-10
2	rs13476697	11701875	0.000265	5.38277e-11
2	UT_2_105.43689	11984452	8.76e-05	5.34681e-10
2	rs13476698	13352227	0.000265	5.38277e-11
2	rs13476700	16231985	7.48e-05	1.65861e-10
2	CEL-2_50605053	18082532	9.12e-05	4.57904e-09
2	CEL-2_56060021	18274603	0.00018	3.02346e-09
2	CEL-2_56346550	18397139	0.000165	2.55939e-09
2	rs13476704	18541416	0.000218	5.58195e-11
2	rs6355384	18861892	0.00919	3.09326e-09
2	rs13476705	19120734	0.000218	5.58195e-11
2	rs13476708	19322641	0.00015	4.27195e-11
2	rs13476709	19440976	0.000215	1.77804e-10
2	rs13476711	19796866	7.84e-05	6.91821e-11
2	rs6300613	20059318	0.00011	2.58004e-10
2	rs3694890	20323717	7.5e-05	8.88901e-11
2	rs3680788	20413748	0.000156	5.78979e-11
2	rs4177203	20413783	7.45e-05	4.30264e-11
2	rs6406405	20419396	7.46e-05	1.06519e-10
2	rs13476712	20669140	7.84e-05	6.91821e-11
2	rs6182343	20800654	7.9e-05	7.05405e-11
2	rs13476714	21255358	7.84e-05	6.91821e-11
2	rs13476716	21661873	0.00019	4.48164e-10
2	rs13476717	21968882	7.8e-05	6.27125e-11
2	rs13476719	22194414	8.08e-05	6.88209e-11
2	rs13476722	22438334	0.000688	8.18504e-09
2	rs6371316	22527618	0.000193	9.73686e-11
2	rs13476723	22782717	9.05e-05	4.34311e-11
2	rs6207781	23275943	7.41e-05	5.34303e-11
2	CEL-2_63143553	24025804	0.000123	1.36898e-10
2	rs6308025	24141368	7.41e-05	8.3974e-11
2	rs6294004	24467315	0.000837	8.34346e-08
2	rs13476728	24903916	0.000101	4.53627e-11
2	rs8248433	25399278	9.61e-05	4.52998e-11
2	rs6181774	25471945	0.000138	1.28854e-10
2	rs13476729	25803339	8.15e-05	4.21407e-11
2	rs13476730	26027684	8.44e-05	4.25351e-11
2	UT_2_164.931467	26280889	7.46e-05	4.31254e-11
2	rs3687272	26300518	0.000121	1.70871e-10
2	mhcCD8a2	26810051	7.55e-05	0.000154149
2	rs3695661	30344999	7.5e-05	5.81858e-11
2	rs13476731	30373130	8.44e-05	4.25351e-11
2	UT_2_165.07868	30379609	7.39e-05	4.28123e-11
2	rs13476732	30618072	8.53e-05	4.2768e-11
2	rs13475816	31104184	7.64e-05	4.37674e-11
2	mCV25075527	31212156	7.64e-05	7.80088e-11
2	CEL-2_63291612	31366767	0.000123	1.36898e-10
2	rs13476733	31754821	8.44e-05	4.25351e-11
2	rs13475818	32165863	7.46e-05	4.35049e-11
2	rs13475815	32547105	8.5e-05	4.44487e-11
2	CEL-2_73370728	32724604	9.06e-05	6.67565e-11
2	CEL-2_73831468	32954115	9.08e-05	5.88137e-11
2	rs13476734	33150501	9.48e-05	4.41284e-11
2	rs13476739	33382129	0.00032	2.1516e-07
2	rs13475750	33874981	8.84e-05	1.64613e-10
2	gnf05.106.456	33926782	0.000147	1.08283e-10
2	rs13476740	34066933	0.000254	1.23871e-07
2	rs13476746	34555623	0.00027	1.61713e-07
2	rs13476748	34945800	8.34e-05	4.29057e-11
2	rs3705446	36033839	7.41e-05	9.42383e-11
2	CEL-2_79237503	36168098	7.47e-05	6.50653e-11
2	gnf05.099.887	36616808	7.48e-05	5.72721e-11
2	rs13476749	36733848	8.26e-05	4.2864e-11
2	rs13476750	37079280	8.26e-05	4.2864e-11
2	rs13476752	37361833	0.000969	3.68214e-05
2	rs3714926	37589276	9.52e-05	4.5223e-11
2	rs13476754	37674536	0.000969	3.68214e-05
2	rs3654866	37683412	0.000244	9.05905e-11
2	gnf05.106.197	37821938	0.000332	1.89535e-10
2	rs13476758	38042852	0.000123	0.000136783
2	rs13476760	38043281	0.000321	2.17119e-06
2	rs13476761	38459030	0.000144	9.58407e-11
2	rs3672124	38547239	0.00856	1.75593e-08
2	rs13476763	38796608	0.000366	2.97938e-06
2	rs13476764	39045631	0.000714	2.20707e-05
2	rs3674280	39440376	9.76e-05	8.21355e-11
2	rs6317052	39528172	8.43e-05	1.10639e-10
2	rs3715491	39665843	0.000257	2.04314e-10
2	rs13476765	39746663	7.39e-05	4.76726e-07
2	CEL-2_90006975	39944750	0.00015	2.24993e-10
2	CEL-2_90148141	40035583	0.000106	2.22464e-10
2	rs6327571	40273078	8.47e-05	4.29988e-11
2	rs3702283	40526918	8.59e-05	7.13276e-10
2	rs6190068	40560541	7.65e-05	8.33988e-11
2	rs6330133	40731702	7.54e-05	4.25736e-11
2	rs13476766	40860133	0.000116	1.06267e-08
2	rs13476772	41216315	0.000349	3.41414e-10
2	rs4170308	41372217	8.79e-05	8.43935e-11
2	rs13476774	41610222	7.7e-05	2.23046e-10
2	rs6403731	41906435	0.000131	7.00339e-10
2	rs13476778	42056833	0.000112	4.66093e-11
2	rs3678562	42333274	7.93e-05	8.9688e-11
2	rs13476784	42418124	0.000265	4.80309e-11
2	rs6296305	42818297	0.000111	6.94199e-11
2	rs13476785	42985661	0.000265	4.80309e-11
2	rs6302459	43006899	7.48e-05	8.26709e-11
2	rs13476786	43199799	0.000265	4.80309e-11
2	rs13476787	43376723	0.000728	4.59993e-10
2	rs13476788	43614993	0.00157	2.24918e-09
2	rs13476789	43910158	0.000545	3.3182e-10
2	rs3686423	44141054	0.000102	4.80876e-11
2	rs13476790	44333936	0.000573	3.44211e-10
2	mCV23916851	44520482	9.99e-05	6.34509e-11
2	rs6183014	44689970	0.000129	3.92318e-10
2	gnf05.107.059	44920465	8.35e-05	1.00175e-10
2	rs3675868	45053184	0.000248	1.18668e-08
2	rs13476793	45124454	0.000488	5.10411e-11
2	rs6222262	45599193	0.000702	6.92384e-08
2	rs13476802	45625389	7.51e-05	8.50304e-11
2	rs3722480	45812142	8.6e-05	1.02599e-10
2	rs13475710	45900434	0.000116	6.35824e-11
2	rs13476804	46003280	0.000114	6.9358e-11
2	rs3716529	46161177	0.000157	3.62702e-10
2	gnf05.110.207	46539988	8.28e-05	4.25391e-11
2	rs13476805	46696617	9.34e-05	7.41622e-11
2	rs13476807	46925475	9.34e-05	7.41622e-11
2	rs6277144	47096774	7.58e-05	1.36784e-09
2	rs3704920	47328925	0.0148	0.0561263
2	CEL-2_95108337	47495067	7.54e-05	8.97417e-11
2	CEL-2_95263072	47666970	7.56e-05	9.18141e-11
2	rs6318455	47959429	8.14e-05	1.39723e-10
2	rs13476810	48138136	8.92e-05	1.75691e-10
2	rs3681246	48327983	7.38e-05	8.1378e-11
2	CEL-2_97765373	50577224	0.000118	4.31922e-11
2	rs13476811	50722029	8.34e-05	2.05692e-10
2	rs13476812	50885395	8.71e-05	1.81569e-10
2	rs6280404	51155232	0.000115	0.000178904
2	rs3725315	51328951	0.000123	0.000136783
2	rs4140148	51397858	7.46e-05	4.31706e-11
2	rs13476814	51477545	8.86e-05	1.68434e-10
2	rs13476817	51636560	7.4e-05	1.66361e-10
2	rs6395817	51847448	8.12e-05	5.15773e-11
2	rs13476818	52069565	0.00013	4.78567e-11
2	rs3681810	52173380	0.00105	1.15715e-10
2	rs13476820	52365829	0.000624	1.06078e-10
2	rs13476821	52507416	0.000113	1.14601e-10
2	rs13476822	52745764	0.000112	1.1495e-10
2	rs13476825	53115772	0.000104	7.43027e-11
2	rs13476826	53303742	8.47e-05	6.29864e-11
2	rs3671932	53403706	1	0.54296
2	rs3727008	53773369	0.000127	1.92136e-10
2	rs3665206	54084647	9.43e-05	1.31503e-10
2	rs3691503	54556938	0.000736	1.66163e-07
2	rs13476827	54738134	8.14e-05	6.15265e-11
2	rs13476830	54977734	8.18e-05	5.96517e-11
2	rs6213614	55339460	0.000138	1.48492e-10
2	rs3705437	55723028	8.02e-05	9.86804e-11
2	rs13476832	55858294	7.38e-05	4.49513e-11
2	CEL-2_97928675	56032193	7.52e-05	7.54086e-11
2	rs3727162	56159066	0.00472	6.06986e-06
2	CEL-2_98080939	56318721	7.73e-05	9.78492e-11
2	rs6409039	56400991	0.000182	2.77141e-10
2	rs3722777	56461355	0.00021	5.26659e-11
2	rs3668534	56523101	0.000257	2.08067e-10
2	rs6263715	56841443	0.00277	1.71677e-10
2	rs3717268	57011741	0.000215	1.33076e-10
2	rs3711696	57128373	0.000114	4.55448e-11
2	rs6256752	57240735	0.000605	8.22543e-11
2	rs3669235	57585394	7.86e-05	4.51874e-11
2	rs6279696	57637194	0.000175	5.13523e-09
2	rs13476833	57712507	7.53e-05	6.46422e-11
2	rs13476834	57934897	0.00129	7.50021e-10
2	rs13476837	58056566	9.66e-05	8.32397e-11
2	rs3678712	58115109	7.75e-05	1.52252e-10
2	rs13476843	58421204	7.73e-05	7.05138e-11
2	rs13476844	58821825	8.05e-05	7.66474e-11
2	rs13476846	61224074	0.0374	1.56237e-09
2	rs13476847	61612186	0.000149	4.983e-11
2	rs4227609	61655484	0.000126	1.19183e-09
2	rs3694226	61795549	0.011	8.75977e-08
2	rs6322774	62017766	9.23e-05	4.55175e-10
2	rs13476848	62287643	0.000156	5.04679e-11
2	rs3655057	62500734	0.000116	4.51474e-11
2	rs3714738	62507709	0.00439	9.18872e-08
2	rs13476849	62735038	0.00032	6.4282e-11
2	rs6391963	62858408	7.36e-05	1.68935e-10
2	CEL-2_98216543	63060318	7.82e-05	9.10264e-11
2	CEL-2_98735243	63208377	7.58e-05	1.05896e-10
2	rs13476853	63428253	0.000208	5.63304e-11
2	rs3670563	63704557	0.000179	4.56095e-10
2	rs6318340	63968243	0.000195	2.71093e-10
2	rs13476855	64246124	0.000286	2.08584e-10
2	rs3682563	64597379	0.000458	7.61599e-10
2	rs6308758	64714013	0.000442	1.01564e-08
2	rs6236226	64974452	0.000292	1.2617e-10
2	rs13476860	65401647	0.000249	1.141e-10
2	rs13476861	65513895	0.000197	9.18498e-11
2	gnf05.122.828	65721616	0.000201	1.7266e-10
2	rs13476864	66088937	8.59e-05	4.65583e-11
2	rs4167594	66090524	0.00177	3.695e-09
2	rs3719788	66205552	0.000405	8.19218e-10
2	rs6245643	66268885	9.52e-05	9.32537e-11
2	rs4136381	66356522	0.000109	4.62675e-11
2	rs6213741	66560536	7.55e-05	2.01349e-10
2	rs13476866	66823301	7.44e-05	4.47522e-11
2	rs3655019	66948264	0.000195	1.25648e-09
2	rs6191976	67076650	7.55e-05	9.24492e-11
2	rs13476868	67365016	8e-05	4.25687e-11
2	rs13476869	67533809	8.07e-05	4.34324e-11
2	rs6313013	67711695	7.89e-05	6.94959e-11
2	rs3695795	67741750	0.000167	4.41511e-10
2	rs13476871	67844371	7.48e-05	4.31766e-11
2	rs6356603	68280215	0.000535	1.74958e-10
2	rs4158907	68699533	0.000124	7.13707e-11
2	rs13476872	68724187	7.54e-05	4.48186e-11
2	rs6373032	68844447	0.000221	4.74336e-11
2	rs3655061	68938534	0.000103	1.87172e-09
2	rs8259990	69102648	0.000125	5.99263e-11
2	rs8259806	69198251	0.000121	9.95012e-09
2	rs13476874	69320155	9.34e-05	1.80578e-10
2	gnf05.123.158	69446157	8.33e-05	7.60669e-11
2	rs6283705	69580005	0.000639	2.15009e-09
2	UT_2_26.61523	69605261	0.00458	4.78029e-06
2	rs4227700	69652245	0.000166	2.4293e-09
2	rs13475762	69791162	0.000138	6.84419e-11
2	rs13476875	69987396	9.5e-05	1.96763e-10
2	rs4170074	70006931	0.000352	3.30054e-10
2	rs6182695	70094861	0.000312	1.75356e-09
2	rs13476876	70687617	0.000107	1.86058e-10
2	rs3688351	70854501	0.00012	5.267e-11
2	rs4227706	70972447	7.43e-05	7.77275e-11
2	rs3676913	71072398	0.000169	8.09733e-10
2	rs6366256	71136493	0.000282	4.71018e-11
2	UT_2_30.721805	71139085	0.000254	7.38781e-11
2	rs3670749	71296307	0.000286	1.00409e-10
2	rs6301828	71472083	7.9e-05	6.50123e-11
2	UT_2_70.039995	71936865	7.7e-05	5.1223e-11
2	rs13476877	71939217	0.000116	2.01747e-10
2	rs13476878	72099544	7.53e-05	6.84576e-11
2	rs13476881	72793586	7.37e-05	2.06952e-10
2	rs13476883	72992803	7.7e-05	6.90974e-11
2	CEL-2_99027282	73174311	7.78e-05	9.31234e-11
2	CEL-3_104844489	73635052	0.00029	4.03389e-10
2	rs6369771	73772974	0.000147	6.69751e-11
2	rs4170048	73911484	9.77e-05	4.48436e-11
2	rs3695416	74008873	0.00102	1.11567e-10
2	rs3715214	74057021	7.45e-05	7.47432e-11
2	rs13476884	74215948	0.000323	1.622e-10
2	rs13476888	74579616	7.37e-05	4.26367e-11
2	rs3700657	74644675	7.42e-05	1.32297e-10
2	rs6349600	74672761	7.82e-05	5.32112e-11
2	rs6291780	74708578	0.000982	1.11077e-10
2	rs3723883	74787396	8.29e-05	5.79553e-11
2	rs13476889	74881632	7.4e-05	4.26912e-11
2	rs3688563	75203264	8.53e-05	2.82342e-10
2	rs13475820	75374482	8.72e-05	4.43178e-11
2	rs3718631	75716423	0.000138	3.01704e-09
2	rs3718405	75847521	0.000135	2.01215e-10
2	rs3675028	76168493	0.000342	2.2362e-10
2	rs6288803	76735454	7.78e-05	7.17187e-11
2	rs13475705	76793854	0.000242	1.29371e-10
2	rs3677062	76887938	9.39e-05	2.26171e-10
2	rs3716806	77049530	8.73e-05	4.46703e-10
2	rs6361963	77177016	0.000138	1.10854e-10
2	gnf05.124.386	77352752	0.000163	2.88607e-10
2	rs13476891	77798071	0.000986	6.07243e-08
2	CEL-3_105269202	79041193	0.000266	3.03204e-10
2	rs13476892	79105667	0.00163	1.13681e-08
2	rs3686133	79336203	0.000182	1.04868e-10
2	rs13476895	79466668	0.00016	1.20198e-10
2	rs3726882	80313437	0.000405	8.19218e-10
2	rs13476898	80721150	7.69e-05	4.62304e-11
2	rs6224196	80807823	7.41e-05	2.04005e-10
2	rs13476908	81255505	0.000125	8.51429e-11
2	rs13476913	81395147	0.00217	5.15346e-07
2	rs3720827	81465693	9.31e-05	3.99485e-10
2	rs3672697	81803867	8.58e-05	8.70242e-11
2	gnf05.136.579	81889048	8.13e-05	1.98806e-10
2	mCV24667075	82247852	9.38e-05	8.91663e-11
2	gnf06.026.418	82434898	8.52e-05	4.59927e-11
2	rs13476921	82555204	8.29e-05	6.88658e-11
2	rs13476922	82691825	8.03e-05	6.44639e-11
2	rs13476923	82950210	7.82e-05	7.07427e-11
2	rs13476925	83140791	8.18e-05	7.89613e-11
2	gnf06.031.031	83301019	7.6e-05	4.52184e-11
2	rs4172778	83816486	0.000523	7.32059e-09
2	rs6288319	84290075	8.08e-05	7.33476e-11
2	rs8268086	84470084	8.68e-05	6.44261e-11
2	rs4227805	84744482	0.000108	3.2135e-10
2	UT_2_71.782507	84835396	7.45e-05	4.75087e-11
2	rs13475734	84842405	0.000219	8.49867e-11
2	rs6212296	84978370	9.19e-05	1.33946e-10
2	rs3695682	85376473	0.00012	3.80178e-09
2	rs13476928	85483631	7.7e-05	5.95255e-11
2	rs13475709	85645836	0.000533	1.6707e-10
2	rs13476933	86374854	0.000111	1.36197e-10
2	rs3703811	86501562	8.73e-05	4.28684e-10
2	rs3681780	86745544	7.66e-05	7.27705e-11
2	rs13476936	86847575	0.000107	7.93786e-11
2	rs13476942	87050840	0.00012	2.4009e-10
2	rs13459155	87308226	0.000111	1.37224e-10
2	rs4137599	87531765	0.000109	7.16505e-11
2	rs13476944	87722572	0.00011	2.04122e-10
2	rs6318343	88044049	0.000215	1.72717e-09
2	rs13476945	88185002	0.000102	1.74804e-10
2	rs13476950	88607883	0.000285	2.67031e-10
2	rs6404215	88703063	9.05e-05	9.43273e-11
2	rs6390351	89000606	7.61e-05	4.46458e-11
2	rs3723406	89107107	0.00192	4.16034e-07
2	rs3719696	89278267	0.00012	4.44552e-11
2	gnf06.031.165	89542805	7.46e-05	4.67797e-11
2	rs6275559	89707088	7.71e-05	5.15332e-11
2	CEL-3_120229856	89810666	0.000172	8.49473e-10
2	CEL-3_120379605	89951832	7.94e-05	7.72873e-10
2	rs13476951	90183890	0.000957	2.16969e-10
2	rs13476953	90613949	0.000315	2.93921e-10
2	rs13476954	90759021	0.000351	2.97062e-10
2	rs6341030	90827153	0.000164	8.5533e-09
2	rs13476957	90979891	0.000209	2.83069e-10
2	rs13476958	91199790	0.000193	2.54007e-10
2	rs13476961	91349993	0.000222	3.10085e-10
2	rs13476963	91650240	0.00019	2.56196e-10
2	rs6241342	91714366	0.000103	6.33434e-11
2	rs4170049	92081949	9.69e-05	4.45545e-11
2	rs13476964	92531494	0.00024	3.39627e-10
2	rs13476965	92678825	0.000194	2.65108e-10
2	rs3670807	92757831	0.000203	8.2803e-10
2	rs3668064	92984161	0.00019	2.4043e-10
2	rs4227969	93124545	7.79e-05	6.07434e-11
2	rs6316558	93392735	9.18e-05	4.46959e-11
2	gnf06.032.524	93591603	9.44e-05	1.24811e-10
2	rs6256060	93772338	9.88e-05	3.24775e-10
2	rs6263067	93954630	0.000455	1.13065e-10
2	rs6187312	94242466	0.000109	4.71627e-11
2	rs6385006	94389679	7.49e-05	4.9363e-11
2	gnf06.033.454	94493630	7.9e-05	1.07695e-10
2	rs3680060	94776594	7.92e-05	1.49721e-10
2	CEL-3_120599705	94919037	7.83e-05	6.86258e-10
2	CEL-3_137067761	95073772	8.17e-05	1.77302e-08
2	rs13476966	95303256	7.86e-05	6.8112e-11
2	rs13476968	95415013	0.00024	1.28955e-10
2	rs3678202	95471146	8.41e-05	4.67214e-11
2	rs13476969	95740498	0.000171	8.35166e-11
2	rs13476970	96022932	0.000177	8.44285e-11
2	rs3662979	96106384	0.00317	2.31374e-09
2	rs3711570	96379371	0.00012	2.16728e-10
2	rs6320425	96598567	0.00111	1.34548e-07
2	rs6322316	96598772	7.56e-05	7.1282e-11
2	rs3699367	96903200	9.67e-05	4.74861e-05
2	rs3692121	97080713	0.000668	5.01853e-10
2	rs6231166	97190428	0.000124	7.1592e-11
2	rs13476973	97285570	0.0002	5.97338e-11
2	CEL-3_137197853	97576072	7.89e-05	5.76731e-08
2	CEL-3_137371814	97739375	7.99e-05	6.50348e-08
2	CEL-3_155734650	97891639	0.00025	1.20488e-10
2	CEL-3_155922604	98027242	0.000357	1.63434e-10
2	rs6407520	98205120	8.19e-05	7.46289e-11
2	rs3689258	98362950	0.000131	8.38998e-11
2	CEL-3_156007479	98545942	0.000118	5.43973e-11
2	CEL-3_159340478	98837981	8.59e-05	6.35132e-11
2	rs3724397	99130765	7.51e-05	4.78828e-11
2	rs6379772	99188826	7.61e-05	6.3639e-11
2	rs3665550	99313560	8.45e-05	6.50093e-11
2	rs6182243	99529999	7.49e-05	2.69226e-10
2	rs13476979	99763645	0.000329	7.71743e-11
2	rs3680173	99839813	0.000102	5.65719e-11
2	rs13476982	99858389	0.000386	8.61365e-11
2	CEL-2_18096278	100155090	0.000108	8.26645e-11
2	CEL-2_18288350	100517871	0.00011	8.43721e-11
2	rs3725987	100694001	9.75e-05	8.87399e-10
2	rs3690581	100748329	7.61e-05	7.7274e-11
2	rs13476985	101027724	0.000302	8.61425e-11
2	rs3700374	101425131	7.38e-05	4.45722e-11
2	rs3675152	101533830	7.4e-05	4.19323e-11
2	rs13476986	101687943	0.000192	7.8219e-11
2	rs13476987	101848325	0.00018	7.57368e-11
2	rs13477178	101878508	0.000122	5.19234e-11
2	rs3705875	102336283	9.13e-05	4.84283e-11
2	rs13476989	102440738	0.000132	5.56519e-11
2	rs3683566	102590358	8.08e-05	3.04917e-10
2	rs13476992	102937652	7.64e-05	6.93782e-11
2	rs3658906	102988984	7.8e-05	6.63307e-11
2	rs3658914	102989089	0.000208	1.73089e-10
2	rs4160111	103124851	7.45e-05	5.49623e-10
2	rs13476042	103155255	0.000642	4.26956e-08
2	rs13476993	103439276	0.000143	8.96403e-11
2	gnf06.037.785	103604688	0.000175	4.00823e-10
2	rs13476994	103804307	0.000107	8.38136e-11
2	rs3665012	103896262	0.000228	1.35507e-10
2	rs4165602	104056632	0.000458	7.61599e-10
2	rs6267719	104132062	0.000156	5.78979e-11
2	rs3680434	104406084	8.8e-05	6.77085e-11
2	rs13476999	104428571	7.71e-05	4.58031e-11
2	rs3687764	104687733	0.000104	6.52455e-11
2	UT_18_34.847896	104877739	7.37e-05	7.50376e-11
2	rs13476033	104877959	0.000939	8.28673e-08
2	rs3672857	104884876	9.66e-05	1.42114e-10
2	rs13477004	105002658	0.000101	1.08052e-10
2	rs3725809	105058464	7.66e-05	0.000132132
2	rs13475744	105211141	9.73e-05	5.30275e-11
2	rs13477005	105313404	0.000107	8.73978e-11
2	rs6175954	105429526	8.53e-05	4.33984e-11
2	rs13477006	105562212	0.000118	1.91178e-10
2	rs13477007	105671727	0.000107	1.55982e-10
2	rs3719311	105893449	0.000169	6.93416e-11
2	rs3719853	105893545	0.000122	1.14482e-10
2	rs6328956	106302937	0.000269	5.49286e-10
2	rs13477011	106432347	0.000136	2.00015e-10
2	rs6252400	106864778	7.53e-05	5.23568e-11
2	rs3689063	106913261	0.000151	5.04737e-11
2	rs13477017	107088925	0.000126	1.8061e-10
2	rs6354442	107373697	0.000771	6.85176e-08
2	rs3721916	107502238	7.59e-05	1.41054e-10
2	rs6174159	107563920	0.00077	6.05616e-08
2	rs13477023	107714544	7.66e-05	5.03502e-11
2	rs13477025	108128426	0.000103	3.55953e-10
2	rs6264221	108309751	0.000221	9.20654e-11
2	rs3667506	108481363	0.000113	7.48994e-11
2	rs3663200	108758298	7.47e-05	5.66964e-11
2	rs3666585	108797456	0.00109	1.23391e-07
2	rs13477026	109017380	0.000215	8.20444e-10
2	rs6220079	109406483	7.56e-05	7.26782e-11
2	rs6323095	109613627	0.000116	4.87161e-11
2	rs3655094	109623794	0.00662	4.03738e-08
2	rs13477029	109833490	0.000192	1.2221e-09
2	rs4135752	109984325	7.71e-05	4.52588e-11
2	rs3715478	110012872	7.37e-05	1.32712e-10
2	rs13477030	110139226	0.000107	5.243e-10
2	rs13477034	110284963	9.48e-05	3.83569e-10
2	rs3664190	110437969	9.84e-05	2.94207e-10
2	rs13477035	110827795	7.85e-05	6.06949e-11
2	rs3719076	110855031	0.000383	6.50326e-08
2	rs3702837	110999109	0.00105	1.15715e-10
2	rs6267152	111270146	7.59e-05	4.47752e-11
2	rs13477036	111404730	7.85e-05	6.06949e-11
2	CEL-2_18410885	111530031	0.000105	8.14224e-11
2	CEL-2_24053663	111713322	0.000115	1.06406e-10
2	rs3687374	111908090	0.000301	2.22283e-10
2	rs3699009	112099759	0.000314	5.59791e-11
2	rs3655095	112255204	7.41e-05	6.07236e-11
2	rs13477037	112529612	9.56e-05	3.95194e-10
2	rs13477041	112698169	7.4e-05	6.08522e-11
2	rs3670360	112744341	0.00349	1.25744e-06
2	CEL-2_31394627	112884703	0.000203	6.25286e-11
2	CEL-2_32752432	113040640	0.000105	4.54164e-11
2	CEL-2_32981944	113191513	0.000105	4.54405e-11
2	rs13477043	113372901	7.37e-05	5.56306e-11
2	rs4228079	113450591	0.00017	3.12689e-10
2	rs13477046	113711003	0.000111	1.10808e-10
2	rs4173902	113893724	9.33e-05	1.44101e-10
2	rs13477047	114127644	7.49e-05	4.51547e-11
2	rs13477048	114262515	7.56e-05	4.68376e-11
2	rs3706577	114394837	0.000155	2.78244e-09
2	rs6224355	114535596	7.53e-05	1.90772e-10
2	rs6209200	114621832	0.000178	1.03294e-10
2	rs13477055	114652846	8.94e-05	8.5809e-11
2	CEL-2_36195927	114803022	7.37e-05	7.35019e-11
2	CEL-2_39972578	114936743	7.57e-05	8.71618e-11
2	rs13477056	115175998	0.000148	9.60689e-11
2	rs3663502	115182263	0.000553	1.44028e-08
2	rs3688878	115331353	9.2e-05	5.2788e-11
2	rs13477058	115381288	0.00013	2.18856e-10
2	rs3704645	115403696	0.000353	5.71885e-09
2	rs3713052	115520227	0.000178	6.26594e-10
2	rs13477059	115716224	7.76e-05	4.51081e-11
2	rs6284007	115845508	7.4e-05	4.46432e-11
2	mCV24089992	116029960	0.000349	5.5476e-10
2	rs6401788	116099179	0.000141	5.50674e-11
2	rs3683883	116335472	9.09e-05	2.72059e-08
2	rs13477061	116503329	8.51e-05	8.73073e-11
2	rs3665855	116664631	8.35e-05	7.44013e-11
2	rs13477062	116806645	0.000234	7.44607e-11
2	rs13459078	117267740	0.000123	2.9242e-10
2	rs4137234	117382666	0.000201	8.4965e-11
2	rs3669650	117580488	7.41e-05	1.61881e-10
2	rs3654493	117629074	7.62e-05	5.19782e-11
2	rs4155963	117772826	9.85e-05	5.95605e-11
2	rs3687137	117826210	7.49e-05	2.02984e-10
2	rs3658919	118272621	0.000116	1.51896e-09
2	rs13477063	118328112	0.000105	2.27397e-10
2	UT_18_66.042052	118394881	7.73e-05	4.53714e-11
2	rs3675289	118426126	9.22e-05	1.0971e-09
2	rs8274570	118680591	0.000297	1.00562e-08
2	rs13477065	118732674	0.000205	2.01043e-10
2	rs3670828	118828144	7.67e-05	6.76565e-11
2	rs13477066	118937576	0.000224	2.06632e-10
2	rs3667585	119023022	0.000198	6.11129e-11
2	rs3660658	119055349	0.000336	3.96479e-10
2	rs13477068	119094564	8.56e-05	5.00684e-11
2	rs13477072	119267108	7.53e-05	6.45151e-11
2	rs13477076	119430937	0.000122	2.78733e-10
2	rs13477081	119744998	0.000187	1.38094e-10
2	rs8274592	119990659	7.78e-05	5.88701e-11
2	rs4228085	120010161	0.000189	3.53147e-10
2	rs3692459	120029569	0.000191	6.03521e-11
2	gnf06.052.076	120080261	7.4e-05	1.01888e-10
2	rs3722463	120275893	0.000187	1.38094e-10
2	rs3665393	120458715	7.63e-05	5.17215e-11
2	rs4228112	120530588	0.000109	6.15035e-11
2	gnf06.058.959	120646347	9.06e-05	7.24084e-11
2	rs6344105	120783641	8.6e-05	8.64917e-11
2	rs13477083	120880598	0.000185	1.35577e-10
2	rs13477084	121100887	0.000187	1.38094e-10
2	rs3685011	121123350	7.54e-05	7.76389e-11
2	rs6321462	121419915	7.63e-05	8.95017e-11
2	rs4137363	121832437	7.48e-05	4.87849e-11
2	rs3692152	122071924	7.38e-05	5.9499e-11
2	rs13477086	122424920	0.000233	1.26597e-10
2	rs3701609	122718597	7.61e-05	4.62903e-11
2	rs13477087	122816465	0.000249	1.33277e-10
2	rs6239541	122981143	0.000128	1.07065e-09
2	rs13477092	123065456	7.58e-05	4.36795e-11
2	rs6360601	123166867	8.09e-05	9.8069e-11
2	rs13477093	123169329	7.38e-05	4.64961e-11
2	rs13477097	123496049	7.39e-05	7.45209e-11
2	rs13477098	123927609	7.49e-05	5.77489e-11
2	rs3667164	124166673	0.000288	6.16247e-11
2	rs6401089	124811627	8.99e-05	7.15213e-11
2	rs8248617	124815741	0.000105	4.46725e-11
2	rs6376709	124992903	0.000253	4.44408e-10
2	rs3702229	125052806	0.000134	5.37961e-11
2	rs4140010	125252796	0.000101	1.01297e-10
2	rs3713702	125392653	0.000735	1.20786e-09
2	rs3673055	125555032	0.000127	5.08656e-11
2	rs3708913	125693814	7.46e-05	4.93308e-11
2	rs6371431	125947917	8.91e-05	6.24401e-11
2	rs3724636	126158938	7.46e-05	1.42917e-09
2	rs13477101	126245848	7.36e-05	7.51188e-11
2	rs4228121	126617292	8.83e-05	3.25355e-10
2	rs13477102	126655395	7.37e-05	7.79948e-11
2	rs13477103	126980845	7.47e-05	4.26987e-11
2	rs3686586	127210424	0.00013	2.48669e-05
2	gnf06.077.770	127314601	0.000145	6.34599e-11
2	rs13477104	127475450	7.41e-05	4.28517e-11
2	rs13477105	127662173	9.64e-05	4.57121e-11
2	rs6410821	127887344	0.000101	6.73517e-11
2	rs13477106	127988454	9.44e-05	4.64444e-11
2	rs6331294	128071856	0.0112	3.12871e-10
2	rs13477108	128306036	7.38e-05	4.29309e-11
2	rs3677250	128565976	0.000183	6.16097e-10
2	rs13475929	128647584	7.93e-05	4.87821e-11
2	rs13476040	128647607	0.00082	5.32515e-08
2	rs3668547	128737327	9.43e-05	3.51242e-10
2	rs6323325	128777907	0.000473	7.38026e-11
2	rs3655098	128813606	0.00118	9.17897e-09
2	gnf06.080.293	129071455	8.21e-05	5.64221e-11
2	UT_2_119.151187	129145674	0.00195	3.77841e-07
2	rs6179045	129230925	7.36e-05	0.0177047
2	rs3667785	129658669	8.14e-05	6.82993e-11
2	rs13475930	130055233	7.93e-05	4.87821e-11
2	rs13475989	130195406	0.000145	4.3778e-10
2	rs4228131	130222146	9.56e-05	1.83297e-10
2	rs13477110	130465942	0.000128	6.41003e-10
2	rs3671490	130527762	0.000126	1.23615e-10
2	rs8260536	130569986	8.63e-05	9.67948e-11
2	rs13477113	130928896	7.58e-05	5.20062e-11
2	rs3696168	131040530	0.000202	6.44972e-11
2	rs6217039	131060861	0.000131	1.90258e-10
2	rs13475616	131175144	9.24e-05	6.78211e-11
2	rs4228593	131367533	0.000154	2.55239e-10
2	rs4228647	131507389	9.05e-05	1.07661e-10
2	rs3706825	131782231	0.000328	5.23398e-09
2	rs3704471	131869656	0.000472	8.18486e-07
2	rs13477114	132111322	7.59e-05	5.2729e-11
2	rs6297352	132319437	7.42e-05	5.28193e-11
2	mCV23966377	132632981	7.71e-05	7.72489e-11
2	gnf06.086.089	132694549	0.000212	1.17859e-10
2	rs3682400	133034385	7.79e-05	4.37728e-11
2	rs3689218	133223199	7.45e-05	4.83977e-11
2	rs13477116	134033164	7.99e-05	4.81574e-11
2	rs13477117	134274936	7.74e-05	4.99206e-11
2	rs13477121	134400998	7.37e-05	4.53917e-11
2	rs13477123	134653615	8.13e-05	4.28906e-11
2	rs13477125	134826106	8.01e-05	4.28435e-11
2	rs13477126	135048120	8.95e-05	4.3856e-11
2	rs13477127	135157836	8.77e-05	4.39823e-11
2	rs6349956	135280672	0.000109	6.42103e-11
2	CEL-2_40063411	135446513	7.51e-05	8.19551e-11
2	CEL-2_47522895	135641810	0.000101	9.88007e-09
2	rs13477128	135941135	0.000221	4.88956e-11
2	rs13477130	138284393	0.000141	4.55943e-11
2	rs13477137	139010185	0.000144	4.5759e-11
2	rs13477138	139237914	0.000154	4.55391e-11
2	rs6289295	139246564	9.33e-05	4.67748e-11
2	rs6261032	139434015	9.07e-05	4.52751e-10
2	rs6249046	139879849	8.27e-05	4.32428e-10
2	rs13477140	140320391	0.00011	4.49473e-11
2	rs6199956	140637745	0.000119	2.20878e-10
2	rs6201966	140637985	7.51e-05	4.76104e-11
2	rs6309378	140957173	7.75e-05	5.5108e-11
2	rs6351323	141194574	9.68e-05	7.06697e-11
2	rs6397584	141466198	0.000112	6.53909e-11
2	rs6363050	141694392	0.000461	5.91857e-10
2	rs13477143	141914583	0.000106	4.51066e-11
2	rs6335414	142217923	0.00109	2.05413e-09
2	rs13477144	142228584	0.000159	5.38128e-11
2	rs13477145	142413324	8.32e-05	4.88414e-11
2	gnf06.091.194	142542793	9.25e-05	3.45047e-10
2	rs13477146	142846378	7.89e-05	4.92023e-11
2	rs6208973	143051672	0.000742	3.76436e-08
2	rs3692863	143380096	0.00016	6.26199e-10
2	UT_2_12.071809	143401632	0.000222	3.84498e-10
2	rs3712782	143418039	0.000161	7.32243e-10
2	rs13477147	143830589	0.000117	8.89305e-11
2	rs3662301	143990314	7.65e-05	4.90592e-11
2	rs13477148	144213897	0.000105	7.99798e-11
2	rs3657266	144225528	7.4e-05	4.75446e-11
2	rs3668014	144267766	0.00016	1.84352e-10
2	rs6186560	144441774	0.000254	2.59898e-10
2	rs3655148	144738584	8.28e-05	2.37546e-10
2	rs3685822	145064791	7.5e-05	6.74903e-11
2	mCV25009162	145343536	7.69e-05	4.50744e-11
2	rs6365609	145489275	7.67e-05	5.47016e-11
2	rs13477150	145627223	0.000105	1.38831e-10
2	rs3682653	145748945	7.36e-05	4.47032e-11
2	rs3674389	146096037	0.000143	2.39801e-10
2	rs6264454	146155675	0.000229	6.33381e-11
2	rs13477154	146485036	9.61e-05	4.6443e-11
2	rs4139555	146512033	7.84e-05	4.8331e-11
2	rs13477156	146835586	7.45e-05	5.79888e-11
2	rs3707114	146885666	0.000347	5.58527e-10
2	rs3701693	147108900	7.95e-05	4.61141e-09
2	rs3688638	147238569	8.41e-05	8.6225e-11
2	rs13477160	147385101	7.43e-05	1.67963e-10
2	rs6221944	147512260	9.91e-05	8.56007e-11
2	rs6335891	147564082	0.000106	7.0866e-11
2	UT_2_129.88318	147853220	0.000195	8.10642e-11
2	rs4228772	147861362	0.00017	8.66114e-11
2	rs4228731	147861457	8.3e-05	1.35086e-10
2	rs13477164	147863542	8.25e-05	5.65326e-11
2	rs13477165	147988623	8.27e-05	5.83729e-11
2	rs6297388	148205063	0.000248	7.28215e-10
2	rs8254399	148328868	0.000185	7.51684e-10
2	rs13477166	148606737	8.38e-05	1.46853e-10
2	rs4138020	148701824	7.53e-05	4.86716e-11
2	rs3681990	148902216	0.00017	1.23306e-10
2	rs6217275	149122813	0.000169	1.20987e-09
2	rs13477169	149192410	7.74e-05	6.52595e-11
2	rs13477175	149435949	0.000102	4.31287e-11
2	rs13477176	150080501	0.000102	4.33018e-11
2	rs13477188	151647949	0.000231	6.57318e-11
2	rs6257131	152035686	0.000173	2.91609e-10
2	rs3695865	152036024	8.63e-05	6.08794e-11
2	rs3681225	152126974	0.00171	3.57688e-07
2	rs13476060	152161594	0.000581	1.4984e-09
2	rs4228836	152466571	7.82e-05	5.13395e-11
2	rs13477189	152488373	0.000296	7.22916e-11
2	rs13477190	152660816	0.000382	1.74903e-09
2	UT_2_144.017259	152788314	7.6e-05	1.14442e-10
2	rs13477194	152858314	0.000109	1.44796e-10
2	UT_2_148.792515	152861014	8.96e-05	5.77922e-11
2	rs6401371	152893575	0.000642	8.96787e-10
2	rs3676545	153219334	0.000134	4.49475e-11
2	rs3681694	153401198	7.48e-05	2.0139e-10
2	rs3688610	153405225	8.18e-05	2.02134e-10
2	rs13477196	153467476	0.000144	2.916e-10
2	UT_2_154.074102	153468305	0.000162	5.08092e-11
2	UT_2_154.146803	153468312	0.000139	4.80684e-11
2	rs6222023	153497149	0.00014	4.41333e-09
2	rs6377892	153598222	0.00012	1.21813e-10
2	rs6299418	154003306	8.64e-05	7.19953e-11
2	rs3717264	154087994	0.000203	6.91267e-10
2	rs13477200	154091126	7.59e-05	8.57714e-11
2	UT_2_154.636494	154151458	0.000332	6.28914e-11
2	rs3689151	154180691	7.88e-05	5.70806e-11
2	rs6257814	154409476	9.53e-05	5.31427e-11
2	rs6306557	154412139	7.56e-05	4.17899e-11
2	rs13477201	154502595	7.37e-05	7.31761e-11
2	UT_2_154.636502	154504605	0.000315	6.26035e-11
2	rs3693087	154521551	7.76e-05	5.92724e-11
2	rs6318841	154647569	0.000159	9.89988e-11
2	rs4170126	154764623	0.00017	9.4725e-11
2	rs6195745	155156566	7.55e-05	2.01349e-10
2	UT_2_155.319647	155275629	0.000185	5.45893e-11
2	UT_2_155.672794	155275753	0.000316	2.27399e-10
2	rs3674783	155433051	0.000477	9.8039e-11
2	rs13477202	155724414	8.67e-05	4.32795e-11
2	rs3688124	155949151	7.57e-05	4.70282e-11
2	rs13477204	155952838	7.36e-05	8.73147e-11
2	rs6277674	156320864	7.72e-05	5.65518e-11
2	UT_2_156.443818	156330024	0.00019	9.01073e-11
2	rs4228839	156452768	7.82e-05	5.13395e-11
2	rs13477207	156922879	7.86e-05	5.75844e-11
2	UT_2_156.443943	156926793	0.000196	9.49489e-11
2	rs6207837	157087581	7.41e-05	1.10062e-10
2	gnf06.092.041	157126970	0.000181	7.44096e-11
2	rs13477210	157342805	0.000556	7.62018e-09
2	rs3696703	157452193	7.47e-05	1.10883e-10
2	rs3699947	157462142	7.58e-05	4.46897e-11
2	rs8268322	157589010	0.000245	4.48119e-10
2	rs6263230	157635600	0.000217	3.0469e-09
2	rs13477215	157794579	7.41e-05	4.40987e-11
2	rs13477216	157988290	7.88e-05	8.03135e-10
2	UT_2_157.49866	158072585	9.15e-05	5.26326e-11
2	gnf06.092.758	158197749	7.86e-05	5.4447e-11
2	rs13477217	158315158	7.48e-05	4.38249e-11
2	rs13477218	158749295	7.73e-05	4.40877e-11
2	rs6390021	158999959	0.000497	8.28494e-11
2	rs3696385	159037978	7.66e-05	3.50032e-09
2	rs13477220	159126796	7.38e-05	5.98805e-11
2	rs3655175	159439627	7.37e-05	1.04182e-10
2	rs3699386	159465012	0.000115	4.6478e-11
2	rs13477222	159566871	0.000111	4.19879e-11
2	rs6173098	159760664	0.000103	6.74094e-11
2	rs13477223	159816074	0.000108	4.23174e-11
2	rs13477224	159972835	0.000103	4.21425e-11
2	rs13477225	160226215	7.5e-05	4.19956e-11
2	rs3697441	160268146	7.77e-05	4.31174e-11
2	rs3698409	160424177	8.4e-05	5.58065e-11
2	rs3670611	160837192	0.000104	4.79736e-11
2	rs4160502	160909988	7.39e-05	1.80616e-10
2	rs3672806	160910067	9.15e-05	9.68403e-10
2	rs6214514	161197340	7.38e-05	5.28223e-11
2	rs13477227	161528178	7.37e-05	4.23467e-11
2	rs3709725	161789895	0.00159	1.93248e-09
2	rs3691092	161822383	0.000119	5.94634e-11
2	rs13477228	161953548	7.49e-05	4.17728e-11
2	rs13477230	162114507	7.42e-05	4.19217e-11
2	rs3679521	162308636	0.000116	4.87161e-11
2	rs3677707	162609509	8.09e-05	5.13638e-11
2	CEL-2_47694799	163005724	0.000107	1.22701e-08
2	rs3703161	163469462	0.000584	3.90411e-09
2	rs13477233	163647890	0.000203	4.59203e-11
2	rs13477236	163764495	7.49e-05	4.21205e-11
2	UT_2_158.095429	163774562	8.46e-05	4.63946e-11
2	rs3700831	163814773	0.00113	2.87293e-08
2	rs8273639	163831345	9.26e-05	1.25047e-10
2	UT_2_159.241221	163921776	7.77e-05	4.52678e-11
2	rs13477238	164190990	0.000168	4.31483e-11
2	rs6199416	164410259	8.57e-05	7.63476e-11
2	rs3655188	164669148	9.35e-05	3.03926e-08
2	rs13477239	164853017	7.42e-05	4.21317e-11
2	rs13477240	165768126	0.000221	4.54027e-11
2	rs3660226	166087121	9.57e-05	5.79963e-11
2	rs13477242	166591683	7.5e-05	4.19712e-11
2	rs6230748	166932716	0.000187	5.10495e-11
2	rs6177548	168475420	8.1e-05	5.08388e-11
2	rs3719351	168595672	0.000595	4.56351e-10
2	rs13477243	168606032	7.43e-05	4.20711e-11
2	rs3663343	168711908	0.000626	1.20034e-10
2	rs3695386	168996634	0.000172	8.9124e-11
2	rs13477244	170097141	7.39e-05	4.2281e-11
2	gnf06.093.201	171235432	7.83e-05	2.54862e-10
2	rs3715679	171249184	0.000387	6.15762e-11
2	rs3687193	171254665	7.74e-05	5.13124e-11
2	rs13475985	171978023	0.000145	5.49635e-11
2	rs13477245	172064827	8.77e-05	4.31685e-11
2	rs13477246	172164164	8.38e-05	4.34416e-11
2	rs13477248	172286857	0.000109	5.65794e-11
2	rs13477249	172735159	0.000111	5.6689e-11
2	rs6386657	173011065	0.000105	1.01439e-10
2	rs3674353	173111472	7.51e-05	5.18122e-11
2	rs13477250	173519972	0.000113	5.8302e-11
2	mhcTNFa7	173671119	8.34e-05	5.74787e-11
2	rs8237392	173843417	7.39e-05	4.83206e-11
2	rs13477251	178029407	0.00025	3.6655e-10
2	rs13477256	178925041	7.89e-05	5.59385e-11
2	rs6340166	178995956	0.000158	3.59624e-09
2	rs6201706	179239718	0.000173	2.93648e-09
2	rs6359590	179520851	0.000539	6.36535e-11
2	rs13477257	180404596	0.000266	5.49307e-11
2	rs13477263	180644397	9.39e-05	5.25198e-11
2	rs3705058	180714053	7.4e-05	0.224057
2	rs6312657	180807836	0.00012	4.59006e-11
2	rs13477268	180951918	9.4e-05	4.41562e-11
2	rs4228854	181233351	7.69e-05	5.04961e-11
2	rs8236923	181436896	7.5e-05	4.42006e-11
3	rs13477269	3750239	0.000244	8.09135e-10
3	rs13477272	4335523	7.61e-05	4.67193e-11
3	rs13477273	4759667	9.27e-05	9.35834e-11
3	rs3681732	5569220	8.35e-05	7.97329e-11
3	rs13477276	5603847	0.00011	2.05895e-10
3	rs6319490	5664927	9.89e-05	1.4548e-10
3	rs13477277	5879032	0.000101	5.66761e-11
3	rs6256981	5883123	0.000167	7.45195e-11
3	gnf06.094.150	6380311	8.22e-05	9.38555e-11
3	rs13477278	6788035	9.07e-05	7.13493e-11
3	rs6283060	6987905	7.62e-05	4.54409e-11
3	rs3695308	7359827	8.82e-05	6.04811e-11
3	rs4228948	7526189	7.39e-05	4.47883e-11
3	rs8243507	7589216	0.000104	4.96809e-11
3	rs13477279	7654388	9.87e-05	5.94789e-11
3	rs13477280	7905775	9.45e-05	6.09212e-11
3	rs13477286	8426588	7.42e-05	4.86581e-11
3	rs4229012	8547683	0.00118	1.70066e-09
3	rs13477288	8741932	7.39e-05	5.15066e-11
3	mhcTAP118	8971479	0.000121	4.68329e-11
3	rs3674090	9257087	8e-05	7.27338e-11
3	rs13477294	9268238	0.000105	5.83095e-10
3	rs3707178	9481092	0.00013	4.29836e-11
3	rs13477298	9688231	9.51e-05	4.66321e-11
3	rs13477300	10017950	9.51e-05	4.66321e-11
3	rs13477301	11016045	9.91e-05	4.80306e-11
3	rs6354903	12567000	0.00467	9.12328e-09
3	rs13477302	12595080	0.0001	4.81978e-11
3	gnf06.095.396	12782598	8.54e-05	9.78511e-11
3	rs13477303	13122333	0.000122	4.83931e-11
3	rs3680245	13758422	9.25e-05	1.71636e-10
3	rs3725808	14362020	0.00135	1.88888e-10
3	rs6398478	14374970	7.66e-05	8.13056e-11
3	rs13477305	14903714	0.000122	4.83931e-11
3	rs13477306	15472907	0.000121	5.0298e-11
3	rs3666368	15789917	0.000151	5.66929e-11
3	rs13477307	16263023	0.000106	5.33115e-11
3	rs13477308	16408474	0.000157	2.22102e-10
3	rs6349813	16501296	0.000248	6.11169e-10
3	rs13477309	16577685	0.00016	2.42048e-10
3	mCV24159008	16965115	7.78e-05	5.34411e-11
3	rs6209128	17109251	0.000476	1.71298e-09
3	rs3700857	17202556	0.00542	2.60483e-09
3	gnf06.096.938	17370273	0.000712	2.13623e-08
3	rs3695261	17441104	7.5e-05	4.85665e-11
3	rs6185205	17597229	0.00162	3.8781e-08
3	rs13465744	17904493	0.000456	2.19399e-07
3	rs13477313	18062806	8.19e-05	8.40094e-11
3	rs6281838	18365263	9.48e-05	2.67816e-10
3	rs13475931	18471070	0.0014	3.55089e-10
3	rs6305694	18584821	0.000568	5.56812e-09
3	rs3675737	18600526	8.45e-05	4.506e-11
3	rs13459147	18600662	7.91e-05	4.66489e-11
3	rs13477315	18986563	7.88e-05	7.76295e-11
3	rs6410104	19172727	0.000133	3.61857e-09
3	rs13477316	19533557	8.54e-05	9.047e-11
3	rs13477317	19798332	0.0013	1.67317e-09
3	rs3683193	20370458	8.19e-05	6.14292e-11
3	rs13477318	20707073	9.9e-05	8.49338e-11
3	rs6245211	20871777	0.00024	1.26324e-10
3	gnf06.102.000	21247742	0.000283	4.11674e-10
3	rs13477319	21965434	0.0003	4.10437e-10
3	CEL-3_70697605	22857404	9.39e-05	9.63237e-11
3	rs3715577	24988358	0.000194	1.3969e-10
3	rs13477320	25306503	0.0194	3.68965e-09
3	rs6376141	25611098	8.19e-05	5.31231e-11
3	rs13477321	25649842	0.0139	3.23482e-09
3	rs3704351	25749178	0.000107	5.66092e-11
3	rs13477322	25798160	0.00013	4.85695e-11
3	rs3720276	26056880	8.04e-05	6.1272e-11
3	rs6287606	26246859	0.00159	1.93248e-09
3	rs13477323	26659366	0.00013	4.85695e-11
3	rs3676826	26743633	7.72e-05	5.11367e-11
3	rs4229023	26834895	0.00014	4.25502e-11
3	rs13477327	27019081	7.95e-05	6.88775e-11
3	rs3683181	27337586	9.32e-05	7.96652e-11
3	rs3705635	27392955	7.66e-05	3.50032e-09
3	gnf06.106.186	27811597	0.000115	4.21787e-11
3	rs13475950	28055830	0.000168	5.28855e-10
3	rs6272898	28145340	0.000111	5.24204e-10
3	rs6269713	28482403	0.000251	1.3226e-08
3	rs13477332	28507852	7.46e-05	1.06519e-10
3	rs13477335	28935883	7.64e-05	5.00988e-11
3	rs13477346	29161278	0.000149	4.46204e-11
3	rs6399377	29227462	0.000231	5.56217e-10
3	rs13477348	29308483	0.000102	5.55777e-11
3	rs6212654	29559103	7.6e-05	2.58949e-10
3	rs3667025	29740293	7.86e-05	4.79025e-11
3	rs3692554	29794661	0.000168	3.44987e-10
3	rs3708760	29910739	8.17e-05	4.38387e-11
3	rs13477350	30167649	7.94e-05	4.59617e-11
3	gnf06.106.709	30358480	7.9e-05	1.8185e-10
3	CEL-3_74833639	30493894	8.25e-05	4.42419e-11
3	CEL-3_74975193	30779561	7.92e-05	4.44232e-11
3	rs13477352	30891995	7.94e-05	4.59617e-11
3	rs3668216	31264914	7.97e-05	6.54365e-11
3	rs3707424	31595712	0.000151	3.67296e-10
3	rs6354736	31872411	0.000175	1.11686e-10
3	rs13476069	31985393	0.00103	8.20236e-10
3	rs3669806	31989790	7.56e-05	4.17899e-11
3	rs13477354	32126764	0.000757	5.94665e-11
3	rs13477355	32258931	0.000211	8.27249e-11
3	rs4229088	32352007	0.000188	1.49883e-09
3	rs3716165	32357009	0.000709	2.52151e-10
3	rs3692826	32431471	0.0241	0.125569
3	rs13477356	32494445	0.000201	0.289071
3	gnf06.107.451	32722005	0.000137	4.36948e-11
3	rs3699967	33143925	0.000163	2.09504e-10
3	UT_3_142.481798	33260201	7.83e-05	5.47954e-11
3	rs3670420	33362086	9.32e-05	8.70562e-10
3	rs4229110	33513111	7.75e-05	6.27071e-11
3	rs6373485	33582821	0.00299	1.07983e-08
3	rs13477358	34056514	8.15e-05	5.47585e-11
3	rs6230901	34358488	0.000331	4.34767e-10
3	rs13477360	34429094	0.0002	7.84204e-11
3	rs6312389	34506695	8.57e-05	1.80057e-10
3	rs3706317	34691180	9.83e-05	2.57388e-10
3	rs3706626	34691317	0.000106	7.83243e-11
3	rs13477361	35015224	8.13e-05	8.22036e-10
3	rs13477364	35242352	7.77e-05	1.95226e-10
3	rs6197264	35645047	0.000112	4.74714e-11
3	rs6256462	35772711	9.13e-05	8.26694e-11
3	rs13477365	35996482	7.38e-05	6.51574e-10
3	rs3659226	36067592	7.43e-05	5.06357e-11
3	rs13477369	36303941	7.4e-05	1.04802e-10
3	rs3659196	36401280	0.000344	7.55332e-10
3	rs3658791	36587008	7.48e-05	3.01849e-10
3	rs13475794	36871943	7.72e-05	4.3863e-11
3	rs3658802	36874310	9.95e-05	9.88864e-10
3	rs3659572	36903931	0.000677	2.98661e-07
3	rs3725901	37060456	7.66e-05	3.50032e-09
3	rs13477372	37136844	0.000154	2.49728e-09
3	rs13477373	37570456	0.000183	2.39461e-09
3	rs3710273	37609048	0.000107	6.63847e-11
3	rs13477374	37866074	0.000192	2.78782e-09
3	gnf06.112.868	38040636	7.51e-05	4.19206e-11
3	rs6282879	38360171	0.000368	1.58852e-10
3	rs13477377	38360346	0.000151	4.28652e-10
3	rs6268458	38559123	7.5e-05	4.71505e-11
3	gnf06.122.747	38786835	0.000114	4.53294e-11
3	rs6383758	39096135	7.89e-05	6.40358e-11
3	rs3671222	39289762	7.85e-05	6.31695e-11
3	rs3719206	39362788	7.37e-05	0.0955337
3	rs6330399	39501347	0.000272	2.01021e-10
3	rs13477378	39929327	0.000118	5.82936e-11
3	gnf06.123.229	40407597	0.000248	8.43674e-11
3	rs3717933	40526912	0.000111	4.69839e-11
3	rs13477379	41023214	0.000118	5.7698e-11
3	rs4152477	41251417	9.15e-05	1.13045e-10
3	rs3668028	41507268	0.000169	8.09733e-10
3	rs6376291	41605817	0.000217	5.32602e-11
3	rs3705202	41783587	0.000622	1.02557e-08
3	rs3676646	41909817	8.12e-05	4.97802e-11
3	rs13477380	42338616	0.00011	1.06315e-10
3	rs13469470	42684625	7.48e-05	3.39345e-10
3	rs13477384	42947518	0.000166	8.60633e-11
3	rs6350578	43098263	0.000357	1.93783e-10
3	rs13477385	43269820	0.000177	8.62224e-11
3	rs4229111	43290494	7.69e-05	6.17377e-11
3	rs3711308	43614151	0.00011	1.03083e-08
3	rs3727011	43614319	7.39e-05	4.23577e-11
3	rs13477389	43953288	0.000163	1.68459e-08
3	rs6257334	44170659	8.17e-05	5.06544e-11
3	rs13477390	44324187	0.000146	7.79069e-08
3	rs6333444	44641014	0.000124	6.91064e-11
3	CEL-3_75140206	44982547	0.000146	1.32816e-10
3	CEL-3_84328572	45184737	0.00011	4.26253e-11
3	rs3718278	45291972	0.00014	4.6304e-09
3	rs3711702	45434954	0.000112	4.85284e-11
3	rs13459167	45759750	0.000107	1.75131e-10
3	CEL-3_89630540	46402126	0.000177	2.47798e-10
3	rs13477391	46799902	0.000134	1.0923e-07
3	rs13477393	47061792	7.36e-05	0.121094
3	rs6214748	47371645	0.000475	8.55174e-11
3	rs3673503	47435914	9.71e-05	2.08253e-10
3	rs3696870	47648939	7.66e-05	7.70302e-11
3	rs3687179	47772830	7.41e-05	1.20829e-10
3	rs13477396	47919598	7.54e-05	0.0165046
3	rs13477397	48200735	7.62e-05	0.0104909
3	rs6313602	48480006	7.57e-05	7.78054e-11
3	rs13469965	49009291	0.000319	9.68977e-10
3	rs3719024	49279011	0.000101	1.41105e-10
3	rs3711950	49340525	0.000161	9.18806e-11
3	rs13477398	49343641	7.44e-05	5.43876e-11
3	rs13477399	49505607	7.48e-05	5.17179e-11
3	rs3677413	49711152	0.000688	8.18504e-09
3	rs13477400	49787928	0.000155	2.59142e-10
3	rs3655227	49990091	0.000274	5.62537e-11
3	rs3655208	50019209	0.00016	1.56879e-10
3	rs3657963	50019291	0.000664	7.97505e-08
3	rs4179051	50191113	9.59e-05	1.82963e-10
3	rs13477402	50242421	0.000294	2.58414e-10
3	rs4138803	50343997	0.000111	4.03474e-10
3	rs6332517	50439880	8.92e-05	1.63302e-10
3	rs13477404	50517908	0.000296	2.49428e-10
3	rs13477405	50712440	0.000272	2.20613e-10
3	rs3723790	50895289	0.00011	5.57481e-11
3	rs6236391	50990311	8.08e-05	9.49211e-11
3	rs3699346	51198363	0.000137	4.40662e-11
3	rs13477406	51300654	0.000208	1.73089e-10
3	rs13477409	52136568	0.00309	5.79993e-08
3	rs6251560	52222311	0.00086	8.12833e-09
3	rs3690155	52336625	7.64e-05	1.9609e-09
3	rs3722989	52433769	9.04e-05	1.3989e-10
3	rs3680085	52565987	0.000435	1.40351e-09
3	rs6339552	52649677	9.44e-05	4.47199e-11
3	rs3721068	52892235	0.000144	9.89738e-10
3	rs13477410	52901551	0.00247	3.51795e-08
3	rs13477412	52920985	0.00089	1.46955e-10
3	rs13477414	53529238	0.000847	1.39036e-10
3	rs13477417	53714878	0.00327	1.4631e-07
3	rs4229115	54683677	0.000181	1.6334e-10
3	rs13477421	54890696	0.000121	5.31518e-11
3	rs13477422	55661641	0.000113	1.05693e-10
3	rs13477425	55997271	0.000445	7.33205e-11
3	rs6324080	56124060	0.000123	4.70496e-11
3	rs13477426	56274846	0.000212	5.07026e-11
3	rs13477428	56588022	0.00011	7.97861e-10
3	mCV24607819	56967908	0.000219	1.10682e-09
3	rs13477430	57070224	8.15e-05	4.70439e-11
3	rs6365608	57465266	0.000127	2.23497e-10
3	rs13477434	57475655	8.17e-05	1.65835e-08
3	gnf06.134.706	57642609	0.000436	8.14149e-10
3	rs6307428	58134274	0.000103	7.02247e-11
3	CEL-3_94149786	58278586	9.36e-05	5.21644e-11
3	CEL-3_94317859	58435300	9.26e-05	5.26101e-11
3	CEL-3_94769075	58577105	0.000105	5.79008e-11
3	CEL-3_94917047	58716764	0.000112	8.97514e-11
3	rs6346026	58852488	9.35e-05	6.47138e-11
3	rs3686875	58893984	0.000222	2.53343e-09
3	rs4136879	58958138	7.49e-05	8.78168e-11
3	rs13477438	59277748	0.000104	6.71008e-11
3	rs3696671	59504190	0.000387	6.15762e-11
3	rs13477439	59555183	0.000218	6.62191e-11
3	rs3682128	59682550	0.000119	4.68533e-11
3	rs3673712	59847252	7.41e-05	9.42383e-11
3	rs13477442	59888590	0.000121	5.26101e-10
3	rs3724150	59952694	0.00101	1.56909e-09
3	rs6249543	60189410	0.000169	8.09733e-10
3	rs13477444	60619207	7.55e-05	4.34743e-11
3	rs3710559	60769949	0.000104	5.86106e-11
3	rs13477446	60946706	8.14e-05	8.22596e-11
3	rs3657795	61144316	0.000147	4.50441e-11
3	rs13477447	61253520	8.39e-05	8.74816e-11
3	rs6331493	61273827	7.38e-05	1.67967e-10
3	rs3662869	61294848	7.44e-05	8.43561e-11
3	rs3678183	61408888	0.000104	1.74742e-10
3	rs3668345	61460331	8.17e-05	7.73225e-11
3	rs13477448	61487785	7.6e-05	6.75929e-11
3	rs3678662	61490394	7.66e-05	6.47917e-11
3	rs3706319	61622454	0.000128	1.4154e-10
3	rs13477451	61670924	8.49e-05	4.2698e-10
3	rs6190884	61752889	0.000137	8.96613e-11
3	rs13477453	61840508	0.00165	1.08456e-09
3	rs6206420	62250903	0.000561	2.32273e-09
3	rs13477455	62507068	0.000113	1.26882e-09
3	rs3701734	62815898	9.04e-05	6.36082e-11
3	rs3715820	62935813	0.000102	1.1337e-10
3	rs3726736	63004773	0.000156	1.03114e-09
3	rs6332004	63021268	8.53e-05	4.97218e-11
3	rs13477456	63307865	0.000149	8.95922e-10
3	rs13459184	63689887	0.000402	1.51206e-10
3	rs13477457	63809868	0.000116	5.09547e-10
3	rs13459185	64065568	9.38e-05	9.28007e-11
3	CEL-4_118427459	64517923	0.00021	7.40156e-11
3	rs13477458	64606389	0.000127	6.51737e-10
3	rs6224339	64657365	0.000117	2.14505e-10
3	rs6382744	64756705	8.65e-05	4.84449e-11
3	rs13475821	65064802	0.000475	1.92259e-10
3	rs3680448	65344295	0.000162	7.34884e-10
3	rs3723062	65700350	8.04e-05	6.07603e-11
3	rs13477459	65734557	0.000433	1.46235e-08
3	rs6237983	65763005	0.000216	5.7479e-11
3	rs13477461	65871625	0.000429	1.95389e-08
3	rs13477462	66122558	0.000173	9.28142e-11
3	rs3711691	66144721	8.04e-05	5.68132e-11
3	gnf06.139.257	66357248	7.5e-05	1.21866e-08
3	rs13477466	66885334	0.000119	6.38558e-10
3	rs13477467	68737937	0.000119	6.38558e-10
3	rs13477485	69419285	0.00011	1.8923e-10
3	rs6210797	69690281	0.000146	1.43715e-10
3	CEL-4_118751423	69879108	0.000182	9.68186e-11
3	CEL-4_120039566	70020306	9.24e-05	7.20156e-11
3	gnf06.140.234	70265676	7.45e-05	8.67157e-10
3	rs13475718	70294368	0.000127	6.81013e-11
3	rs3665969	70514041	9.17e-05	7.4893e-10
3	rs6263380	70982943	9.23e-05	1.56931e-10
3	rs3655258	71135961	0.00018	3.7372e-09
3	rs6276365	71181559	0.000264	1.74331e-09
3	rs3705043	71501168	0.000263	5.05785e-11
3	rs3698545	71766851	7.52e-05	5.31842e-11
3	rs13477486	71773749	8.08e-05	9.99748e-11
3	rs13477487	71987411	7.66e-05	7.27705e-11
3	rs3719592	72051963	8.32e-05	5.16402e-11
3	rs6355445	72320044	0.00622	4.7441e-08
3	rs13477488	72797789	7.66e-05	7.27705e-11
3	rs4171932	72972055	0.000399	5.21887e-09
3	rs6189812	73347259	0.00142	4.59062e-08
3	rs6204445	73492005	8.13e-05	2.82858e-10
3	rs13477491	73623753	7.45e-05	6.84099e-11
3	rs6400717	73987310	8.96e-05	6.93292e-11
3	rs13477493	74009153	7.45e-05	6.84099e-11
3	CEL-4_121636473	74162208	7.42e-05	5.03357e-11
3	CEL-4_130248229	74303762	8.49e-05	2.45297e-10
3	CEL-4_149529330	74468775	0.000122	5.44952e-10
3	rs6282965	74604620	0.000165	1.12139e-10
3	rs6370920	74706166	7.77e-05	4.31174e-11
3	gnf07.011.425	74802408	7.41e-05	4.70579e-11
3	rs13477494	74988424	7.8e-05	5.77861e-11
3	rs13477495	75181502	7.42e-05	7.79294e-11
3	rs13477497	75428966	8.33e-05	4.44458e-11
3	rs3722245	75775928	0.00011	9.42416e-11
3	rs13477498	75791835	8.87e-05	4.35337e-11
3	gnf07.013.809	75963473	8.01e-05	4.96247e-11
3	rs13477499	76464040	7.42e-05	7.9605e-11
3	rs3660192	76574629	7.72e-05	4.19621e-11
3	gnf07.032.360	76654916	9.61e-05	1.26068e-10
3	rs13477500	76981330	0.000298	5.55889e-10
3	rs4162800	77185906	0.000188	2.08808e-09
3	rs3678312	77641278	0.00565	6.67146e-09
3	rs3719701	77955564	7.7e-05	2.67079e-10
3	rs13477502	77958943	0.000114	9.30632e-11
3	rs13477504	78107962	0.000202	1.00513e-10
3	rs3670228	78243050	7.79e-05	4.37728e-11
3	rs13477506	78428477	0.000191	9.41464e-11
3	rs3724805	78631666	8.08e-05	1.01808e-10
3	rs3683611	78787677	0.000151	9.21954e-11
3	rs3688781	78929032	0.000131	6.48214e-11
3	rs3692387	79061488	0.000238	4.20122e-10
3	rs13477507	79658089	0.000183	9.21222e-11
3	rs13477508	79991847	0.000172	8.9124e-11
3	rs13477511	80363033	0.00126	6.82967e-10
3	rs13477515	80590755	8.3e-05	4.50228e-11
3	rs3666257	80621535	0.000183	5.15952e-11
3	rs6311081	80840805	0.000118	6.43539e-11
3	rs3695746	80853509	9.85e-05	4.87438e-11
3	rs13477518	81089223	8.33e-05	6.19566e-11
3	rs3690224	81224182	7.36e-05	4.48802e-11
3	rs6209248	81359882	0.000146	9.33851e-11
3	rs13477519	81488477	8.66e-05	6.35345e-11
3	gnf07.032.889	81842343	0.000124	4.32364e-11
3	rs13477523	81962816	8.04e-05	4.83996e-11
3	rs3704618	82125037	0.00298	5.62718e-10
3	rs13477524	82165234	8.78e-05	6.66752e-11
3	rs13477528	82531107	0.000102	7.96123e-11
3	rs13477532	83208304	8.41e-05	6.01461e-11
3	CEL-4_149694865	83668987	0.000124	5.42528e-10
3	rs3713077	83762899	0.000663	1.7126e-10
3	rs6197032	83961429	0.000108	4.55713e-11
3	rs3671614	84238382	7.63e-05	4.37698e-11
3	rs13477534	84338749	8.12e-05	1.39855e-10
3	rs13477537	84732102	7.37e-05	4.71958e-11
3	rs6253030	84887472	7.43e-05	4.85412e-11
3	rs13477538	84987833	8.31e-05	1.05509e-10
3	rs3723833	85161542	0.000145	4.47786e-11
3	rs13477541	85242832	0.00015	1.61824e-10
3	gnf07.047.821	85433019	0.000115	4.91264e-11
[truncated: 7,654 more rows]

## Sheet: CD8_SNP_Sets
Chromosome	SNP-Set ID	Start (bp)	End (bp)	SNP-Set PIP	RSS SNP-Set PIP	Number of SNPs	Top SNP	Top SNP PIP
1	Xkr4	3205901	3671498	0.000125058	2.83e-05	3	rs6279977	0.00111
1	Intergenic_Gm37381_Gm38717	3986216	4115672	0.0102259	3.02e-05	2	rs13476077	0.00726
1	St18	6487231	6860940	0.000127711	7.19e-05	2	rs13476083	0.000392
1	Intergenic_Gm30414_Gm39589	7518150	8108628	0.000435029	3.28e-05	3	rs3711751	0.00255
1	Sntg1	8361475	9299878	0.000165715	9.78e-05	7	rs13476091	0.00127
1	Intergenic_Gm24276_Gm37629	8816248	9191066	0.000176005	5.4e-05	4	rs13476089	0.0012
1	Intergenic_Gm37133_Gm22963	10784378	10921669	0.000273083	0.000220473	2	rs13476094	0.000708
1	Prex2	10993465	11303681	0.000451448	3.59e-05	4	rs6361961	0.00086
1	Intergenic_Gm24173_Gm37410	11134239	11363925	0.000881493	2.81e-05	2	rs6361961	0.00086
1	Gm30974	12029084	12061033	0.000497605	3.44e-05	2	rs3719797	8.74e-05
1	Ncoa2	13139105	13374083	0.000754341	5.17e-05	2	rs13476104	0.000184
1	Intergenic_Gm37444_Gm9947	14255991	14752936	0.00030085	2.82e-05	2	rs3718205	0.000754
1	Intergenic_Gm37412_Trpa1	14792966	14872647	0.00953044	0.000325314	2	rs13476112	0.000356
1	Kcnb2	15287254	15723750	0.000543363	2.85e-05	3	rs13476114	0.000574
1	Intergenic_9430087D07Rik_Gm25227	15571242	15685934	0.000604217	2.89e-05	2	rs3684542	8.97e-05
1	Stau2	16228803	16520182	0.000118676	6.65e-05	4	gnf03.160.599	0.00138
1	Intergenic_C130013N14Rik_Ube2w	16311723	16540787	0.0118243	2.81e-05	4	gnf03.160.599	0.00138
1	Intergenic_Gm39597_Gm25166	17205578	17520000	0.000373668	3.11e-05	2	rs13476122	0.000193
1	Intergenic_Defb41_Gm24075	18265139	18969761	0.000504989	5.57e-05	3	CEL-1_18376533	0.000873
1	Intergenic_Gm38382_Pkhd1	19616768	20057778	0.000422934	3.34e-05	4	rs3722233	0.000126
1	Pkhd1	20057779	20618064	0.000132738	2.97e-05	4	rs6282839	0.000515
1	Intergenic_Gm37315_4930486I03Rik	20065549	20356453	0.000314454	4.49e-05	2	rs3724755	0.000184
1	Intergenic_Gm24162_Lincmd1	20444913	20669881	0.000338581	3.41e-05	2	rs6282839	0.000515
1	Kcnq5	21398403	21961942	0.000356079	0.000145955	3	rs13476136	0.000133
1	Intergenic_Gm36949_A630064C07Rik	21457018	21804145	0.000266002	3.2e-05	2	rs13476136	0.000133
1	Rims1	22288422	22805724	0.000899927	7.44e-05	2	gnf04.002.008	8.25e-05
1	Intergenic_Gm7759_4933415F23Rik	22905082	23100472	0.000391137	0.000779861	4	rs6188615	0.000279
1	Adgrb3	25067476	25829707	0.000699838	6.58e-05	4	rs13467861	0.000209
1	Intergenic_Gm31076_slck	25903609	26478480	0.000364262	5.23e-05	4	rs6384035	0.000164
1	slck	26478481	66946425	0.000246622	3.18e-05	188	rs13476251	0.14
1	Intergenic_n-R5s209_Gm5524	26959222	27884045	0.00829176	3.18e-05	4	rs3684114	0.000331
1	Intergenic_Gm5524_6330565B04Rik	27902397	28569916	0.000639136	4.25e-05	3	rs13476163	0.000249
1	Intergenic_Gm45942_Gm25586	28895589	29280963	0.000173737	2.83e-05	3	rs13476168	0.000269
1	Intergenic_Mir6342_Gm23771	29421613	29985933	0.000145662	0.000229353	2	rs6386362	9.67e-05
1	Intergenic_Gm23771_Gm31465	29986044	30121012	0.000660649	2.82e-05	4	rs13476170	0.000269
1	Khdrbs2	32172714	32658568	0.000233315	8.5e-05	3	CEL-1_32373639	8.16e-05
1	Intergenic_Gm25814_Gm37999	32213240	32473756	0.000745933	4.92e-05	2	CEL-1_32373639	8.16e-05
1	Intergenic_Gm46235_Gm37151	32747185	32967483	0.000127415	5.29e-05	2	rs13476184	0.000118
1	Prim2	33453810	33669795	0.0114065	4.73e-05	2	rs4139879	0.000816
1	Intergenic_Plekhb2_Gm25096	34879581	35178955	0.000371589	0.000119217	3	rs6261192	0.000322
1	Intergenic_Gm19863_Tsga10	37696665	37754775	0.000575624	7.37e-05	2	rs13475990	0.000145
1	Tsga10	37754776	37866429	0.000508132	3.2e-05	2	rs3697152	0.000477
1	Aff3	38175393	38628333	0.000115798	2.83e-05	2	UT_1_113.684537	8.74e-05
1	Npas2	39193731	39363236	0.000698203	3.36e-05	2	rs4226889	0.000104
1	Sagg	40262417	45874398	0.000107856	2.82e-05	32	CEL-1_44668113	0.00747
1	Intergenic_Tmem182_4930448I06Rik	40856888	41167586	0.000715857	0.000115285	3	rs3683585	0.000256
1	Intergenic_4930448I06Rik_Gm39631	41181253	41495621	0.000784488	3.08e-05	2	gnf04.018.158	0.000646
1	Gm29260	41781808	41939560	0.000511163	3.1e-05	2	rs6180887	9.83e-05
1	Intergenic_Gm29260_Gm9915	41939561	42229725	6.95624e-05	2.81e-05	2	rs13476223	8.22e-05
1	Intergenic_Gm28893_Gm39635	44393833	44522563	0.000700811	2.93e-05	2	rs8250895	0.00053
1	Gulp1	44551511	44796838	0.000748234	7.42e-05	2	CEL-1_44668113	0.00747
1	Intergenic_Gm38110_Col3a1	44758493	45311537	0.000106689	7.17e-05	3	CEL-1_44810350	0.00747
1	Intergenic_Gm23974_Gm23984	45747026	45772961	0.000567498	8.96e-05	2	rs3660469	0.000166
1	Dnah7c	46425592	46807476	0.0108586	3e-05	2	CEL-1_46578837	0.00411
1	Intergenic_Gm23829_Gm23240	47751569	48462172	0.000644915	7.28e-05	4	rs13476237	0.000667
1	Intergenic_Gm23240_Gm22693	48462294	49095443	0.000359399	3.51e-05	3	rs13476239	0.000216
1	Intergenic_C230029F24Rik_4933411E06Rik	49340432	50107469	0.000583957	3.29e-05	5	CEL-1_49993068	0.00615
1	Intergenic_Gm29665_Gm25843	50398080	50559761	0.000335723	2.98e-05	2	rs3677150	0.000108
1	Intergenic_1700003I22Rik_Gm28240	56020204	56531823	0.000317109	3.18e-05	2	rs13476259	0.000114
1	Bswt	58233965	63884110	0.000783969	5.54e-05	19	rs6250696	0.0022
1	Dbf	59898872	82966353	0.000154112	2.97e-05	96	rs6250696	0.0022
1	Pard3b	61638824	62642284	0.00064012	3.79e-05	2	rs13476267	0.000251
1	Intergenic_Gm38075_Pard3bos2	61806141	62131194	0.0110116	0.000127252	2	rs13476267	0.000251
1	Pth2r	65282056	65389244	0.000260745	2.85e-05	2	rs3654559	0.000222
1	Map2	66175273	66442583	0.000249635	3.07e-05	2	rs3723911	0.000118
1	Lancl1	67000517	67038872	0.0464506	5.8e-05	2	rs13476279	0.000208
1	Erbb4	68032186	69108059	0.000648707	3.31e-05	3	rs13476283	0.000288
1	Intergenic_Gm16076_Gm28497	69106741	69441055	0.000490412	2.82e-05	2	rs6316763	9.31e-05
1	dde	70367239	76794683	0.000376611	3.47e-05	27	rs4227066	0.00041
1	Glb1l	75198236	75210813	0.000826433	3.21e-05	2	rs6360236	0.000191
1	Intergenic_Slc4a3_Gm32622	75559432	75936718	0.000776803	5.58e-05	2	rs6404809	0.00015
1	Gm29069	76420692	76528422	0.000386819	4.26e-05	2	rs13476300	0.000172
1	Intergenic_Mir6343_Gm816	76509644	76890471	0.0109326	4.79e-05	3	rs13459121	0.00067
1	Intergenic_Gm25974_Epha4	77144847	77367184	0.000443318	2.84e-05	2	rs3676491	0.000661
1	Gm33083	77770548	77896298	0.00055469	2.82e-05	2	rs3708227	0.000153
1	Intergenic_A630081D01Rik_Nyap2	80749055	81076949	0.000827463	7.51e-05	2	rs13476309	0.000182
1	Nyap2	81076950	81341764	0.000717725	4.93e-05	2	mCV25372020	7.99e-05
1	Intergenic_Gm37210_Gm37114	81522342	82105179	0.000834871	2.86e-05	2	rs6298456	0.000153
1	Intergenic_Mir6344_Irs1	82132020	82233100	0.000705725	2.94e-05	2	rs13476314	9.73e-05
1	4933436I20Rik	83659550	83911644	0.000612977	4.84e-05	2	rs6296868	0.000109
1	Dis3l2	86703808	87050095	0.00053436	0.000430273	2	rs13475806	0.000105
1	Intergenic_Gm37017_Gm37447	86989017	87036722	0.000706618	2.91e-05	2	rs13475806	0.000105
1	Agap1	89454811	89895282	0.0116773	0.000108778	2	rs6239033	0.0031
1	Col6a3	90766860	90843971	0.000870645	6.9e-05	2	rs4174183	0.00117
1	Hdac4	91928779	92195670	0.000791933	2.83e-05	2	rs13476350	0.000351
1	Thap4	93705391	93754838	0.000246718	3.41e-05	2	rs13476364	0.000109
1	Intergenic_Gm23036_Gm22034	102414022	102953414	0.00856731	2.86e-05	2	CEL-1_102831225	0.000103
1	Intergenic_Gm22034_Gm23965	102953549	103236625	0.000166923	4.61e-05	3	CEL-1_103251925	0.000203
1	Intergenic_Gm23965_Gm37789	103236768	103724344	0.00986292	2.81e-05	2	rs13476370	7.52e-05
1	Intergenic_Gm37789_Gm41924	103727234	104304698	0.000186181	7.78e-05	2	gnf04.072.768	0.000187
1	Intergenic_Gm29012_Rnf152	105127367	105276913	0.00840649	4.25e-05	2	rs3700830	0.000497
1	Intergenic_Gm41929_Gm38212	107978950	108417076	0.000110128	2.82e-05	2	rs3695715	0.000107
1	Intergenic_Gm38212_Gm22159	108419833	109623007	0.000784896	2.82e-05	5	rs3691057	0.00117
1	Intergenic_Gm41930_Cdh19	110240241	110888325	0.000434254	3.01e-05	2	rs6323500	0.000316
1	Cdh19	110888326	110977584	0.000665349	6.26e-05	2	rs3716074	0.00616
1	Intergenic_Gm36944_4921525D07Rik	110967438	111142307	0.000137263	3.07e-05	2	rs3727071	0.00025
1	Intergenic_4921525D07Rik_Gm29088	111150237	111385689	0.000427981	5.61e-05	2	rs3698224	9.25e-05
1	Intergenic_Gm29088_Gm37934	111446646	111833822	0.00024843	3.14e-05	4	CEL-1_111503693	0.000436
1	Intergenic_Gm22331_Gm41932	112468047	113098218	0.000674937	4.18e-05	3	CEL-1_113029739	0.000512
1	Intergenic_Gm28189_Gm24937	113290366	113717913	0.000282163	3.43e-05	4	rs3726288	0.000614
1	Tli1	114126256	143821286	0.000297978	3.57e-05	144	CEL-1_117526378	0.0106
1	Intergenic_Gm33042_Cntnap5a	114863090	115684755	0.000272173	4.07e-05	3	rs6407142	0.000127
1	Cntnap5a	115684756	116587323	0.000107721	2.81e-05	5	rs4140247	0.000318
1	Intergenic_Gm23393_Gm19965	116394414	116802982	0.000143585	4.23e-05	3	rs4140247	0.000318
1	Intergenic_Gm19965_Gm24030	116823411	117536300	0.000645195	2.81e-05	5	CEL-1_117526378	0.0106
1	Intergenic_Gm23497_Gli2	118681951	118834131	0.000130707	3.92e-05	2	rs13476425	7.78e-05
1	Intergenic_Gm37745_Gm28209	119798926	119903129	0.00063725	2.94e-05	2	rs4136521	8.51e-05
1	Intergenic_Gm37920_Gm26472	121707264	122201458	0.000461191	4.95e-05	2	rs13476436	7.78e-05
1	Intergenic_Gm25771_Gm37970	122553317	122866041	0.000908292	3.09e-05	2	rs6295287	9.35e-05
1	Intergenic_Gm37970_Dpp10	122867774	123321470	0.000116953	4.81e-05	2	rs3696551	0.000218
1	Dpp10	123321471	124045559	0.000584143	3.18e-05	3	rs3699423	0.000187
1	Intergenic_Gm38263_Gm37551	123562442	123827298	0.000562948	0.000220626	2	rs3699423	0.000187
1	Intergenic_Gm35355_1700121L03Rik	124858525	125190281	0.00077598	3.48e-05	2	rs13476448	7.57e-05
1	Gpr39	125676996	125873862	0.000833721	7.67e-05	4	rs3720626	0.000101
1	Nckap5	125913620	126830799	0.00835518	2.89e-05	7	rs6288514	0.000224
1	Intergenic_Gm38177_A130075O10Rik	126324675	126514999	0.00868784	7.08e-05	2	rs6240512	0.000177
1	Intergenic_A130075O10Rik_4930599A14Rik	126517480	126872202	0.00804363	3.54e-05	3	gnf04.119.329	8.19e-05
1	Intergenic_Dars_Gm23902	128417369	128490039	7.79303e-05	2.89e-05	2	rs8254361	0.000131
1	Thsd7b	129273304	130219278	0.000100228	5.33e-05	2	rs6288723	0.000112
1	Srgap2	131285251	131527352	8.03869e-05	5.82e-05	3	rs6260804	0.000786
1	Intergenic_Gm24273_Fam72a	131498803	131527902	0.0110671	5.23e-05	2	rs6260804	0.000786
1	Plekha6	133164210	133303435	0.000600745	0.000107192	2	rs3659752	8.75e-05
1	Intergenic_Tmem183a_4933406M09Rik	134361980	134385939	0.000291052	3.21e-05	2	rs3708432	7.8e-05
1	Gm38399	135606447	135688105	0.000748391	3.98e-05	3	rs6411497	0.00013
1	Intergenic_Gm34353_Ptprc	138011959	138062860	0.000405656	4.11e-05	2	gnf05.013.094	0.000189
1	Kcnt2	140246158	140612067	0.0113337	2.92e-05	2	rs13476497	0.000248
1	Intergenic_Gm37777_4930590L20Rik	140269853	140570175	0.000451172	4.55e-05	2	rs13476497	0.000248
1	Intergenic_Gm37371_Gm25457	140823719	141298099	0.00031054	3.61e-05	3	rs4165334	0.00248
1	Intergenic_Gm37604_Gm37796	141547478	142755192	0.000655293	2.82e-05	5	rs13476499	0.000248
1	Intergenic_Rgs2_Gm35356	144004150	144080638	0.000611464	4.02e-05	2	rs3662388	0.000191
1	Intergenic_Gm38269_Gm41965	145326692	146308480	0.000766693	3.8e-05	5	rs6213724	0.000154
1	Intergenic_Gm41965_Gm29514	146313227	146422843	0.00031977	2.87e-05	2	rs3654691	0.000161
1	Intergenic_Gm15584_Gm37749	146841697	147089036	0.000529871	3.37e-05	2	rs3694569	8.42e-05
1	Intergenic_Gm9931_Gm38284	147281943	147515725	0.000555244	3.02e-05	2	rs13476519	0.000237
1	Intergenic_Gm38284_Gm29515	147520265	148234516	7.40237e-05	3.41e-05	4	rs13476520	0.000506
1	Intergenic_Gm41966_Gm29020	148716754	149106114	0.000904137	3.22e-05	2	rs3663409	9.16e-05
1	Intergenic_Gm37775_Gm23535	149437328	149707376	0.000835457	4.85e-05	5	rs3686162	0.000154
1	Intergenic_n-R5s219_Gm44329	149841662	150063156	0.000875369	0.000146752	2	gnf05.026.586	8.05e-05
1	Hmcn1	150562524	150993435	0.000399526	4.93e-05	3	rs13476525	0.000228
1	Nmnat2	152954993	153119261	0.000334956	0.00039504	3	rs6311970	0.000249
1	Intergenic_Gm28960_Lamc2	153089508	153122755	0.000685079	4.77e-05	2	rs6311970	0.000249
1	Intergenic_Gm30903_Gm38256	157594708	157940384	0.000628168	3.12e-05	4	rs6389076	0.000238
1	Astn1	158362273	158691781	7.91629e-05	4.21e-05	3	rs13476551	0.000383
1	Intergenic_Gm37848_Pappa2	158551967	158711726	0.000762594	4.57e-05	2	rs13476551	0.000383
1	Pappa2	158711727	158980490	0.00877735	0.000196386	2	rs13476553	0.00025
1	Tnr	159523769	159931729	9.22481e-05	3.2e-05	3	rs13476555	8.9e-05
1	Intergenic_Gm31348_Gm38039	159784251	159928389	0.000358754	3.03e-05	2	rs3678699	7.75e-05
1	Rabgap1l	160219174	160793211	0.000665436	2.84e-05	2	rs13476556	0.000345
1	Gm36975	160264324	160443072	0.000322636	9.1e-05	2	rs13476556	0.000345
1	Intergenic_Gm37529_Gm37212	160327079	160570160	0.000289043	9.4e-05	2	rs13476556	0.000345
1	Intergenic_Tnfsf4_Tnfsf18	161418207	161494656	0.000738319	3.92e-05	2	rs3667606	0.00308
1	Dnm3	161982453	162478034	0.000786557	2.82e-05	3	rs3691045	0.00108
1	Intergenic_Eef1aknmt_Vamp4	162548346	162570514	0.000459469	3.56e-05	2	rs8279354	0.00241
1	Intergenic_Lmx1a_Gm20711	167848742	168004138	0.000594054	2.93e-05	2	gnf05.042.320	0.000305
1	Pbx1	168119364	168432264	0.000913767	6e-05	4	rs13476571	0.000145
1	Nos1ap	170314700	170589849	0.000497976	3.97e-05	2	rs3658371	0.000111
1	Intergenic_Alyref2_Itln1	171504751	171518121	0.000579718	2.86e-05	2	rs8281185	0.000177
1	Fmn2	174501825	174822729	0.000343232	5.82e-05	2	rs13476609	9.26e-05
1	Pld5	175962306	176275312	0.000500952	2.93e-05	2	rs4137688	0.000117
1	Intergenic_Gm38081_Gm37916	176032724	176179200	0.000249176	2.84e-05	2	rs4137688	0.000117
1	Sdccag8	176814660	177020437	0.000299947	6.89e-05	2	rs3707772	8.65e-05
1	Kif26b	178529125	178939200	0.000384289	3.05e-05	3	rs6319876	8.99e-05
1	Smyd3	178955031	179518053	0.000270873	3.04e-05	3	rs6366775	0.000124
1	Gm31986	180531425	180568795	6.62177e-05	2.92e-05	2	rs13476062	8.25e-05
1	Intergenic_Gm39714_Lefty2	180885859	180893107	0.000185487	4.82e-05	2	rs8260618	0.000113
1	2020-03-01	184786767	184811308	0.000402773	3.76e-05	2	rs13479979	7.79e-05
1	Esrrg	187608791	188214884	0.000588394	4.1e-05	5	rs3661882	0.000211
1	Intergenic_Gm37929_9330162B11Rik	187663362	188006575	0.000370851	3.49e-05	3	rs13476650	9.94e-05
1	Intergenic_Gm46177_Gm30088	189500339	189618173	0.968176	0.307	3	mhcCD8a3	1
1	Ptpn14	189728268	189876695	0.000313965	3.31e-05	3	mCV25073238	0.000653
1	Kcnh1	192190774	192510159	0.000587523	7.09e-05	2	rs3695790	0.000343
1	Hhat	192512828	192771219	0.0088007	2.95e-05	2	rs3711281	0.000201
1	Syt14	192891233	193035775	0.000748201	7.16e-05	3	rs3654706	0.000173
1	Intergenic_Gm23583_Gm31406	192998575	193040972	0.00801575	4.77e-05	2	rs4227429	8.04e-05
1	Intergenic_Gm31870_4930503O07Rik	193749309	194212186	0.000612263	3.8e-05	3	rs13459103	0.00329
1	Intergenic_Gm39748_Cd34	194901238	194938818	0.000585371	3.32e-05	2	rs6285294	0.000132
2	Camk1d	5293457	5714515	0.000628977	3.53e-05	2	rs3684494	0.000229
2	Sec61a2	5870987	5895432	0.000296177	2.98e-05	2	rs3705131	0.000155
2	Dwh	7718847	55801673	0.0241639	2.85e-05	156	rs3671932	1
2	Intergenic_Gm24534_Gm30957	8472385	8946889	0.000677811	3.51e-05	2	rs13476693	7.58e-05
2	Intergenic_Dnajc1_n-TNgtt9	18392854	18587043	0.000209125	2.87e-05	2	rs13476704	0.000218
2	Etl4	19909763	20810535	0.000328148	3.52e-05	7	rs3680788	0.000156
2	Intergenic_Gm17171_Gm13335	20324671	20420569	0.0885355	4.04e-05	3	rs3680788	0.000156
2	Intergenic_Gm39767_Myo3a	21964168	22227502	0.000793617	7.25e-05	2	rs13476719	8.08e-05
2	Myo3a	22227503	22618252	0.000121649	3.26e-05	2	rs13476722	0.000688
2	Miga2	30364233	30385521	0.00058572	3.54e-05	2	rs13476731	8.44e-05
2	Intergenic_Gm47292_Dolpp1	30367772	30392253	0.000316643	3.59e-05	2	rs13476731	8.44e-05
2	Strbp	37569868	37703967	0.000301923	7.99e-05	3	rs13476754	0.000969
2	Dennd1a	37798990	38287384	0.000468575	5.97e-05	3	gnf05.106.197	0.000332
2	Intergenic_Gm44443_Gm44291	38031428	38104431	0.000408007	2.96e-05	2	rs13476760	0.000321
2	Intergenic_Ppp6c_Gm43970	39226339	39723994	0.000724224	3.18e-05	3	rs3715491	0.000257
2	Intergenic_Gm43970_Gm24467	39727600	40298516	0.000447069	5.19e-05	4	CEL-2_90006975	0.00015
2	Intergenic_Gm24467_Lrp1b	40298643	40595289	0.000494169	2.81e-05	2	rs3702283	8.59e-05
2	Lrp1b	40595290	42653631	0.000267815	2.92e-05	9	rs13476772	0.000349
2	Intergenic_Gm27348_Gm30138	40598544	41292758	0.000805536	0.000240914	3	rs13476772	0.000349
2	Intergenic_Gm30138_6430605C03Rik	41340996	42068451	0.000455274	2.86e-05	4	rs6403731	0.000131
2	Intergenic_9030418E23Rik_Mir6336	42138763	42447438	0.000305612	0.000104481	2	rs13476784	0.000265
2	Intergenic_Gm39803_Gm30225	42918558	43128300	0.000101297	3.96e-05	2	rs13476785	0.000265
2	Intergenic_Gm30225_Kynu	43131633	43555328	0.000100927	2.81e-05	2	rs13476787	0.000728
2	Arhgap15	43748824	44395953	0.000543378	6.57e-05	3	rs13476790	0.000573
2	Gtdc1	44564412	44927657	0.000484125	2.85e-05	2	rs6183014	0.000129
2	Intergenic_Gm39807_Zeb2	44668706	44983631	0.000881877	2.96e-05	2	rs6183014	0.000129
2	Intergenic_Gm30848_1700019E08Rik	45584426	45696604	0.000391575	3.51e-05	2	rs6222262	0.000702
2	Intergenic_Gm13467_Gm23072	45751685	46306335	0.000240468	4.27e-05	4	rs3716529	0.000157
2	Intergenic_Gm25264_Gm25959	46607084	47541983	0.000800815	2.85e-05	5	rs3704920	0.0148
2	Intergenic_Gm25959_Gm13481	47542086	48062161	0.000317015	3.51e-05	2	rs6318455	8.14e-05
2	Intergenic_Gm25898_Gm38481	53274842	53694369	0.959894	3.02e-05	2	rs3671932	1
2	Galnt13	54436317	55118309	0.000888575	4.29e-05	3	rs3691503	0.000736
2	Intergenic_Gm24549_Gm25489	54566137	55003984	0.0102146	0.000338554	2	rs13476830	8.18e-05
2	Intergenic_Kcnj3_2900083M14Rik	55598146	56265842	0.000153032	4.25e-05	4	rs3727162	0.00472
2	Intergenic_2900083M14Rik_5730437C12Rik	56266045	56774842	0.00057567	2.81e-05	4	rs3668534	0.000257
2	Intergenic_Mir195b_Nr4a2	56785908	57106829	0.000151179	3.16e-05	2	rs6263715	0.00277
2	Intergenic_Gpd2_Gm25388	57370720	57653671	0.000750291	3.33e-05	2	rs6279696	0.000175
2	Intergenic_Gm25388_Gm33594	57653823	57982191	6.6109e-05	5.03e-05	2	rs13476834	0.00129
2	Intergenic_Ermn_Cytip	58052753	58129136	0.000361351	3.4e-05	2	rs13476837	9.66e-05
2	Kcnh7	62699300	63184287	0.000494023	4.13e-05	3	rs13476849	0.00032
2	Intergenic_Gm13569_Gm34110	62810699	63184213	0.000829718	2.97e-05	2	CEL-2_98216543	7.82e-05
2	nm3	63922078	68092934	0.000782882	4.1e-05	22	rs4167594	0.00177
2	Intergenic_Gm13575_Grb14	64393861	64912475	0.000116777	4.8e-05	2	rs3682563	0.000458
2	Galnt3	66082766	66124994	0.00053835	0.00047377	2	rs4167594	0.00177
2	Intergenic_Gm13618_Scn1a	66192814	66270781	0.0108003	3.01e-05	2	rs3719788	0.000405
2	Intergenic_Scn7a_Gm13598	66784911	67157645	0.000319357	2.84e-05	3	rs3655019	0.000195
2	B3galt1	67565871	68122689	8.30079e-05	3.33e-05	3	rs3695795	0.000167
2	Intergenic_Gm26743_Mir6335	67687283	67781042	0.000694269	4.17e-05	2	rs3695795	0.000167
2	4932414N04Rik	68656791	68748526	0.000276463	2.81e-05	2	rs4158907	0.000124
2	Cers6	68861441	69114282	0.000907831	2.94e-05	2	rs8259990	0.000125
2	Lrp2	69424340	69586065	0.000629338	3.59e-05	2	rs6283705	0.000639
2	Ubr3	69897246	70024013	0.000677733	3.72e-05	2	rs4170074	0.000352
2	Cybrd1	71118054	71142926	0.000516771	3.66e-05	2	rs6366256	0.000282
2	Chn1	73610660	73775346	0.000180518	0.000101486	2	CEL-3_104844489	0.00029
2	Intergenic_Gm31472_A630050E04Rik	73978428	74100923	0.000711086	0.00029545	2	rs3695416	0.00102
2	Ttn	76703980	76982547	0.000570551	0.00010414	3	rs13475705	0.000242
2	Intergenic_Gm13938_Ccdc141	76786709	77009901	0.000491687	2.83e-05	2	rs13475705	0.000242
2	Nmf220	80175610	128781606	0.000284323	4.04e-05	274	rs6331294	0.0112
2	Intergenic_Gm25420_Gm22652	80707716	80850287	0.000791071	0.000435978	2	rs13476898	7.69e-05
2	Intergenic_Gm23452_Gm23900	80984190	81543234	0.0116594	2.82e-05	3	rs13476913	0.00217
2	Intergenic_Gm23900_Zfp804a	81543343	82053221	0.000642847	2.85e-05	2	rs3672697	8.58e-05
2	Intergenic_Gm6497_Fsip2	82431420	82943633	0.000130256	3.36e-05	3	gnf06.026.418	8.52e-05
2	Intergenic_Gm28675_Zc3h15	83126217	83644577	8.66562e-05	2.81e-05	2	rs13476925	8.18e-05
2	Intergenic_Gm46754_Gm13794	94807045	95394241	0.000614953	2.82e-05	3	CEL-3_137067761	8.17e-05
2	Intergenic_Gm13794_Gm13799	95397652	95838087	0.000831969	2.97e-05	3	rs13476968	0.00024
2	Intergenic_Gm37175_Lrrc4c	95887515	96318168	0.000337632	4.26e-05	2	rs3662979	0.00317
2	Lrrc4c	96318169	97631666	0.000321299	4.53e-05	8	rs6320425	0.00111
2	Intergenic_B230308P20Rik_4930445B16Rik	96478401	96987017	0.000831892	4.46e-05	3	rs6320425	0.00111
2	Intergenic_Gm23317_Gm44320	97272340	97626966	0.000889672	3.09e-05	2	rs13476973	0.0002
2	Intergenic_Gm44320_Gm10801	97627053	98662236	0.000512784	3.54e-05	6	CEL-3_155922604	0.000357
2	Intergenic_Gm33780_Gm29235	98710392	99357245	0.000698038	2.95e-05	4	CEL-3_159340478	8.59e-05
2	Intergenic_Gm29235_Vss	99357730	101178142	0.000572698	6.23e-05	9	rs13476982	0.000386
2	Vss	101178143	108259759	0.0080933	4.65e-05	44	rs13476033	0.000939
2	Prr5l	101714285	101883027	0.00924828	2.82e-05	2	rs13476987	0.00018
2	Intergenic_Gm34483_Pdhx	102960574	103021074	0.000454008	3.76e-05	2	rs3658914	0.000208
2	Intergenic_Apip_Gm13874	103092645	103177786	0.000434731	3.89e-05	2	rs13476042	0.000642
2	Intergenic_Prrg4_Ccdc73	104849851	104886323	0.000774315	2.99e-05	3	rs13476033	0.000939
2	Elp4	105701027	105904564	0.000132572	3.2e-05	2	rs3719311	0.000169
2	Intergenic_A130004G07Rik_Immp1l	105741862	105904637	0.0094103	5.37e-05	2	rs3719311	0.000169
2	Intergenic_C130023O10Rik_Gm39902	106831347	106955780	0.000180254	4.35e-05	2	rs3689063	0.000151
2	Intergenic_C030011L09Rik_Gm39903	107326795	107729530	0.00941269	0.000247514	4	rs6354442	0.000771
2	Intergenic_Gm13912_Gm39905	108291320	108875479	0.000808581	6.36e-05	4	rs3666585	0.00109
2	Intergenic_Kif18a_Gm45346	109341748	109670907	0.00028706	2.94e-05	3	rs3655094	0.00662
2	Lgr4	109917647	110014257	0.000731681	2.93e-05	2	rs4135752	7.71e-05
2	Ano3	110655201	110950404	0.000542914	8.32e-05	2	rs3719076	0.000383
2	Intergenic_Muc15_Gm13942	110739538	111051319	0.00926448	2.93e-05	3	rs3702837	0.00105
2	Ryr3	112631355	113217096	0.0093788	3.61e-05	5	rs3670360	0.00349
2	Fmn1	113327736	113716767	0.000407061	2.84e-05	3	rs4228079	0.00017
2	Dph6	114516416	114654964	0.0097971	3.86e-05	3	rs6209200	0.000178
2	Gm28494	114897916	115220708	5.19176e-05	3.86e-05	3	rs3663502	0.000553
2	Intergenic_Gm28493_4930528P14Rik	115137787	115329265	0.000838752	6.14e-05	2	rs3663502	0.000553
2	Intergenic_2810405F15Rik_Gm13990	116076097	116848098	0.000170268	3.74e-05	5	rs13477062	0.000234
2	Intergenic_Gm32137_Gm32210	117450491	117704950	0.000517561	3.35e-05	2	rs3654493	7.62e-05
2	Eif2ak4	118388618	118475234	0.000530878	3.5e-05	2	rs3675289	9.22e-05
2	Knl1	119047038	119104829	0.000466642	4.12e-05	2	rs3660658	0.000336
2	pta	119524913	125725738	0.000263995	3.07e-05	34	rs3713702	0.000735
2	Mapkbp1	119972699	120027408	0.0106999	2.82e-05	2	rs4228085	0.000189
2	Intergenic_Gm34430_Gm39919	122931341	123774493	0.0117265	3.09e-05	5	rs6239541	0.000128
2	Intergenic_Gm39920_Slc24a5	124788926	125068126	0.00840892	2.87e-05	4	rs6376709	0.000253
2	Acoxl	127838876	128123873	0.000596667	5.32e-05	3	rs6331294	0.0112
2	Intergenic_0610042E11Rik_Gm23101	127922793	128089923	0.000386231	5.04e-05	2	rs6331294	0.0112
2	Anapc1	128610104	128687391	0.000405427	3.73e-05	2	rs13476040	0.00082
2	Mertk	128698956	128802894	0.000246547	3e-05	2	rs6323325	0.000473
2	nmf62	128781466	148620946	0.000173863	2.81e-05	90	UT_2_119.151187	0.00195
2	Tmc2	130195194	130264445	0.0102946	3.84e-05	2	rs13475989	0.000145
2	Ptpra	130450251	130554300	0.000426555	3.6e-05	2	rs13477110	0.000128
2	Intergenic_Gm25704_Gm27449	133008655	133330923	0.000482859	4.59e-05	2	rs3682400	7.79e-05
2	Intergenic_Gm39940_Hao1	133790008	134497360	0.000497135	3.91e-05	3	rs13477116	7.99e-05
2	Plcb1	134786164	135475258	0.000338334	4.85e-05	5	rs6349956	0.000109
2	Intergenic_Gm39941_4930545L23Rik	134932370	135169572	0.000427734	2.84e-05	2	rs13477126	8.95e-05
2	Intergenic_4930545L23Rik_Gm31993	135215617	135541386	0.000271867	3.19e-05	2	rs6349956	0.000109
2	Intergenic_Mir1952_Gm14066	138820008	139256343	0.000765431	3.03e-05	3	rs13477138	0.000154
2	Macrod2	140395356	142392966	0.000536555	3.14e-05	9	rs6335414	0.00109
2	Gm39948	140634204	140645746	0.000583067	3.72e-05	2	rs6199956	0.000119
2	Intergenic_Gm25583_Gm23179	141640597	142381987	0.000538791	4.27e-05	4	rs6335414	0.00109
2	Intergenic_Gm23179_Kif16b	142382292	142618339	0.000680314	7.48e-05	2	gnf06.091.194	9.25e-05
2	Intergenic_Otor_Gm33599	143081701	143420618	0.00878945	4.21e-05	3	UT_2_12.071809	0.000222
2	Intergenic_Gm5535_4930444E06Rik	144189291	144243240	0.0089925	3.09e-05	2	rs13477148	0.000105
2	Slc24a3	145167754	145642166	0.000358565	3.73e-05	3	rs13477150	0.000105
2	Ralgapa2	146239876	146512318	0.00018717	5.06e-05	2	rs13477154	9.61e-05
2	Intergenic_9630019E01Rik_4933406D12Rik	146403854	146542930	0.000308574	4.75e-05	2	rs13477154	9.61e-05
2	Intergenic_Gm35479_A530006G24Rik	147480246	147710692	0.0110889	2.96e-05	2	rs6335891	0.000106
2	Intergenic_A530006G24Rik_Gm25516	147717633	147874771	0.000605428	4.57e-05	4	UT_2_129.88318	0.000195
2	Intergenic_Gm10750_Gm14135	149017238	149257276	0.000777513	9.66e-05	2	rs6217275	0.000169
2	Intergenic_Slc52a3_AA387200	152009259	152074854	0.000331036	7.78e-05	2	rs6257131	0.000173
2	Tpx2	152847964	152895321	5.2574e-05	2.95e-05	3	rs6401371	0.000642
2	Nol4l	153407462	153529971	0.000563755	8.54e-05	4	UT_2_154.074102	0.000162
2	Intergenic_4930404H24Rik_Commd7	153493842	153616932	0.000876033	2.9e-05	2	rs6222023	0.00014
2	Intergenic_Bpifa2_Bpifa3	154016074	154130335	0.000246701	3.83e-05	2	rs3717264	0.000203
2	Intergenic_Snta1_Gm39962	154408085	154416498	0.000458645	2.9e-05	2	rs6257814	9.53e-05
2	Cbfa2t2	154436481	154539356	0.000367368	4.35e-05	3	UT_2_154.636502	0.000315
2	Intergenic_Dynlrb1_Map1lc3a	155250278	155276363	0.000239057	2.89e-05	2	UT_2_155.672794	0.000316
2	Intergenic_Gdf5_Cep250	155945365	155956457	0.000896377	2.88e-05	2	rs3688124	7.57e-05
2	Cnbd2	156312402	156375638	0.000239228	0.000110436	2	UT_2_156.443818	0.00019
2	Intergenic_Sla2_Ndrg3	156887193	156927344	0.000828217	3.38e-05	2	UT_2_156.443943	0.000196
2	Src	157423901	157471838	0.00903981	6.04e-05	2	rs3699947	7.58e-05
2	Intergenic_Gm38630_Gm44319	158965526	159069862	0.000567738	2.85e-05	2	rs6390021	0.000497
2	Intergenic_Gm25090_Gm14223	159139493	159911772	0.000822188	3.26e-05	5	rs3699386	0.000115
2	Emilin3	160906437	160912328	0.00036168	0.00111892	2	rs3672806	9.15e-05
2	Ptprt	161521990	162661147	0.000846268	2.87e-05	7	rs3709725	0.00159
2	Intergenic_Ada_Ccn5	163750240	163820860	0.000416888	3.79e-05	3	rs3700831	0.00113
2	Gm14266	171193269	171271350	0.000528033	2.93e-05	3	rs3715679	0.000387
2	Intergenic_1700007M16Rik_Gm26489	171238992	171306167	0.00059326	2.82e-05	2	rs3715679	0.000387
2	nmf88	178800545	181111429	0.000168191	3.04e-05	9	rs6359590	0.000539
2	Intergenic_Gm35888_Gm35948	178850969	179039986	0.000708557	2.86e-05	2	rs6340166	0.000158
3	Intergenic_Gm6146_Gm8797	5577653	5750892	0.000672234	8.08e-05	2	rs13477276	0.00011
3	repro26	7891493	32001034	0.000172759	5.67e-05	85	rs13477320	0.0194
3	hlb258	7891493	45962044	9.19769e-05	3.26e-05	155	rs3692826	0.0241
3	Zbtb10	9250602	9285333	0.000221844	2.9e-05	2	rs13477294	0.000105
3	Intergenic_Gm10745_Gm37813	11844360	13288196	0.000749226	0.000121799	4	rs6354903	0.00467
3	Intergenic_Gm23112_Slc7a12	14267440	14480690	0.0106722	0.000123456	2	rs3725808	0.00135
3	Intergenic_Ythdf3_Gm30223	16217038	16817077	0.000233621	3.37e-05	4	rs6349813	0.000248
3	Intergenic_Gm30340_Mir124-2hg	17334426	17789920	0.000540343	2.88e-05	3	rs6185205	0.00162
3	Intergenic_4930433B08Rik_Gm30723	18480478	18609474	0.0689676	3.09e-05	3	rs6305694	0.000568
3	Intergenic_Gm37480_Gm29137	20823690	21268371	0.00925651	4.62e-05	2	gnf06.102.000	0.000283
3	Nlgn1	25431841	26332862	0.000312074	2.9e-05	6	rs13477321	0.0139
3	Intergenic_Gm37573_A830010M09Rik	25700304	25865653	0.0005843	3.09e-05	2	rs13477322	0.00013
3	Intergenic_A830010M09Rik_A830092H15Rik	25867516	26331149	0.000682411	2.84e-05	2	rs6287606	0.00159
3	Spata16	26637620	26983212	0.000273547	3.07e-05	3	rs4229023	0.00014
3	Tnik	28263214	28672457	0.00089186	8.92e-05	2	rs6269713	0.000251
3	Intergenic_Mir466q_Slc2a2	28420019	28697902	0.000252336	6.28e-05	2	rs6269713	0.000251
3	Egfem1	29082023	29691209	0.00988333	5.78e-05	4	rs6399377	0.000231
3	Mecom	29951296	30509783	0.000375074	2.96e-05	3	CEL-3_74833639	8.25e-05
3	Mos3	30393206	50684998	7.34821e-05	2.82e-05	103	rs3692826	0.0241
3	Kcnmb2	31902507	32200180	0.000164516	5.45e-05	3	rs13476069	0.00103
3	Intergenic_Gm37834_Gm42201	31957799	32237530	0.00063739	3.06e-05	3	rs13476069	0.00103
3	Zmat3	32334792	32365665	0.000541194	2.82e-05	2	rs3716165	0.000709
3	Intergenic_Gm19445_Gm27974	33076357	33260715	0.000593614	2.85e-05	2	rs3699967	0.000163
3	Gm34941	34689378	34692921	0.000866148	6.85e-05	2	rs3706626	0.000106
3	Intergenic_Gm35255_1700017M07Rik	34959532	35256461	0.000717583	8.63e-05	2	rs13477361	8.13e-05
3	4932438A13Rik	36863104	37053033	0.000366777	2.83e-05	3	rs3659572	0.000677
3	Intergenic_Gm25574_Gm42213	38268085	38366151	0.000286323	3.17e-05	2	rs6282879	0.000368
3	Intergenic_Gm23831_Gm30184	39799717	40425709	0.000774003	5.27e-05	2	gnf06.123.229	0.000248
3	Intergenic_Gm37268_Gm37846	41775795	42163864	0.000470864	3.19e-05	2	rs3705202	0.000622
3	Intergenic_Gm37533_Gm36976	42573003	43547172	0.000184844	5.17e-05	5	rs6350578	0.000357
3	Intergenic_Gm36976_Gm25714	43548283	43925568	0.000796181	3.85e-05	2	rs3711308	0.00011
3	Intergenic_Gm37746_Gm38128	43955919	44659901	0.000252742	3.08e-05	3	rs13477390	0.000146
3	Intergenic_Gm10730_Gm37295	47265801	48078340	0.000278748	5.78e-05	5	rs6214748	0.000475
3	Intergenic_Gm37295_Gm46835	48078450	48546415	0.000603293	3.36e-05	2	rs13477397	7.62e-05
3	Intergenic_Gm37819_Gm20557	49138528	49344277	0.00837305	2.9e-05	3	rs3711950	0.000161
3	Intergenic_Pcdh18_Gm37854	49757326	50001971	0.000426116	2.86e-05	2	rs3655227	0.000274
3	Gm40042	50011773	50026243	0.000717471	5.93e-05	2	rs3657963	0.000664
3	Intergenic_Gm40042_Slc7a11	50026244	50364935	0.000281864	2.96e-05	3	rs13477402	0.000294
3	Intergenic_Gm37498_Gm6209	50404284	50537485	0.000205419	3.33e-05	2	rs13477404	0.000296
3	Intergenic_Gm38034_Gm38537	52284310	52467169	0.000534939	2.93e-05	2	rs3722989	9.04e-05
3	Intergenic_Gm30292_Gm20750	52797786	52906755	5.29747e-05	3.43e-05	2	rs13477410	0.00247
3	Nbea	55625195	56183701	0.000432681	2.83e-05	3	rs13477425	0.000445
3	Wwtr1	57455649	57575910	0.00050648	4.57e-05	2	rs6365608	0.000127
3	Intergenic_Clrn1_Gm22491	58885213	58975629	0.00075461	2.81e-05	2	rs3686875	0.000222
3	Intergenic_n-TVcac1_Gm37926	59474998	59662857	0.0118192	6.22e-05	2	rs3696671	0.000387
3	Intergenic_Gm37488_Gm38326	60607758	60788360	0.000227333	2.81e-05	2	rs3710559	0.000104
3	Intergenic_P2ry1_Gm37696	61008983	61358548	0.000718003	2.81e-05	4	rs3657795	0.000147
3	Intergenic_Gm40061_Gm37404	61413035	62123206	0.00977221	7.09e-05	7	rs13477453	0.00165
3	Intergenic_Gm40063_Gm22433	62889001	63152216	0.00809826	4.69e-05	3	rs3726736	0.000156
3	Gm26939	64632863	64844743	0.000491766	9.6e-05	2	rs6224339	0.000117
3	Lekr1	65666228	65831159	0.000598291	2.84e-05	3	rs13477459	0.000433
3	Intergenic_Gm37776_Gm25755	65680883	65771510	0.000440528	2.89e-05	3	rs13477459	0.000433
3	Veph1	66053558	66296837	0.000729149	0.000101412	2	rs13477462	0.000173
3	Intergenic_Gm26442_Ptx3	66088262	66219909	0.0616551	2.96e-05	2	rs13477462	0.000173
3	Intergenic_Gm23477_Gm6634	70228875	70772378	0.000691654	3.59e-05	3	rs13475718	0.000127
3	Intergenic_Gm6634_Gm27465	70807292	72312940	0.000600878	0.000267337	8	rs6276365	0.000264
3	Gm20754	73066351	73594830	0.000471095	6.67e-05	2	rs6189812	0.00142
3	Intergenic_4930509J09Rik_Bche	73481652	73635807	0.000177191	2.94e-05	2	rs6204445	8.13e-05
3	Intergenic_Bche_Gm20356	73708416	74009218	0.000317257	5.59e-05	2	rs6400717	8.96e-05
3	Intergenic_Gm36069_Gm37464	74126450	75022395	8.29507e-05	3.41e-05	7	rs6282965	0.000165
3	Fstl5	76074275	76710010	0.00036352	3.12e-05	3	gnf07.032.360	9.61e-05
3	Intergenic_Gm37897_Gm23644	76550252	77105208	0.00052315	2.88e-05	3	rs13477500	0.000298
3	Intergenic_Gm38195_Gm43326	77704387	78404300	0.000774327	7.21e-05	4	rs13477504	0.000202
3	Intergenic_Gm36288_Gm36341	78410768	78789734	0.000578954	3.85e-05	3	rs13477506	0.000191
3	Intergenic_Gm37971_Gria2	80334596	80682903	0.000310433	3.83e-05	3	rs13477511	0.00126
3	Intergenic_Gm16000_Gm43346	81040438	81721675	0.000832758	3.34e-05	4	rs6209248	0.000146
3	Intergenic_n-TGgcc9_4930565D16Rik	84229082	84349375	0.000540718	3.29e-05	2	rs13477534	8.12e-05
3	Gm37240	84496426	85887518	0.000242271	3.16e-05	9	rs6398181	0.000405
3	Lrba	86224680	86782692	0.000560459	2.96e-05	2	rs6377710	0.000102
3	hsh	87263147	90359778	0.000494365	3.35e-05	12	CEL-4_18913782	0.00301
3	Arhgef11	87617559	87738034	0.000844509	3.79e-05	3	rs13477551	0.000265
3	Intergenic_Gm6570_Lrrc71	87680026	87736922	0.000209635	2.83e-05	2	rs13477551	0.000265
3	Intergenic_Tdpoz3_Gm9117	93827118	93936625	0.000868108	3.12e-05	2	rs13477561	0.0307
3	Adamtsl4	95676201	95687917	0.000816285	4.41e-05	2	rs4229258	0.000179
3	gro57	96641414	116157514	0.000176176	3.72e-05	100	rs13477592	0.0042
3	hem6	96641414	116157514	8.98977e-05	3.57e-05	100	rs13477592	0.0042
3	Intergenic_Hsd3b3_Hsd3b6	98763128	98805503	0.000436085	4.12e-05	3	UT_2_93.461287	0.000156
3	Intergenic_5730437C11Rik_Gm12440	98941257	99049821	0.00017888	6.62e-05	2	rs13477569	0.000106
3	tnyw	100556675	121708839	0.0719408	4.33e-05	111	rs13477592	0.0042
3	Man1a2	100562203	100685473	0.000167509	3.97e-05	2	rs6367822	0.000176
3	Intergenic_Gm25009_Gm25869	103393035	103427436	0.000224649	3.33e-05	2	rs13475747	0.000158
3	Intergenic_Gm25325_Olfml3	103666628	103735393	0.000718853	2.9e-05	2	rs13477581	0.000126
3	Intergenic_2010002M09Rik_Gm5546	104222081	104351782	0.000412851	2.83e-05	2	rs13475824	0.000179
3	Kcnd3	105452330	105674002	0.000657111	3.19e-05	2	UT_3_102.17453	8.72e-05
3	Gm27008	106903241	106981614	0.000869587	5.22e-05	2	rs13477596	0.000525
3	Intergenic_Prok1_Lamtor5	107239708	107278857	0.000292675	3.09e-05	2	rs3689240	0.000116
3	Vav3	109340653	109685698	0.000449206	3.64e-05	3	rs3709178	0.000138
3	Intergenic_C130083B21Rik_Ntng1	109454701	109780049	0.034098	4.06e-05	2	rs3709178	0.000138
3	Ntng1	109780050	110144005	0.000435293	0.000157349	3	rs8254782	0.000134
3	Intergenic_Gm25681_Gm42516	109863886	110243861	0.00063995	3.23e-05	2	rs3670275	7.5e-05
3	Intergenic_Gm43404_Gm42905	110636857	111789491	0.0100883	4.05e-05	9	rs3716689	0.000467
3	Gm6602	111881903	112082001	0.000180959	3.01e-05	3	rs6405854	9.29e-05
3	Intergenic_Gm25519_Amy2a5	112199042	113249177	0.000804105	5.17e-05	6	rs3722611	0.00018
3	Col11a1	114030540	114220718	0.000299767	3.48e-05	2	rs6297907	7.52e-05
3	Intergenic_Col11a1_Gm23750	114220719	114824153	0.000314788	0.000181008	3	rs4229294	0.00014
3	Intergenic_Gm40124_S1pr1	115641727	115710432	0.000116337	0.000119047	2	rs13477610	7.8e-05
3	Intergenic_Gm9889_A930005H10Rik	115716729	115881580	0.000827496	0.000109061	2	rs3714242	0.000147
3	Dpyd	118562129	119432924	0.000665314	2.92e-05	5	CEL-3_45395916	0.000216
3	Intergenic_Gm43410_Gm32577	118870478	119437242	0.000252085	9.29e-05	3	CEL-3_45598106	0.000216
3	Intergenic_Gm40131_Gm23432	119490037	119638743	0.000478702	6.64e-05	3	rs13477642	0.000116
3	Intergenic_Gm23733_6530403H02Rik	120317990	120604108	0.000333974	4.11e-05	3	rs3666132	0.000144
3	Abca4	122044443	122180123	0.00026608	5.65e-05	2	rs13477659	0.00013
3	Bcar3	122419780	122530191	0.00088891	0.00137083	2	rs3724627	0.000115
3	Intergenic_1700003H04Rik_Gm42825	124581092	124839508	0.00040053	6.78e-05	3	rs8254221	0.000101
3	Ndst4	125404076	125728351	0.000309656	2.81e-05	3	rs3707706	0.00053
3	am3	125522368	136996870	0.00876018	2.83e-05	47	rs3704935	0.00239
3	Intergenic_Gm40145_Gm40146	125900600	126106709	0.000762103	3.73e-05	2	rs3721888	0.000436
3	Camk2d	126596354	126846326	6.98251e-05	2.92e-05	3	rs13477670	0.000152
3	Intergenic_Gm42514_Ank2	126747965	126921611	0.000324176	4.79e-05	3	UT_3_108.7885	8.87e-05
3	Ank2	126921612	127499350	0.0095462	4.14e-05	3	rs13477674	0.000162
3	Mhdadsk8	131906318	143250921	0.000455412	3.5e-05	50	rs6406122	0.0151
3	Mhdadsk6	131906318	143250921	7.3195e-05	3.07e-05	50	rs6406122	0.0151
3	Gm26691	133830621	134149286	0.000691125	3.89e-05	2	mCV25115393	8.61e-05
3	Sum2	136371919	147891026	0.000535857	2.82e-05	39	rs6406122	0.0151
3	Ppp3ca	136670124	136937727	0.000260381	3.96e-05	2	rs13477716	0.000124
3	Intergenic_Gm43356_Gm26107	136955094	137067891	0.000425228	3.05e-05	3	rs3704935	0.00239
3	Intergenic_9430079G20Rik_4930425O10Rik	138559694	138711534	0.000844453	3.03e-05	2	rs13477724	0.000137
3	Tspan5	138742208	138904433	0.00866326	2.82e-05	2	rs3661718	0.000135
3	Stpg2	139205694	139710299	0.000194929	3.17e-05	2	rs13477727	0.000267
3	Intergenic_Pdha2_Gm15688	141212356	141457975	0.000680336	3.4e-05	2	rs13477735	7.42e-05
3	Unc5c	141465564	141834924	0.000589047	4.78e-05	4	rs6298246	0.000247
3	Intergenic_9430047L24Rik_8030466E21Rik	141498748	141649173	0.000856053	3.36e-05	2	rs6298246	0.000247
3	Intergenic_Gm43826_Bmpr1b	141689165	141837135	0.000320722	2.81e-05	2	rs13477741	8.78e-05
3	Bmpr1b	141837136	142169425	8.54318e-05	3.23e-05	2	rs6406122	0.0151
3	Col24a1	145292472	145552011	0.0106074	4.77e-05	2	rs6267501	0.000178
3	Intergenic_Gm38068_Adgrl2	148569604	148815585	0.000734477	2.93e-05	3	rs3722689	9.94e-05
3	Intergenic_Gm31244_Gm40178	149938893	150401925	0.000412756	2.81e-05	3	rs4138815	8.03e-05
3	Intergenic_Gm40178_Gm43470	150408978	150588738	0.0113714	2.81e-05	2	rs6179750	7.94e-05
3	Intergenic_Gm42949_Adgrl4	151337639	151437881	0.000603845	2.9e-05	2	rs3691327	0.000176
3	Gm31596	151846223	151912117	0.000456629	3.19e-05	2	rs13475722	0.00013
3	St6galnac3	153202509	153725133	0.00038671	2.88e-05	2	rs13477774	8.14e-05
3	Intergenic_Gm27405_1700015C17Rik	153313825	153467215	0.000800735	7.3e-05	2	rs13477774	8.14e-05
3	Slc44a5	153973436	154271722	0.000318186	5.74e-05	2	CEL-3_59059215	8.46e-05
3	Intergenic_AI606473_Gm40186	154334255	154558145	0.0113779	0.0010547	2	CEL-3_65082636	7.6e-05
3	Intergenic_Gm33266_Gm37324	155558901	155771324	0.000239204	3.24e-05	2	rs13477785	8.42e-05
3	Intergenic_Gm42947_Gm33311	156045857	156367558	0.000911251	2.98e-05	2	gnf08.021.719	0.000199
3	Negr1	156561794	157316445	0.000624924	5.01e-05	2	rs6211596	0.00297
3	Intergenic_Gm22458_Gm23379	157366105	157398261	0.000450221	9.59e-05	2	rs4168093	0.000273
4	Intergenic_Gm22541_2210414B05Rik	3619316	3656507	0.000138459	8.68e-05	2	rs13477804	0.000146
4	Intergenic_Impad1_Gm11782	4793307	5545237	0.000595488	2.92e-05	3	gnf08.026.892	0.000997
4	Intergenic_Gm24337_Ubxn2b	5687803	6191104	0.00851384	0.000110293	3	CEL-4_85931631	0.00024
4	Tox	6686353	6991552	0.000853375	0.00202396	2	rs13477813	9.69e-05
4	Intergenic_Gm11802_2610024J18Rik	6704161	6941891	0.000707635	3.93e-05	2	rs13477813	9.69e-05
4	Intergenic_Gm23860_Car8	7821048	8143361	5.82661e-05	3.5e-05	2	gnf08.031.589	0.000267
4	Whl	8426721	9574055	0.000796061	3.07e-05	7	rs13477821	0.000413
4	Intergenic_Gdf6_Gm35008	9862346	10147611	0.000596012	3.6e-05	2	rs13477825	0.000209
4	1700123O12Rik	10508031	10797802	0.000563529	3.36e-05	4	rs3663650	0.000296
4	Intergenic_1700123O12Rik_Mir3471-1	10797803	10845499	0.000380112	5.06e-05	4	rs6322485	0.000319
4	Intergenic_Gm11846_Gm37985	12314584	12597387	0.000308216	2.82e-05	2	rs6278343	0.000884
4	Runx1t1	13743436	13893649	0.000776887	3.56e-05	2	rs13477845	8.67e-05
4	Intergenic_Gm24908_Slc26a7	14239745	14502429	0.000621038	3.09e-05	2	rs3698446	9.83e-05
4	Necab1	14952245	15149794	0.000695282	3.01e-05	3	rs3686971	0.000131
4	Intergenic_Gm24317_Gm24567	15383255	15819908	0.000437488	3.72e-05	2	rs3693605	0.0003
4	Intergenic_Gm37355_Gm11861	16384658	16464875	0.000784137	4.1e-05	2	rs13477854	0.000237
4	Intergenic_Gm23975_Gm42257	16861795	17487626	0.000598805	2.82e-05	3	rs13477860	0.000125
4	Intergenic_Gm11851_Mmp16	17657964	17852892	0.000430984	2.84e-05	3	rs3719486	0.0001
4	Gm11867	18407349	18891842	0.000563326	2.95e-05	2	rs3685452	0.000168
4	Nkain3	20118874	20778866	0.000203076	2.89e-05	3	rs13477866	0.000212
4	Intergenic_Gm11872_Gm22817	20347819	21270074	0.000912309	2.83e-05	6	rs13477867	0.000424
4	Intergenic_Gm25977_Prdm13	21328605	21677479	0.000654289	3.21e-05	2	gnf08.078.689	0.00027
4	Intergenic_Gm30886_Gm38450	22979510	23260783	0.000441523	2.82e-05	4	rs13477875	0.000623
4	Intergenic_Gm38450_Gm11884	23311025	23387664	0.000422421	5.14e-05	2	rs4173858	0.00137
4	Intergenic_Gm28448_Gm27243	23933955	24430369	0.000538719	7.65e-05	4	rs13477882	0.000195
4	Klhl32	24616226	24851113	0.000393698	3.67e-05	2	rs13477886	0.000309
4	Intergenic_Ufl1_Gm25975	25281822	25513450	0.000401174	3.27e-05	2	rs3663497	0.000144
4	Fut9	25609333	25800003	0.000698928	4.8e-05	2	petM-11559-2	9.8e-05
4	Intergenic_Gm42264_Gm25173	26858024	27700670	0.00869015	3.22e-05	4	rs13477893	0.000174
4	Intergenic_Gm11916_Gm11924	29091663	30432111	0.000210561	3.23e-05	3	rs13477896	0.000377
4	Intergenic_Gm22831_Gm46849	30702058	31050065	0.000515578	3.99e-05	2	CEL-4_6055375	7.4e-05
4	Gm46849	31050066	31418507	0.000240093	3.24e-05	3	rs3670215	8.44e-05
4	Lingo2	35706647	36951747	0.000269527	3.72e-05	2	rs3723643	0.00023
4	Intergenic_A330107A15Rik_Mir876	36154584	36645372	0.000601473	3.04e-05	2	rs3723643	0.00023
4	Intergenic_Gm12381_Gm25581	38855484	39259630	0.00055967	5.74e-05	3	rs13477910	0.00013
4	vsd	39452126	56769494	0.000510872	3.02e-05	64	gnf08.108.032	0.00347
4	Ps	43631935	80851736	0.000277986	3.67e-05	138	rs3654438	0.00601
4	Rnf38	44126210	44233643	0.000444167	7e-05	2	gnf08.100.457	0.000151
4	Frmpd1	45184875	45285936	0.000788494	7.99e-05	2	rs4229518	0.000291
4	Lch	45658442	67182171	0.000261593	5.11e-05	69	rs8271728	0.00457
4	Lch2	45658442	67182171	5.62349e-05	2.94e-05	69	rs8271728	0.00457
4	Grin3a	49661611	49845744	0.000293898	2.94e-05	2	rs3706426	0.000316
4	Intergenic_Gm42286_Gm25485	49692793	50286745	0.00026132	6.63e-05	2	rs3684076	0.000381
4	Intergenic_Gm25485_Gm42288	50286878	50788226	0.000851918	9.31e-05	3	rs13477940	0.000126
4	Intergenic_C630028M04Rik_Smc2os	52051111	52430283	0.000245772	2.84e-05	2	CEL-4_77952063	0.000211
4	Intergenic_Gm33435_4930552N02Rik	52617882	52814603	0.000424441	6.19e-05	2	gnf08.108.032	0.00347
4	Intergenic_AI427809_Gm12496	53270233	53401947	0.000663456	3e-05	2	rs13477942	0.000186
4	nmf111	53550839	79603773	0.000456217	4.02e-05	97	rs8271728	0.00457
4	Nmf191	53550839	86450248	5.73743e-05	3.24e-05	135	rs3654438	0.00601
4	Intergenic_Gm34008_Gm25687	54191834	54468351	0.000295089	6.8e-05	2	rs3696091	0.000419
4	Intergenic_Gm25687_Gm34072	54468593	54550319	0.000268448	3.58e-05	2	rs4167031	0.000392
4	Intergenic_Gm34072_Gm29067	54551476	54645810	0.000300389	5.01e-05	3	rs3663826	0.000151
4	Zfp462	54945048	55083563	0.000630248	4.09e-05	2	rs4165510	0.000394
4	vc	57190841	59041899	0.000582016	2.91e-05	7	rs3705331	0.000143
4	Intergenic_1700042G15Rik_Palm2	57364293	57568247	0.000144605	0.000155453	2	rs13477976	0.000136
4	Susd1	59314683	59438633	7.15321e-05	3.73e-05	2	rs3677296	0.00105
4	Intergenic_Tnfsf8_Tnc	63861509	63959784	0.000147917	2.85e-05	2	rs13477983	0.000181
4	Intergenic_Gm11217_Gm23950	64276604	64444729	0.000160313	4.1e-05	2	rs8271728	0.00457
4	Pappa	65124174	65357509	0.00885358	2.85e-05	2	rs13477991	0.000448
4	Astn2	65380803	66404531	0.00052354	3.91e-05	3	gnf08.118.027	0.000124
4	Intergenic_Gm31533_Gm25480	65634801	66544060	0.000896309	2.94e-05	2	gnf08.118.027	0.000124
4	Intergenic_C630043F03Rik_Aldoart1	72203931	72850582	0.000233538	2.84e-05	3	rs13478013	8.03e-05
4	Intergenic_Gm25653_Gm25769	72906339	73114656	0.000690321	2.82e-05	2	rs13478014	0.000286
4	Intergenic_Gm25769_Gm11487	73114784	73401031	0.000643422	2.87e-05	2	CEL-4_86022830	0.000111
4	Kdm4c	74242497	74405860	0.0099498	5.12e-05	2	rs13478015	8.03e-05
4	Intergenic_2700003L17Rik_Gm26379	74365014	74635218	0.011631	0.000746754	2	rs4137378	7.56e-05
4	Intergenic_Gm26379_Dmac1	74635351	75277353	0.000430963	3.35e-05	4	CEL-4_95301786	0.000113
4	Intergenic_Gm42299_Ptprd	75583724	75941236	0.000107457	2.86e-05	2	rs3713460	0.000312
4	Ptprd	75941237	78211895	0.000856141	4.1e-05	12	rs3685305	0.00394
4	Intergenic_Gm23159_Gm38646	76958499	77310821	0.000558988	2.94e-05	3	rs3685305	0.00394
4	Intergenic_Gm38646_6430598H11Rik	77314608	78159884	0.000111567	3.52e-05	5	rs3684996	0.000359
4	Intergenic_Gm22262_Gm25836	78670233	79244586	0.000468523	3.95e-05	4	rs6180306	0.004
4	Intergenic_Gm25836_Gm32658	79244710	80509337	9.95442e-05	5.31e-05	7	rs3654438	0.00601
4	Intergenic_Gm25803_Gm11412	81338405	81743145	0.000594521	2.83e-05	3	rs6269442	0.00365
4	Intergenic_Gm11412_n-R5s187	81746702	81918512	0.000286241	5.15e-05	2	rs3697744	0.00368
4	Intergenic_Gm5860_Nfib	82102809	82290172	0.000675054	4.16e-05	2	rs3705003	8.34e-05
4	Ccdc171	83525545	83864670	0.000630326	2.99e-05	2	rs13478052	0.000479
4	Bnc2	84275095	84675275	0.000159126	2.88e-05	2	rs6251423	0.000247
4	Cntln	84884309	85131921	0.000592385	2.82e-05	2	rs3717432	0.000146
4	Adamtsl1	85514172	86428385	0.000485499	2.88e-05	4	rs3666315	0.000144
4	Intergenic_Gm25811_Gm33730	86043495	86421253	0.000528891	3e-05	3	rs3666315	0.000144
4	Focad	88094630	88411011	0.000835851	2.83e-05	2	rs13478094	0.000194
4	Intergenic_Zfp352_Gm25244	90225688	90997861	0.00056746	2.81e-05	3	rs3717837	0.000797
4	Intergenic_Gm12670_4930577H14Rik	91651153	91938853	0.000445457	3.77e-05	2	rs13478105	0.000125
4	Intergenic_Gm40204_Gm12637	92266241	92528550	0.000287467	3.38e-05	3	rs6342281	0.000162
4	Intergenic_Gm23836_Gm26410	94098419	94434223	0.00884343	2.82e-05	2	rs13478138	0.000232
4	Intergenic_Gm12707_Gm25004	95487631	95524043	0.000274038	3.07e-05	2	rs13459098	0.000179
4	Intergenic_4930509A12Rik_9530080O11Rik	95635231	95959714	0.000333499	3.22e-05	2	CEL-5_142918959	9.17e-05
4	Nfia	97772734	98118874	0.010824	2.86e-05	2	rs3709888	0.00032
4	Patj	98395785	98719603	0.000553191	0.00024411	2	rs13478151	0.00191
4	Pde4b	102087543	102607259	0.000354134	3.47e-05	4	mCV24145570	0.000153
4	Dab1	103619546	104744844	0.000249231	6.87e-05	6	rs13478181	0.000389
4	Intergenic_Gm36661_AY512949	104028720	104528399	0.000489051	3.95e-05	3	rs3720103	0.000169
4	Intergenic_AY512949_C8b	104532253	104766316	0.000257907	5.32e-05	2	rs13478181	0.000389
4	Intergenic_Gm40217_Gm29922	105319148	105841214	0.000889791	3.12e-05	3	rs13478184	0.000606
4	Intergenic_Gm24363_Gm30266	105975886	106037314	5.49746e-05	3.48e-05	2	rs13478188	0.000161
4	Intergenic_Tmem61_2700068H02Rik	106506336	106554668	0.000450584	4.34e-05	2	rs13478190	0.000177
4	Mroh7	106680417	106730925	0.00039567	3.02e-05	2	gnf09.028.495	0.000113
4	Glis1	107434591	107635061	0.000327598	2.91e-05	2	rs13478192	0.000168
4	Elavl4	110203737	110351911	0.00040793	3.92e-05	2	rs3666143	0.0241
4	Agbl4	110397661	111664324	0.000146264	3.37e-05	5	mCV24201027	0.00203
4	Intergenic_C030007D22Rik_Bend5	110435991	111415005	0.00070049	0.00029545	4	rs13478209	0.00016
4	Intergenic_n-R5s191_Gm33192	111427934	111695613	0.000679113	6.54e-05	3	mCV24201027	0.00203
4	Intergenic_Gm12823_Skint5	112945318	113477890	0.000882524	3.47e-05	4	rs3726337	0.000126
4	Skint5	113477891	113999503	0.0100842	2.85e-05	3	gnf09.038.182	0.000157
4	Trabd2b	114406724	114615098	0.000435077	5.34e-05	2	UT_4_10.846864	0.0223
4	Intergenic_Gm33710_Gm33655	114414950	114576916	0.000423768	3.79e-05	2	UT_4_10.846864	0.0223
4	Uqcrh	116066965	116075070	0.000545017	4.44e-05	2	UT_4_10.84692	0.0215
4	Mast2	116306762	116464183	0.000320141	3.12e-05	3	rs4139476	0.000103
4	Rnf220	117271463	117497052	0.000225663	4.68e-05	2	rs13478252	0.000169
4	Intergenic_C030012D19Rik_Gm12828	117329019	117441725	0.000124957	2.82e-05	2	rs13478252	0.000169
4	Hivep3	119733785	120138045	0.000100757	2.81e-05	3	rs4229629	0.00102
4	Intergenic_Gm21404_Gm10573	121920834	122300877	0.0103188	4.28e-05	2	CEL-4_27753279	9.12e-05
4	Zscan20	128583539	128610098	0.00072454	7.47e-05	2	rs13478298	0.00482
4	Intergenic_Gm15904_Ak2	128940196	128993223	0.00807046	3.5e-05	2	rs3667475	0.00267
4	Intergenic_Ythdf2_Gm22033	132212257	132218438	0.000122145	3.49e-05	2	UT_4_121.927901	7.54e-05
4	Gmeb1	132221025	132261549	0.000825629	4.5e-05	2	rs6303477	0.000293
4	ctl	133427367	137890684	0.000443843	3.54e-05	19	rs3667720	0.00309
4	Ece1	137862237	137965229	0.000697405	0.000210068	2	rs4229988	0.000108
4	Intergenic_Gm13012_BE691133	137883938	137991840	0.000651706	2.84e-05	2	rs4229988	0.000108
4	Panc1	139622871	150009023	0.0673159	3.84e-05	45	rs3724711	1
4	Pphc2	139622871	150009023	0.032127	3.09e-05	45	rs3724711	1
4	Igsf21	140026846	140246784	0.000433466	3.78e-05	2	rs13475840	0.00796
4	Arhgef10l	140514485	140665905	0.000493586	6.12e-05	2	rs3665549	0.000201
4	Padi3	140785369	140810648	0.000724659	3.79e-05	2	rs13478413	0.00028
4	Gm26573	146153456	147024959	0.000819106	4.51e-05	6	rs3681853	0.00191
4	Intergenic_Zfp992_Zfp981	146469441	146502026	0.000181524	3e-05	2	rs3724833	0.00134
4	Intergenic_Gm30681_Gm21411	146729786	146892405	0.00046364	3.76e-05	2	rs3681853	0.00191
4	C230088H06Rik	147018235	147492201	0.000251121	3.23e-05	5	rs4172058	0.000386
4	Intergenic_4933438K21Rik_Zfp991	147068437	147132092	0.000777682	2.94e-05	2	rs3659789	0.000167
4	Zfp991	147132093	147180579	0.000462385	3.22e-05	2	rs4172058	0.000386
4	Gm26624	147136278	147457019	0.000530023	9.42e-05	3	rs4172058	0.000386
4	Wld	149176319	149548252	0.000875802	5.15e-05	2	rs13478422	0.000143
4	Intergenic_Ube4bos1_Rbp7	149365278	149449686	0.000907025	2.84e-05	2	rs13478422	0.000143
4	Intergenic_A930041D05Rik_Clstn1	149573993	149586467	0.000254323	4.75e-05	2	rs6361186	7.95e-05
4	Intergenic_Gm42360_Gm31239	153618187	153798546	0.00086596	2.81e-05	2	rs13478431	0.000119
5	Intergenic_Gm40261_Fzd1	4317979	4753838	0.000195017	4.06e-05	2	rs3670642	0.000145
5	Cdk14	4803384	5380251	0.000857865	7.35e-05	2	rs6204920	0.000177
5	Intergenic_Gm40263_Zfp804b	6427066	6769029	0.000877994	2.84e-05	2	gnf09.061.486	0.000714
5	Zfp804b	6769030	7344378	0.000815644	3.66e-05	3	rs13478447	0.000553
5	Intergenic_Tex47_Gm22196	7311492	7888684	0.000865611	5.87e-05	3	rs6255802	0.000225
5	Intergenic_Gm17019_Gm43391	15032999	15464170	0.000719687	3.05e-05	3	rs6258396	9.48e-05
5	Intergenic_Gm42975_Gm28710	16607213	16791827	0.00056169	0.000131328	2	rs13478466	0.000534
5	Sema3c	17574816	17730268	0.000183157	0.000425118	2	gnf09.066.774	0.000225
5	Magi2	19227036	20704792	0.000704988	3.77e-05	7	rs6268125	0.000251
5	Intergenic_Gm25335_Gm23570	19515508	20092614	0.000650147	2.92e-05	3	rs6268125	0.000251
5	Intergenic_Gm25761_Gm22755	20114448	20264340	0.000126129	2.92e-05	3	UT_5_19.904326	0.000186
5	Intergenic_Gm29254_1110060G06Rik	20706053	20728393	0.0094812	2.81e-05	2	rs13478476	8.36e-05
5	Reln	21884454	22344702	0.0620058	3.1e-05	3	rs13478512	0.000164
5	Intergenic_Gm19666_Gm16110	21957987	22334441	0.000195446	6.61e-05	2	rs13478512	0.000164
5	Lhfpl3	22746059	23275597	0.000554217	2.95e-05	5	UT_5_22.865643	0.000786
5	Intergenic_Gm43169_Gm11159	22868546	23052502	0.000670909	0.000105625	2	rs6272967	8.54e-05
5	Intergenic_Gm11159_Gm42948	23058130	23200919	0.000860544	4.33e-05	2	UT_5_22.865643	0.000786
5	Srpk2	23503356	23684643	0.000325322	3.28e-05	2	rs6351643	0.00011
5	Intergenic_Smarcd3_Nub1	24624457	24685814	0.000513158	5.19e-05	2	rs3718133	0.000114
5	Prkag2	24862744	25100642	0.000816304	3.34e-05	2	rs3709732	8.13e-05
5	Intergenic_1700096K18Rik_Gm46903	25531467	25607366	0.000203517	4.06e-05	3	rs13478539	9.29e-05
5	Intergenic_4930584F24Rik_Dpp6	26493315	26817356	0.00891339	3.77e-05	3	rs3674296	0.000857
5	Dpp6	26817357	27727500	0.000389032	2.86e-05	2	rs3686482	0.00014
5	Intergenic_Gm24538_Ube3c	29481632	29569241	0.000774798	6.61e-05	2	rs13476045	8.76e-05
5	Dpysl5	30711569	30799369	0.000345735	5.43e-05	2	rs6244569	8.23e-05
5	Babam2	31697906	32084950	0.000168897	3.5e-05	3	rs6209325	8.4e-05
5	Intergenic_Gm43810_Gm24436	31708628	31870045	0.000638903	3.07e-05	2	rs6209325	8.4e-05
5	rs	35578005	101113038	0.00905464	2.93e-05	231	CEL-5_58483009	0.0151
5	Sorcs2	36017180	36398139	0.000756855	2.95e-05	4	rs3662820	0.000129
5	Intergenic_Gm40290_Wdr1	38362561	38526812	0.000825432	4.32e-05	2	rs3708146	0.000217
5	Intergenic_Hs3st1_Gm35191	39645144	39975675	0.000196924	3.19e-05	2	rs13478592	0.00202
5	Intergenic_Gm35191_Gm23022	39985629	40405749	0.000511791	9.91e-05	2	rs3668823	0.000221
5	Intergenic_Gm23022_4930519E07Rik	40405930	41281235	0.000166636	2.83e-05	3	rs6284372	0.000157
5	Intergenic_4930519E07Rik_Gm35380	41282901	41605818	0.000790101	2.83e-05	2	rs13478602	0.000172
5	Intergenic_Gm16223_Gm40295	42216785	42513967	0.0098259	2.83e-05	3	rs13478607	0.000202
5	Intergenic_Gm40295_Gm43700	42525801	43026547	0.00013732	0.000540301	3	rs13478609	0.000487
5	Intergenic_Gm40298_Gm43093	45975409	46502128	0.00817166	3.14e-05	2	CEL-5_58483009	0.0151
5	Intergenic_Gm43093_Gm43092	46503342	46794679	0.000695798	2.94e-05	3	gnf09.092.312	0.000197
5	Kcnip4	48389503	49524904	0.000271108	2.81e-05	4	rs3655537	0.000199
5	Intergenic_Gm43014_Gm44377	50840760	51223587	0.0101229	2.81e-05	3	rs13478621	0.000149
5	Intergenic_Gm43605_Gm43606	51514294	51855219	0.000518922	3.05e-05	2	rs6257272	9.93e-05
5	Rbpj	53466152	53657362	0.000862913	0.00353682	2	rs3695004	0.000168
5	rslk	54954339	81227149	0.00833187	3.53e-05	113	mCV24657328	0.00553
5	Intergenic_Gm30778_A930008L05Rik	55821094	56595108	0.000358314	3.12e-05	3	CEL-5_70954573	0.000158
5	Intergenic_Gm23896_Gm24902	56736220	57110823	0.00037199	2.86e-05	3	CEL-6_100102101	0.000178
5	Intergenic_Gm23015_Gm43706	57128773	57451625	0.00078123	0.000231449	2	rs6174757	0.00025
5	Pcdh7	57717967	58133230	0.000148481	0.000217155	3	rs13478631	0.000287
5	Intergenic_Gm37720_Gm42483	57985453	58047330	0.000734297	0.000388707	2	rs13478632	0.000248
5	Intergenic_Gm43045_Gm22536	58175529	58414227	0.000797416	4.07e-05	2	CEL-6_10519419	0.000259
5	Intergenic_1700029E06Rik_Gm40306	58455293	58790115	0.0106612	3.08e-05	2	CEL-6_10630234	0.000289
5	Intergenic_Gm40306_Gm43395	58796840	59079437	0.000637568	2.93e-05	2	rs6405142	0.000436
5	Intergenic_Gm42862_Gm23331	59999562	60500832	0.000466552	3.83e-05	2	rs13478636	0.000105
5	Intergenic_Gm23331_Gm23708	60500941	60717316	0.000423738	5.47e-05	2	UT_5_60.931479	0.00011
5	Intergenic_Gm40307_Gm40308	60994789	61764259	0.000280606	0.0446379	3	rs3685730	0.000622
5	Arap2	62602445	62766159	0.000308693	3.72e-05	2	rs3708535	0.00029
5	Intergenic_Gm43753_Dthd1	62660108	62813822	0.000425644	2.96e-05	2	rs3717048	9.25e-05
5	Intergenic_Dthd1_Gm30837	62888309	63561977	0.0111078	2.82e-05	6	rs3722990	0.000155
5	Intergenic_Gm23605_Gm43842	68566297	68957407	0.000790978	4.36e-05	3	rs6185344	0.000249
5	Kctd8	69109285	69341679	0.000888765	5.06e-05	2	rs3699833	0.000116
5	Gabrb1	71658113	72149037	0.00020593	4.87e-05	3	rs3713747	0.000582
5	Intergenic_C230036F13Rik_C030009O12Rik	71751718	72146378	0.0175036	3.07e-05	2	rs3713747	0.000582
5	Corin	72300025	72504473	0.000126572	2.82e-05	3	rs3676408	0.00014
5	Intergenic_Gm23712_AU023070	72418820	72496199	0.000607399	2.95e-05	2	rs3676408	0.00014
5	Fryl	73020191	73256628	0.000825303	4.91e-05	4	rs6357455	0.000102
5	Intergenic_Gm17207_Gm34411	73212644	73263428	0.000718594	0.00012055	2	rs6357455	0.000102
5	Scfd2	74204816	74531742	0.000580698	3.19e-05	3	rs13478659	0.000408
5	Intergenic_Gm42599_Gm32064	74249617	74309331	0.000884268	2.86e-05	2	rs13478659	0.000408
5	Fip1l1	74535449	74598800	0.000874561	2.83e-05	2	rs13478660	0.000429
5	Lnx1	74592447	74702912	0.000715125	3.17e-05	2	rs13478660	0.000429
5	Intergenic_Gm42800_Gm24502	75399373	75561045	0.000573454	3.14e-05	2	rs4230148	9.74e-05
5	Kit	75574987	75656722	0.000520281	3.03e-05	2	mCV24657328	0.00553
5	l5H1	75574987	98277030	0.000357947	3.78e-05	53	mCV24657328	0.00553
5	Intergenic_Gm42761_Gm22011	77494362	77669723	0.000572392	0.000297841	2	mCV24704879	8.18e-05
5	Intergenic_Gm22011_Gm34912	77669847	77933787	0.000214941	0.000122909	2	rs3684436	0.00118
5	Intergenic_Gm34912_Gm25756	77949024	78779858	0.000420058	6.49e-05	4	rs4174474	0.0014
5	Intergenic_Gm25756_Gm22553	78779995	79638814	0.000413513	3.29e-05	3	rs3664354	8.5e-05
5	Intergenic_Gm24304_Gm22974	80099015	80893653	0.000148878	6.91e-05	3	rs13478679	0.000231
5	Intergenic_Gm43532_Gm35251	84432621	85706143	0.000688583	2.94e-05	4	rs3724092	0.00298
5	Ambn	88455991	88468531	0.000130359	3.45e-05	2	gnf09.108.878	0.000391
5	Adamts3	89677087	89883334	0.000642872	2.88e-05	2	rs13475973	0.00187
5	Intergenic_Gm25758_Gm35936	89829000	90193304	0.00068279	3.26e-05	3	rs13475973	0.00187
5	Intergenic_Gm46947_1700013M08Rik	102178209	102474289	0.000894821	3.34e-05	2	rs13478708	8.59e-05
5	Arhgap24	102481391	102897937	0.000269354	2.82e-05	2	rs4230248	0.015
5	Mapk10	102908547	103211430	0.000651893	2.81e-05	3	rs13478712	8.15e-05
5	Intergenic_Gm43789_2900063K03Rik	102986314	103202752	0.0352482	2.84e-05	2	rs13478714	7.92e-05
5	Vng	104239005	126924008	0.000229512	2.82e-05	69	rs3655556	0.0129
5	Intergenic_4632409D06Rik_Gm25672	105961432	106072326	0.000668778	3.16e-05	2	rs13478721	0.000116
5	Intergenic_Gm24191_Gm33327	106670121	106802020	0.000343946	0.000127696	2	rs4230463	0.0003
5	repro14	108614643	113883925	0.000253655	2.84e-05	23	rs13478735	0.0101
5	Nmf15	108614643	140687148	0.000717761	9.98e-05	90	rs3655556	0.0129
5	Intergenic_Vmn2r12_Vmn2r13	109097865	109156067	0.000766541	2.83e-05	2	rs13475955	0.000127
5	Ttc28	110879803	111289780	0.000437667	5.36e-05	2	rs6335368	0.000184
5	Intergenic_Gm10405_Mn1	111395733	111418165	0.000309393	9.21e-05	2	gnf10.004.219	0.000186
5	Cit	115845224	116008586	0.000546613	0.00101035	2	rs3669361	0.000131
5	Gm43122	116642736	116830554	0.008207	2.82e-05	2	rs6173215	0.000138
5	repro2	119806972	123412074	0.00989788	3.48e-05	3	rs13478742	0.000302
5	oar	119880432	125451502	0.000652779	2.85e-05	4	rs13478743	0.000536
5	Xiaf2	126090176	144640558	0.000783157	2.81e-05	66	rs3695202	0.0114
5	Glt1d1	127632130	127708750	0.00051095	4.66e-05	2	rs13478747	0.000227
5	Tmem132d	127783491	128433077	0.00924061	3.3e-05	4	rs3695202	0.0114
5	Auts2	131437682	132542343	0.000419425	5.19e-05	4	rs13478751	0.000266
5	Fam20c	138754514	138810077	0.00918403	3.79e-05	3	rs3706948	0.000107
5	3110082I17Rik	139359739	139460527	0.000818081	3.05e-05	2	rs13478760	0.000131
5	Sdk1	141241497	142215586	0.000889197	2.83e-05	4	rs3666140	0.000296
5	Intergenic_Gm16036_D330005C11Rik	141616003	142109429	0.00039763	2.93e-05	3	rs3666140	0.000296
5	Intergenic_Fam220a_Cyth3	143564526	143622446	0.000442182	3.52e-05	2	rs13475374	0.000262
5	Bri3	144244437	144446757	8.59547e-05	3.91e-05	2	rs3695839	0.000442
5	Intergenic_Gm38744_Cyp3a11	145838277	145854606	0.000644904	0.000397419	2	rs4230715	0.00115
5	Gm38748	146857856	146879911	0.000321621	0.000260079	2	rs13478789	8.58e-05
5	Slc7a1	148327410	148399904	0.000426327	0.000107244	2	rs13478796	0.000101
5	Mm2pr	149119565	149182036	0.00067543	2.91e-05	2	rs6211037	0.000202
6	Sig	4464884	8778488	0.000669388	3.54e-05	27	rs4230804	0.000757
6	Dync1i1	5725639	6028039	0.000159835	3.09e-05	4	UT_6_5.754097	0.000538
6	Intergenic_1700019G24Rik_Slc25a13	5977394	6041217	0.000789061	5.06e-05	3	UT_6_5.754097	0.000538
6	Intergenic_Sdhaf3_Gm19272	7039221	7301907	0.00021119	2.85e-05	2	rs13478822	0.000175
6	Intergenic_Gm44046_Tac1	7378645	7554884	0.00075185	2.81e-05	2	UT_6_7.292095	0.00013
6	Gm45062	8259450	8597480	0.000379787	2.82e-05	2	rs13478826	0.000109
6	Intergenic_Nxph1_n-TVcac5	9249033	10100370	0.000265067	2.84e-05	4	rs13478829	0.0002
6	Intergenic_n-TVcac5_Gm26058	10100444	10840586	5.97082e-05	4.26e-05	3	rs13478830	0.000179
6	Intergenic_AA545190_Ndufa4	10974379	11900372	0.000756854	4.07e-05	3	rs13478833	0.000106
6	Intergenic_Gm24985_Vwde	13111428	13185609	0.000481384	4.23e-05	2	rs13478836	9.25e-05
6	Intergenic_Gm23760_Gm23013	14113432	14457044	0.000547107	2.83e-05	3	rs3660964	0.00181
6	Intergenic_Gm43990_Gm36406	15837780	16457389	0.000358089	4.33e-05	2	rs13478841	0.000158
6	tint	21480933	30647293	0.000448316	3.58e-05	28	rs3671548	0.00135
6	Intergenic_Gm22529_Gpr37	25200052	25668522	0.000727713	0.000158506	2	rs6230717	9.16e-05
6	Intergenic_Gm24691_Gm30779	26460431	26739776	0.000535921	2.87e-05	2	rs3678168	8.85e-05
6	Grm8	27275119	28135178	0.000735136	3.78e-05	3	rs13478864	0.000103
6	Snd1	28480315	28935162	0.000443254	0.000110138	2	rs13478871	0.00023
6	Hdp1	29751222	75544489	0.000740481	3.17e-05	142	rs4135996	0.00141
6	Plxna4	32144543	32588192	0.000858657	2.92e-05	2	rs3685310	0.00012
6	Intergenic_Plxna4os3_Plxna4os2	32316615	32451169	0.000535034	8.35e-05	2	rs3685310	0.00012
6	Chchd3	32792217	33060278	0.000618055	4.28e-05	2	rs13478895	9.77e-05
6	Exoc4	33249090	33972943	0.000101978	3.77e-05	5	rs6309949	0.000362
6	Intergenic_Gm43164_5430439C14Rik	33692155	33843108	0.000323526	2.81e-05	2	rs3715385	0.000326
6	Cald1	34598496	34775469	0.000435842	4.78e-05	3	rs3680754	0.000814
6	Chrm2	36388084	36528414	0.000501665	2.82e-05	2	rs13478912	0.000376
6	Intergenic_Mir490_Gm25111	36421826	36699396	0.000641144	3.33e-05	2	gnf10.082.230	0.000229
6	Intergenic_Gm35216_Cntnap2	44083356	45060060	0.000706059	2.82e-05	3	rs13478924	0.000244
6	Cntnap2	45060061	47301393	6.61587e-05	2.88e-05	11	rs6248360	0.000594
6	Igf2bp3	49085223	49214957	5.61471e-05	6.06e-05	2	rs13478964	0.000319
6	Tra2a	49243924	49264033	0.00076772	3.11e-05	2	rs4230816	0.000139
6	Intergenic_Gm43980_Ccdc126	49256463	49319273	0.00825079	2.89e-05	2	rs4230816	0.000139
6	Intergenic_Npy_Gm3455	49829508	50051185	0.000381078	2.87e-05	2	rs13478965	0.000319
6	Osbpl3	50293330	50456201	0.000796856	3.75e-05	2	rs3670410	0.000329
6	Hdlk	50864934	55556043	0.0100118	3.07e-05	19	rs4135996	0.00141
6	Sndy1	50864934	145656013	0.000612977	0.000524536	391	rs3710419	1
6	Intergenic_BC022713_Gm26677	51333706	51379709	0.000295954	2.9e-05	2	rs3715450	0.000192
6	Jazf1	52768797	53068631	0.000441626	2.85e-05	3	rs4135996	0.00141
6	Intergenic_Gm26215_Gm33097	53010533	53060088	0.000656321	6.25e-05	2	rs4135996	0.00141
6	Creb5	53287270	53700376	0.000417996	3.19e-05	2	rs13478979	0.000129
6	Intergenic_Gm44080_Tril	53669984	53815467	0.000485613	2.92e-05	2	rs13478979	0.000129
6	9130019P16Rik	54269681	54430221	0.000123177	2.81e-05	3	rs6281710	0.000352
6	Intergenic_Prr15_Wipf3	54330201	54429602	0.000791942	3.84e-05	2	rs13478983	7.52e-05
6	Intergenic_Gm22622_Gm22723	59705875	60071057	0.000100116	3.66e-05	2	gnf10.119.571	0.000127
6	Grid2	63255903	64704322	0.000829363	3.38e-05	6	rs3702484	0.00064
6	Intergenic_Gm44072_Gm25205	64041558	64413647	0.000193801	4.12e-05	3	rs13478992	0.00015
6	Intergenic_Gm25205_Gm35851	64413751	64704318	0.000321563	2.86e-05	3	rs3702484	0.00064
6	Intergenic_Gm35906_C130060K24Rik	65127324	65381293	0.000330427	0.000128476	3	mCV24115911	0.00113
6	Intergenic_Kdm3a_Reep1	71632991	71707680	0.0107333	3.14e-05	2	rs13475778	8.1e-05
6	Reep1	71707681	71810710	0.0109648	2.9e-05	2	rs13475777	7.87e-05
6	St3gal5	72097592	72154571	0.000416609	2.84e-05	2	rs6255954	7.43e-05
6	Atoh8	72206177	72235577	0.000377766	2.92e-05	2	rs4230908	0.000139
6	Intergenic_D530018E20Rik_Gm26640	72895920	72953235	0.00042757	4.42e-05	2	rs6229946	0.000104
6	Intergenic_Gm31747_Gm26179	73608674	74340949	0.000156513	6.66e-05	5	rs13479014	0.000699
6	Intergenic_Gm22254_Gm38835	74505165	75427449	0.000392352	3.74e-05	8	rs13479015	0.000746
6	Intergenic_4933439N06Rik_Gm31806	75573459	75903589	0.000583541	3.48e-05	6	rs3678066	0.000148
6	Intergenic_Gm44113_Gm44334	75974984	76181708	6.77351e-05	2.93e-05	4	rs6244378	0.000279
6	Intergenic_Gm38836_Gm31860	76711578	76810335	0.00090182	4.67e-05	2	rs3705112	0.00011
6	Ctnna2	76881637	77979699	0.892389	3.29e-05	6	rs3710419	1
6	Intergenic_Gm44433_Gm44235	77433510	77471137	0.959939	2.82e-05	2	rs3710419	1
6	wa1l	78629504	92040033	0.000674683	0.000383657	62	rs13475856	0.00726
6	Intergenic_Gm29005_Gm20362	78912925	79032043	0.000239993	2.88e-05	2	rs13479061	0.000864
6	Intergenic_Gm20362_Gm44271	79035870	79688844	0.00068885	0.000737721	2	rs13479063	0.00197
6	Lrrtm4	80018877	80810143	0.00831777	3.24e-05	3	rs6378343	0.000229
6	Intergenic_Gm44242_Gm44231	80517315	80655028	0.000681683	0.000315878	2	rs13479065	0.000195
6	Intergenic_Gm43900_Gm38838	80829807	81428996	0.000568563	0.000825891	3	rs13479066	0.000135
6	Zfp638	83867100	83986871	0.000691928	3.46e-05	2	rs13479083	0.000111
6	Intergenic_Gm44750_Gm43920	83872288	83962276	0.000280028	2.81e-05	2	rs13479083	0.000111
6	Exoc6b	84618487	85069513	0.000626901	2.84e-05	2	rs13479085	0.000109
6	Intergenic_Vmn1r41_Vmn1r42	89747415	89844517	0.000367051	3.42e-05	2	rs3706413	0.000342
6	Intergenic_Gm38861_Adamts9	92424687	92772698	0.000465433	3.04e-05	2	gnf11.006.472	7.95e-05
6	9530026P05Rik	92940582	93111749	0.000900363	3.23e-05	2	rs13479099	0.000133
6	Intergenic_D630004L18Rik_Gm44224	92964661	93079107	0.000767594	3.75e-05	2	rs13479099	0.000133
6	Magi1	93675455	94283917	0.000740398	2.82e-05	3	rs6293022	0.0037
6	Intergenic_Mir7041_Gm43997	94606416	94799431	0.0081114	4.63e-05	2	rs6206894	0.000111
6	Suclg2	95473009	95718800	0.000402106	6.46e-05	2	rs13479139	7.44e-05
6	Tafa1	96113154	96657198	0.000266303	4.26e-05	2	rs13479144	8.14e-05
6	Intergenic_Gm26011_Tafa4	96560865	96831205	0.00049292	3.05e-05	2	rs13479163	0.000345
6	Tafa4	96831206	97060411	0.000541579	4.84e-05	2	rs6314935	9.96e-05
6	Intergenic_4930595L18Rik_Foxp1	98552108	98925337	0.000687966	0.000142967	3	rs3707673	0.00208
6	Foxp1	98925338	99522721	0.000373821	2.97e-05	2	rs13479186	0.00111
6	Gm20696	99257484	99666797	0.00865172	2.92e-05	2	rs13479189	0.000294
6	ssl	100057020	114282207	0.000415982	5.97e-05	68	rs6280411	0.0344
6	Pdzrn3	101149609	101377897	0.000180105	2.97e-05	2	rs13479196	0.000181
6	Cntn3	102163304	102564623	0.000581489	3.43e-05	2	rs13479197	0.000547
6	Chl1	103510581	103733038	0.000419969	7.45e-05	2	gnf11.018.986	0.000143
6	Intergenic_Gm40393_Gm23339	104876278	105232604	0.000622478	2.85e-05	2	rs6300182	0.000316
6	Intergenic_Gm23339_Gm25570	105232744	105399718	0.00065212	2.9e-05	3	rs13479211	0.0022
6	Cntn4	105677660	106699310	5.13105e-05	2.81e-05	8	rs3672859	0.000332
6	Intergenic_Gm22418_Gm34933	107001559	107182062	0.000330866	3.29e-05	2	rs3663963	0.00028
6	Itpr1	108213096	108551109	0.000495573	4.46e-05	3	rs3661657	0.000405
6	Intergenic_Gm6749_Gm35467	108882409	109739811	0.00989735	3.05e-05	8	gnf11.045.072	0.000251
6	Intergenic_Gm35467_Gm20387	109750329	110639319	0.000584785	8.81e-05	7	rs6280411	0.0344
6	Grm7	110645581	111567230	0.000591936	0.000142463	5	rs3721088	0.000177
6	Intergenic_Gm24005_Gm26362	111628284	111992109	0.000831854	0.00074327	4	rs4136978	0.0228
6	Intergenic_Gm25454_Gm44192	111999642	112087638	0.000354707	7.01e-05	2	rs13479262	0.000133
6	2020-03-08	116338024	116409540	0.000345951	3.84e-05	2	rs6214044	0.00374
6	Gm36873	116794465	116860522	0.0008281	3.07e-05	2	rs3722104	0.00014
6	Intergenic_Cxcl12_Gm4640	117181368	117420576	0.00018511	2.9e-05	2	rs13479320	0.000144
6	Erc1	119570796	119848167	0.000376995	2.86e-05	2	rs4172880	0.000533
6	Intergenic_Gm44317_3110021A11Rik	119578058	119848192	0.000318886	3.86e-05	2	rs4172880	0.000533
6	Kdm5a	120364124	120444574	7.19978e-05	0.000141019	2	rs6269096	0.000126
6	Ano2	125690419	126040126	0.000629879	3.08e-05	5	UT_6_127.071239	0.000889
6	Klra2	131219223	131247362	0.00065992	3.66e-05	3	rs6314295	0.00013
6	Intergenic_Gm43974_Prb1	131941620	132206794	0.000314922	2.91e-05	2	rs3726227	0.00119
6	Intergenic_5530400C23Rik_Gm46987	133295791	133701185	0.0114899	0.000197405	3	CEL-6_84629314	0.000123
6	Dusp16	134715468	134792625	0.000472513	3.22e-05	2	rs6343634	0.00127
6	Intergenic_Emp1_Gm25136	135383174	135584191	5.43774e-05	3.04e-05	2	gnf11.055.501	0.000113
6	Grin2b	135729795	136173822	0.000384671	5.98e-05	2	rs13479346	0.000191
6	Intergenic_Gm14330_Gm26653	135884793	136173060	0.000486072	3.47e-05	2	rs13479346	0.000191
6	Rerg	137054825	137170496	0.000505254	2.97e-05	2	rs4231483	7.75e-05
6	Intergenic_4930480K02Rik_Ptpro	137146930	137252318	0.000177855	3.02e-05	2	rs4231483	7.75e-05
6	Intergenic_Gm30213_Lmo3	138177816	138362917	0.000190684	2.82e-05	3	UT_6_138.901932	0.000133
6	Intergenic_4922502N22Rik_Rergl	139322577	139493181	5.26977e-05	4.64e-05	2	rs3681022	0.00251
6	Pik3c2g	139614072	139969284	0.000226437	2.91e-05	3	rs3664306	0.000244
6	Intergenic_Gm43940_Gm29930	139830552	139965544	0.000642375	3.81e-05	2	rs6266876	9.98e-05
6	Intergenic_Gm32124_Gm46721	144897122	144940586	0.000906973	3.42e-05	2	rs6281696	0.000481
6	Intergenic_Gm46721_Bcat1	144945030	144993834	0.000719075	3.04e-05	2	rs3709496	0.000257
6	Intergenic_Gm15706_Gm22793	145251857	145287927	0.000103367	2.83e-05	2	rs3690631	0.000807
6	Gm32838	145968897	146080267	0.000448582	2.92e-05	2	rs3726043	0.000456
6	Intergenic_Gm32914_Gm35544	146001764	146071761	0.000186638	4.66e-05	2	rs3726043	0.000456
6	Itpr2	146108299	146502223	7.45613e-05	3.39e-05	3	rs13479383	0.000285
6	Far2	148047259	148182758	0.000269647	3.57e-05	2	rs13479396	0.000239
6	Intergenic_Gm44022_Gm36613	148391330	148601277	0.000234473	3.01e-05	2	rs13479389	0.000102
6	Intergenic_Gm23456_4930528G23Rik	148642661	148659977	9.75772e-05	3.46e-05	2	rs3662476	8.89e-05
6	Downstream_Gm24307	149576562	195048865	6.69833e-05	3.01e-05	2	rs13479395	0.000203
7	nmf206	3463212	30333196	0.000842142	3e-05	53	rs6184947	0.00841
7	repro13	3463212	37142942	0.000383385	2.87e-05	86	rs6184947	0.00841
7	jrc	4627246	36580679	5.17212e-05	2.81e-05	84	rs6184947	0.00841
7	Intergenic_Vmn2r45_Vmn2r40	8488960	8907733	0.0005544	2.98e-05	2	rs13479402	0.000418
7	Intergenic_Bsph1_Bsph2	13473450	13554865	0.000898844	4.73e-05	2	rs13479409	0.000142
7	Intergenic_Vmn1r90_Obox7	14562172	14659707	0.000334967	3.22e-05	2	rs6363872	8.37e-05
7	Intergenic_Gm24701_Obox2	14912463	15388850	0.000752596	4.67e-05	5	rs3710055	0.000441
7	Ehd2	15946963	15967535	0.0106715	0.000101267	2	rs3655959	9.7e-05
7	4732471J01Rik	25376819	25566417	0.00030778	4.12e-05	2	UT_7_24.020335	0.00693
7	ru2l	29546946	49509583	0.0004503	3.24e-05	91	rs6401493	0.00288
7	Intergenic_Scgb1b3_Scgb2b6	31376917	31617742	0.000764987	2.84e-05	2	rs4167955	0.000556
7	Intergenic_Scgb1b7_Scgb2b10	31713979	32092149	0.000255196	5.43e-05	2	rs3724916	0.000106
7	Intergenic_Scgb1b29_Gm24766	32442723	32690249	0.000631038	3.06e-05	2	rs3671902	0.000231
7	Gm12766	34438137	34520885	0.000393694	3.15e-05	2	gnf11.070.125	0.000947
7	Prt5	34912407	46742980	0.000422094	6.1e-05	51	rs6401493	0.00288
7	Intergenic_Gm22302_Uri1	37824348	37959991	0.000574452	2.98e-05	2	rs8267917	0.00275
7	Intergenic_Gm6833_Gm33067	38962398	39146487	0.00025908	7.51e-05	3	rs6317361	0.00125
7	Intergenic_Gm38199_4933404I11Rik	40080682	40262704	0.000876299	3.48e-05	3	rs3708144	0.00038
7	Intergenic_4921507H08Rik_4933402C06Rik	40474891	40674736	0.000218742	2.85e-05	2	rs6382880	8.96e-05
7	l7R4	44207435	51995005	0.000886507	6.5e-05	36	rs6328018	0.00576
7	psrt	44207435	51995005	0.000869211	4.28e-05	36	rs6328018	0.00576
7	l7R5	44207435	51995005	0.00052514	3.39e-05	36	rs6328018	0.00576
7	fit2	44207435	51995005	0.000375569	2.82e-05	36	rs6328018	0.00576
7	Intergenic_Gm22427_Mrgpra4	47752832	47980836	0.000257997	8.05e-05	3	rs3657162	0.0002
7	Nav2	48959069	49610088	0.000417807	2.82e-05	4	rs13479460	0.000664
7	Intergenic_Gm38059_Gm32694	49471711	49561797	6.05157e-05	5.54e-05	2	rs6219745	0.000161
7	Nell1	49975350	50863289	0.000542175	3.1e-05	2	CEL-7_78603495	0.00011
7	Intergenic_Gm22211_Gm33898	52075580	52887594	0.000424309	3.65e-05	3	rs13479461	0.000104
7	Intergenic_Gm22444_Gm33990	52927178	53630797	0.000206874	4.64e-05	3	rs13479468	8.13e-05
7	Intergenic_Gm26288_n-TEttc7	58148228	58399314	0.000794656	2.99e-05	3	rs3719315	0.00142
7	Intergenic_n-TEttc7_Atp10a	58399387	58656165	0.00041591	2.92e-05	2	rs3722170	8.64e-05
7	Gm32061	62337794	62423245	0.00077276	3.25e-05	2	rs3672897	7.62e-05
7	4930554H23Rik	63344692	63444529	0.000542235	2.82e-05	2	rs3699051	0.000286
7	Otud7a	63444751	63759028	0.000517173	3.1e-05	2	gnf11.092.984	0.000464
7	Intergenic_Mcee_Apba2	64412122	64501705	0.000791344	0.000107852	2	rs13479489	0.000125
7	Intergenic_Gm44753_Gm33570	66444251	66581856	8.43432e-05	6.17e-05	2	rs3682243	0.000174
7	Igf1r	67952827	68233668	0.00048688	2.81e-05	3	rs4232449	0.0041
7	Pgpep1l	68236610	68264233	0.000240584	3.54e-05	2	rs13479516	0.000367
7	Intergenic_Gm34549_Gm44692	68490898	68719169	0.000683023	3.86e-05	3	rs13479517	0.000298
7	Intergenic_Gm36865_Gm44725	72826647	73089422	0.000473546	5.44e-05	2	rs8244279	0.000183
7	Intergenic_Gm45004_Gm27459	74043739	74235557	0.000644517	2.89e-05	3	rs8246474	0.000847
7	Slco3a1	74275419	74554780	0.000366735	2.82e-05	3	rs6405821	0.000368
7	Intergenic_Gm7580_A430057L12Rik	74411234	74542824	0.000150364	3.59e-05	2	rs6405821	0.000368
7	Intergenic_1500012K07Rik_Gm46017	75331420	75427079	0.000805837	2.9e-05	3	rs4178975	9.46e-05
7	Intergenic_Gm45210_Gm44608	76699718	77412572	7.7513e-05	0.000201356	2	rs3692326	0.000102
7	Intergenic_Gm44723_Gm44991	83383142	83471707	0.000162922	8.45e-05	2	rs13479627	0.00196
7	Intergenic_Vmn2r69_Vmn2r70	85415677	85558702	0.000327864	0.000226878	2	rs3669742	9.36e-05
7	Vmn2r76	86225206	86246201	0.000679348	4.11e-05	2	rs13479635	0.00054
7	Intergenic_Gm44925_Nox4	87120977	87246404	0.000523408	9.89e-05	2	rs3725330	8.58e-05
7	Nox4	87246405	87398710	0.000137415	6.32e-05	2	rs3660822	0.00013
7	chtl	87493929	97902584	0.000424591	2.87e-05	65	rs6395241	0.0126
7	Grm5	87584168	88134907	0.000276673	2.86e-05	4	rs6287697	0.000286
7	Intergenic_Gm45144_Tmem135	88864893	89139713	0.000484188	0.000158308	2	rs13479670	0.000331
7	Tmem135	89139714	89404222	0.000675241	3.3e-05	2	rs6237838	9.38e-05
7	Picalm	90130220	90209447	0.00013887	2.87e-05	2	rs3704554	0.000103
7	Dlg2	90476672	92449247	0.000736344	4.07e-05	15	rs6395241	0.0126
7	Intergenic_4930567K12Rik_B230206I08Rik	92119512	92408183	0.000724108	2.83e-05	4	rs6152631	0.00012
7	Intergenic_Gm45037_Gm45039	93380865	93604839	0.000906311	0.000430273	5	rs6239530	0.000572
7	Intergenic_Gm45039_Gm32647	93608317	94042690	0.000863759	2.87e-05	6	rs6388890	0.00357
7	Gm32647	94042691	94709171	0.000185024	3.69e-05	3	rs3713137	0.000675
7	Intergenic_Gm44601_Gm23884	94372573	95171863	0.000477107	0.00410141	6	rs3713137	0.000675
7	Intergenic_Gm39049_Tenm4	95781172	96171245	0.0109734	7.8e-05	4	rs6351929	0.00156
7	Tenm4	96171246	96911093	0.000684002	9.84e-05	2	rs6360342	0.000334
7	Intergenic_Gm15412_8030425K09Rik	96341965	96585810	0.000432655	2.86e-05	2	rs6360342	0.000334
7	Galnt18	111471661	111779977	0.000374075	3.05e-05	2	rs4151935	0.000154
7	Mical2	112225836	112355194	0.000540939	3.49e-05	2	rs3661811	7.53e-05
7	Spon1	113765998	114043370	0.000568203	3.02e-05	3	rs3714728	0.000326
7	Sox6	115470872	116038796	0.00945149	2.96e-05	2	rs6271003	8.49e-05
7	Iqck	118855753	118972652	0.000324055	6.91e-05	2	rs13479808	0.00052
7	Intergenic_n-TLtag1_Gm36449	120835561	120841126	7.77161e-05	7.92e-05	2	rs8258353	0.000521
7	Intergenic_1700069B07Rik_Scnn1g	121708014	121734478	0.00037556	0.00010176	2	rs3702472	0.0032
7	Prkcb	122289125	122634402	0.000591201	2.9e-05	2	CEL-7_29429804	0.00474
7	frzl	128564398	130321213	0.00036145	4.43e-05	7	CEL-7_36442524	0.000629
7	Intergenic_Gm32884_Plpp4	128906447	129257030	0.000683518	4.38e-05	2	CEL-7_36442524	0.000629
7	Intergenic_Bub3_9030223M17Rik	131571896	131755108	0.000646182	3.29e-05	2	rs13479833	0.000591
7	Adam12	133883199	134225097	0.000700821	2.85e-05	4	rs6309736	0.000168
7	Intergenic_Gm23631_5033415L01Rik	133939742	133976076	0.00053564	2.96e-05	2	rs6309736	0.000168
7	Intergenic_Gm29978_Mgmt	136680445	136894467	0.000100153	0.000173979	2	rs3707749	7.75e-05
7	Tcerg1l	138208974	138397730	0.0002201	3.26e-05	2	rs13479846	0.000225
8	nr	4976602	13650928	0.000328449	4.22e-05	6	rs3725792	0.00024
8	Intergenic_Gm24288_Gm17215	6223963	7381014	0.000358945	2.84e-05	2	rs6282373	0.000141
8	Dlgap2	14095865	14847680	0.008824	0.000178675	4	rs3722084	9.66e-05
8	Intergenic_Gm44347_C030037F17Rik	14350286	14745328	9.23102e-05	0.000610409	2	rs13479856	7.8e-05
8	Gm45408	15584723	15670425	5.54057e-05	2.96e-05	2	rs13479859	9.24e-05
8	Csmd1	15892538	17535385	0.000444917	3.08e-05	6	rs13479860	0.0159
8	Intergenic_C030002A05Rik_Gm39137	17439238	17562286	0.000588849	3.21e-05	2	rs3709567	0.000127
8	Intergenic_Gm39137_Gm25665	17574416	18274711	5.72635e-05	2.85e-05	3	rs13479863	8.61e-05
8	Unc5d	28646717	29219636	0.000746386	3.97e-05	3	rs4138887	8.68e-05
8	Intergenic_Gm32505_Gm9911	28708642	29084684	0.000634729	7.05e-05	2	rs4138887	8.68e-05
8	Intergenic_Gm32567_Gm32621	29235105	29530348	0.000354034	2.94e-05	3	rs13479884	0.000276
8	Intergenic_Gm32678_Gm39154	29614260	30112309	0.000271545	0.000104067	2	rs6153804	0.00105
8	Intergenic_4933433F19Rik_Gm32735	30575574	30915146	0.000395715	6.36e-05	3	rs13459177	0.000198
8	Nrg1	31814551	32884029	0.000380138	3.79e-05	8	rs3683067	0.0002
8	Hk	32016544	49436343	0.000495542	3.57e-05	74	rs13479934	0.999
8	Intergenic_Gm22140_Gm39155	32186249	32751733	0.000459514	6.09e-05	5	rs3683067	0.0002
8	B930018H19Rik	34589420	34640316	9.86594e-05	6.09e-05	2	rs3718812	0.000842
8	Intergenic_Gm34368_1700123E06Rik	34979875	35094537	0.000764236	3.39e-05	2	rs6305482	0.000124
8	Intergenic_Gm34647_Gm34705	35261736	35348588	0.0004053	5.92e-05	3	rs3659852	0.000586
8	Intergenic_Gm45368_Sgcz	37350754	37522297	0.000261935	2.91e-05	3	rs6310831	0.000215
8	Sgcz	37522298	38661508	0.000330355	3.39e-05	8	rs6154379	0.00068
8	Intergenic_n-TLcag2_Mir383	38213284	38252132	0.000566895	3.01e-05	2	rs3663374	0.00011
8	Intergenic_9330187G09Rik_Gm40493	38517639	38659762	0.000558423	0.000173002	2	rs6154379	0.00068
8	Intergenic_Gm40493_Gm23128	38671067	38982903	0.00090613	4.65e-05	2	rs6398681	0.00067
8	Tusc3	39005845	39165114	6.25655e-05	0.000152898	2	rs13479917	7.63e-05
8	Intergenic_Gm10682_Fgf20	39933257	40279165	0.000558971	3.38e-05	4	rs3719648	0.000911
8	Intergenic_Frg1_2810404M03Rik	41417075	41827266	0.000524701	3e-05	2	CEL-9_93922995	0.000107
8	2810404M03Rik	41827267	42046202	0.000682588	2.94e-05	2	rs3672178	8.02e-05
8	Intergenic_2810404M03Rik_Gm23531	42046203	42522135	0.000742493	6.51e-05	2	rs13459171	0.00361
8	Stox2	47180048	47412459	0.00026483	2.84e-05	2	rs13479935	0.000219
8	Intergenic_9330121K16Rik_Gm46063	55077135	55348648	0.000443093	2.93e-05	2	rs6185261	0.000145
8	Intergenic_Gm25992_Gm33501	56561410	56872113	0.000183557	3.24e-05	2	rs3690549	0.000198
8	Galntl6	57774052	58912640	0.010898	2.88e-05	8	rs3708393	0.0028
8	Gm2921	57799505	57802906	0.0115445	7.32e-05	2	rs3708393	0.0028
8	Gm26905	58171435	58298866	0.000662026	2.94e-05	2	rs6355700	0.000114
8	Intergenic_Gm45635_Gm15882	58248721	58523293	0.000795524	3.76e-05	2	rs4164761	0.00208
8	Intergenic_BC030500_Gm34370	58914299	59419444	0.000342745	3.35e-05	2	rs6398113	9.31e-05
8	Intergenic_Gm23329_Hpf1	60807847	60890393	0.000469828	2.88e-05	2	rs3663890	0.000304
8	Palld	61511433	61902690	7.78886e-05	3.5e-05	3	rs6394370	0.000367
8	Intergenic_Gm3014_4930512H18Rik	61663993	61912665	0.000218917	4.24e-05	2	rs3686226	0.000169
8	Intergenic_Anxa10_Gm45460	62123151	62616316	0.000527213	3.77e-05	2	rs3666160	0.00016
8	Spock3	62951091	63357101	0.000298751	4.44e-05	2	rs6375364	0.00014
8	Intergenic_Gm25403_1-Mar	65367444	65617921	0.000519846	4.05e-05	2	rs3717778	0.000139
8	Psd3	67689082	68206057	0.000612116	9.28e-05	2	rs3658133	0.000316
8	Q	68123250	94173804	0.000759151	8.04e-05	132	rs3683092	0.00788
8	D130040H23Rik	69271053	69303384	0.000151617	3.53e-05	2	UT_8_70.331085	0.00306
8	Large1	72814599	73353540	0.00088369	3.33e-05	2	rs13480011	0.000142
8	Intergenic_A730070K21Rik_Gm23255	73200674	73641395	0.000562775	4.64e-05	2	rs3694880	0.000154
8	Intergenic_Gm23255_Gm45821	73641506	74081644	0.0117764	3.08e-05	3	rs3726547	9.22e-05
8	Intergenic_Gm27864_Gm11033	74270437	74590986	0.000312376	3.25e-05	2	rs6155595	9.1e-05
8	Iqcm	75448694	75984503	0.0112846	0.00110683	2	rs13480022	8.67e-05
8	Gm45740	75992509	76415040	0.000891852	3.79e-05	3	rs6290401	0.000411
8	Intergenic_Gm22544_Gm22509	76022056	76274343	0.000123978	4.69e-05	3	rs6290401	0.000411
8	Intergenic_Gm39199_Gm27355	76445883	76619154	0.000813707	2.82e-05	2	rs13480026	0.000101
8	Nr3c2	76900179	77244010	0.000272073	3.23e-05	2	rs3703501	0.00306
8	Intergenic_Gm23260_Arhgap10	77194867	77250365	0.000308806	6.69e-05	2	rs3703501	0.00306
8	Gm45430	80195199	80197656	0.000237962	2.82e-05	2	rs6155681	0.000224
8	Inpp4b	81342556	82127914	0.000698848	5.06e-05	8	rs13480045	0.00293
8	Intergenic_4930579O11Rik_Gm25267	81667119	82152719	8.47034e-05	0.000122909	6	rs13480071	0.000311
8	Intergenic_Gm25138_Gm8025	82409227	82748170	0.000607217	3.37e-05	4	rs3673246	0.000302
8	nmf242	84220392	92685497	0.000142123	3e-05	52	rs3683092	0.00788
8	Intergenic_4933402J07Rik_1700096P03Rik	87589198	87636097	0.00889377	2.91e-05	7	rs13480157	0.000133
8	Intergenic_Gm24212_Tox3	89667305	90247039	0.000481319	2.82e-05	5	gnf12.055.493	0.000159
8	Chd9	90828357	91054516	0.000515061	3.27e-05	2	rs3683092	0.00788
8	Fts	90905517	92728652	0.000157552	4.16e-05	9	rs3683092	0.00788
8	Intergenic_Gm45335_Gm45334	92189125	92233124	0.00016747	0.000130544	2	rs3657916	8e-05
8	Intergenic_Gm31892_Gm32005	96010703	96309518	0.000340816	3.33e-05	3	rs3671004	0.00028
8	Intergenic_Gm24132_Gm45703	96656220	97149418	0.000596174	4.36e-05	4	rs3678447	0.000135
8	Intergenic_Gm26399_Gm39231	97255951	97840120	0.000196728	3.27e-05	3	rs13480186	0.000136
8	Intergenic_Gm39231_Gm23494	97847205	98675076	0.000798676	3.99e-05	7	gnf12.061.363	0.00011
8	A330008L17Rik	99416674	99733438	0.00053816	3.97e-05	3	rs3725853	0.00171
8	Intergenic_A330008L17Rik_Gm39232	99733439	100717097	0.000671731	9.89e-05	6	rs3676204	0.00147
8	Intergenic_Gm39232_Gm22223	100726322	101539583	0.000763022	2.83e-05	6	rs4151928	0.00108
8	Intergenic_Gm32423_Gm32477	101614594	101759269	0.000773706	3.32e-05	2	rs6347476	9.51e-05
8	Intergenic_Gm46070_Gm39233	101787867	102270508	0.000163844	3.02e-05	5	rs13480205	0.000372
8	Intergenic_5033426E14Rik_Gm34675	107885012	108305825	0.000685031	6.63e-05	2	gnf12.073.387	9.56e-05
8	Zfhx3	108704177	108961636	0.000438717	3.67e-05	2	rs3669081	0.000186
8	Intergenic_A730093L10Rik_Gm23163	109185634	109425643	0.000573389	5.98e-05	2	rs13480218	9.93e-05
8	Wwox	114439655	115352708	0.000389721	3.19e-05	2	rs13480229	0.000129
8	Intergenic_Gm22556_4930488N15Rik	115052914	115585391	0.000101174	8.06e-05	2	rs3663226	0.000246
8	Gm20388	119910841	124345722	0.000617838	2.93e-05	15	rs3673719	0.00165
8	Intergenic_Gm31546_Gm31603	126596169	126727939	9.66309e-05	4.28e-05	2	rs3696645	0.000119
8	Gm31718	126812640	126908215	0.000457685	3.65e-05	2	rs3674314	0.00415
8	Intergenic_A630001O12Rik_Tomm20	126852255	126930666	0.000369886	3.25e-05	2	rs3674314	0.00415
8	Pard3	127063893	127612286	0.000174351	4.39e-05	2	rs3704401	8.08e-05
8	Intergenic_Gm32478_Gm32532	127639706	127677065	0.0428294	3.06e-05	2	rs13480251	0.000115
9	Intergenic_Gm47037_Gm25365	11978250	12780164	0.000549626	4.13e-05	2	rs13480255	0.00108
9	Maml2	13297957	13709388	0.000833469	5.47e-05	2	mCV25034641	0.000354
9	Intergenic_Gm47087_Phxr4	13312447	13431360	0.000487554	2.87e-05	2	mCV25034641	0.000354
9	Ntm	28994750	29963141	0.000229489	2.84e-05	2	rs13480260	0.00503
9	Intergenic_Gm15521_Gm47677	29592511	30167574	0.0105583	3.18e-05	2	rs13480263	0.000337
9	Intergenic_Gm37758_Gm32171	33160691	33254461	0.000140962	0.0002009	2	rs13480268	0.00036
9	Intergenic_7630403G23Rik_Gm47858	34059020	34459180	0.000396274	4.37e-05	4	rs3716790	0.000393
9	Kirrel3	34485848	35036315	0.000867399	2.94e-05	5	rs6270406	0.00132
9	Intergenic_Gm38217_Gm26662	34522665	34588525	0.000119867	3.64e-05	2	rs13480271	0.000211
9	Pknox2	36890979	37147327	0.00052102	3.98e-05	4	rs3724110	0.00327
9	Intergenic_Olfr961_Olfr963	39647673	39669058	0.00036136	4.58e-05	2	rs3681130	0.000108
9	Gramd1b	40293233	40531383	0.000197931	5.08e-05	2	rs6251185	9.05e-05
9	Intergenic_Gm48114_Gm17540	40366903	40531154	0.00924783	2.89e-05	2	rs6251185	9.05e-05
9	Intergenic_Gm48277_Gm48284	40560930	40606415	0.0103974	4.33e-05	2	rs3710142	0.00013
9	Intergenic_Gm48284_Gm39319	40616387	40663494	0.000618209	4.57e-05	2	rs3719255	0.000179
9	Gm49317	41474855	41655483	0.000361759	3.43e-05	2	rs13480294	0.000129
9	Sorl1	41964718	42124289	0.000185683	2.87e-05	2	rs3707436	0.000502
9	Intergenic_Gm36390_Gm40515	42195244	42228667	0.000161493	2.87e-05	2	rs13475867	0.0344
9	Grik4	42520412	42945154	0.000417462	3.4e-05	2	rs3682093	9.77e-05
9	Pou2f3	43123927	43205755	0.000750676	3.1e-05	2	rs6399089	7.41e-05
9	Ttc12	49436963	49486225	0.000567716	5.93e-05	2	UT_9_51.41601	9.26e-05
9	Ncam1	49502136	49798925	0.000570132	3.05e-05	3	rs3694901	0.000196
9	repro28	49514376	69831153	0.000203551	3.42e-05	105	rs13475870	0.0264
9	Gm11149	49518288	49568025	0.000759735	0.000144372	2	rs3694901	0.000196
9	Intergenic_Gm47543_repro36	49956555	50199724	0.000170818	3.24e-05	2	rs3666345	8.04e-05
9	repro36	50199725	60494414	0.00015565	2.93e-05	45	rs6339023	0.00748
9	repro46	50753738	56901655	0.00046806	2.84e-05	32	rs6339023	0.00748
9	Intergenic_Mir6244_Gm25562	52115740	52291198	0.000785273	2.95e-05	2	rs4174445	0.00255
9	Intergenic_Gm33210_AI593442	52574585	52673041	0.00974771	5.48e-05	2	rs4137502	0.000102
9	Exph5	53301670	53377514	0.000276743	4.16e-05	2	rs3665528	0.000482
9	Gldnos	54268580	54301570	0.000549493	3.4e-05	2	rs8257222	7.85e-05
9	Scaper	55549879	55938119	0.000698151	0.000141144	2	rs13480364	0.000129
9	Lingo1	56618475	56796468	0.000358415	3.35e-05	2	rs6339023	0.00748
9	Intergenic_Gm39350_Gm34770	61596204	61659972	0.000477393	4.08e-05	2	rs13480388	0.000114
9	Intergenic_Gm39352_Gm39353	62541297	62649716	0.00064509	3.18e-05	2	rs6188239	0.000359
9	Map2k5	63163768	63377902	0.000912183	2.81e-05	2	rs13480394	0.000168
9	Intergenic_Gm39355_2300009A05Rik	63292776	63394446	0.000211396	3.8e-05	2	rs13480394	0.000168
9	avc3	63603876	68829021	0.000886361	4.49e-05	33	rs13475870	0.0264
9	Megf11	64385626	64709205	0.000400111	3.1e-05	2	rs13475870	0.0264
9	Intergenic_Rbpms2_Oaz2	65660529	65676547	0.000560621	4.3e-05	2	rs6376966	0.000191
9	Csnk1g1	65908962	66045015	0.000172914	3.5e-05	2	rs3670630	0.000244
9	Tln2	67217087	67559703	0.000497348	3.55e-05	3	rs3703106	0.000137
9	Intergenic_Mir190a_Gm47047	67236727	67424502	0.000796044	8.76e-05	2	rs3703106	0.000137
9	Rora	68653786	69388246	0.000842164	4.05e-05	3	rs3661631	0.000171
9	Tcf12	71844252	72111819	7.59855e-05	4.48e-05	2	rs13480442	0.000166
9	Prtg	72807274	72917307	0.000592936	0.000138685	2	rs3708411	0.00097
9	Unc13c	73479422	73968966	0.000198746	0.000172914	2	rs6184745	0.000291
9	Intergenic_Gm37611_Gm25105	73553871	73795127	0.000234313	3.3e-05	2	rs6184745	0.000291
9	Impg1	80313330	80465481	0.000790192	4.91e-05	4	rs6292067	0.000187
9	Intergenic_Impg1_Gm48387	80465482	80544762	0.000660801	2.81e-05	2	rs3664781	7.92e-05
9	Mei4	81863670	82206007	0.000183977	4.18e-05	2	rs3679459	0.00516
9	Intergenic_Gm37837_Gm23748	82029184	82247847	0.000331285	2.86e-05	2	rs3679459	0.00516
9	Bckdhb	83925145	84124240	0.000312189	2.83e-05	2	rs13480493	8.69e-05
9	Intergenic_Gm26146_Gm39388	84188540	84582140	0.00821121	0.000143873	3	rs13480494	8.46e-05
9	Intergenic_Gm22830_9330154J02Rik	85772481	85839105	0.000897481	3.65e-05	2	rs3680118	0.000126
9	Intergenic_Gm47604_Ube2cbp	85943201	86307305	0.00046794	2.81e-05	3	rs3680937	0.000167
9	Me1	86581363	86695914	0.000337875	3.98e-05	3	rs3706271	0.00036
9	Ltw3	86581363	107920383	0.000107522	3.96e-05	110	rs3679284	0.0159
9	Intergenic_Gm24649_Gm37375	87200243	87498111	0.00069652	4.45e-05	2	rs3703891	9.29e-05
9	Intergenic_Gm23176_Gm28231	88021550	88259894	0.000911422	0.000105541	2	rs13480504	0.000109
9	Intergenic_Tbc1d2b_Gm30849	90270770	90315447	0.000286814	3.05e-05	3	rs3698093	0.00045
9	Intergenic_Gm39398_Gm30905	90482877	90687385	0.000310155	7.01e-05	2	gnf13.079.671	0.000106
9	Intergenic_1700034K08Rik_Gm39401	93005734	93970747	0.000869857	4.4e-05	2	rs13480545	8.53e-05
9	Intergenic_Gm39403_Gm24200	94118887	94284495	0.000220342	0.000394336	2	rs13480546	9.1e-05
9	Intergenic_Gm24200_Gm46148	94284653	94471085	9.55477e-05	3.15e-05	2	rs3717361	8.84e-05
9	Intergenic_Mir7656_Gm32018	94751891	95300732	0.000211439	6.32e-05	2	rs3696312	9.97e-05
9	Atr	95857597	95951781	0.000411733	2.97e-05	2	gnf01.020.947	9.33e-05
9	Tfdp2	96196275	96323646	0.000840762	4.3e-05	2	rs3679284	0.0159
9	Clstn2	97444395	98033181	0.000484833	4.99e-05	3	rs13480550	0.00026
9	Loh1	98798268	99910428	0.000767269	2.84e-05	6	gnf01.036.770	0.00161
9	Intergenic_Sox14_Gm23594	99876171	99943708	0.000855031	3.13e-05	2	rs13480557	0.00065
9	Stag1	100597709	100958544	0.0794616	3.06e-05	3	rs3663861	0.000581
9	Intergenic_Gm38297_Pccb	100704270	100982031	0.00055848	2.82e-05	3	rs3663861	0.000581
9	Ephb1	101922128	102354693	0.000832094	0.000375885	2	rs3721974	8.45e-05
9	Tmem108	103482947	103761837	0.000807649	2.97e-05	3	rs13480567	0.0029
9	Gm32682	103573387	103602847	0.000491562	3.13e-05	2	rs13480567	0.0029
9	Intergenic_Gm38032_Gm46129	103600165	103709883	0.000460262	3.64e-05	2	rs13480567	0.0029
9	Acad11	104063703	104127646	0.000713047	3.82e-05	2	rs13480569	8.03e-05
9	Acpp	104288240	104337722	0.00031542	4.11e-05	3	rs4165676	0.000468
9	Cpne4	104566665	105034548	0.000286987	4.04e-05	2	rs13480581	9.47e-05
9	dcr	104782400	105554952	0.000697603	2.84e-05	6	rs13480592	0.00014
9	Nek11	105162156	105395524	0.000256653	3.07e-05	2	rs13480592	0.00014
9	Intergenic_Gm20643_Gm15619	105211864	105333512	0.000523601	2.81e-05	2	rs13480592	0.00014
9	Atp2c1	105411362	105521257	0.000320662	2.83e-05	2	rs13480598	0.00014
9	cir	108641085	111021636	0.000312174	2.81e-05	10	rs13480615	0.000474
9	Celsr3	108826320	108852969	0.000123249	2.81e-05	2	rs13480621	8e-05
9	Intergenic_Gm23156_Slc26a6	108844564	108854042	0.000350784	2.84e-05	2	rs13480621	8e-05
9	Intergenic_n-R5s90_4930545L08Rik	111614016	111912310	9.63458e-05	6.13e-05	3	mCV24401139	0.000137
9	Osbpl10	114978569	115232225	0.00038096	2.82e-05	2	rs6325044	7.64e-05
9	Intergenic_Gm31014_Tgfbr2	116054479	116087694	0.000574398	2.83e-05	2	rs3724911	0.000323
9	Rbms3	116572746	117629913	0.000640853	5.19e-05	4	rs3698351	0.000171
9	Intergenic_Gm38502_Ctnnb1	120930210	120933399	0.000847635	2.81e-05	2	rs3678128	0.000701
9	Ulk4	120964454	121286187	0.00983315	2.81e-05	2	rs13480653	0.000187
9	Intergenic_Gm34945_Gm22987	121000222	121242341	0.000171713	7.72e-05	2	rs13480653	0.000187
10	Intergenic_Iyd_A330032P22Rik	3554878	3717772	0.000451893	2.83e-05	2	rs8242509	9.87e-05
10	Mthfd1l	3973118	4167081	0.000752182	7.51e-05	2	CEL-10_3989939	0.000164
10	Esr1	4611989	5005633	0.0003758	5.96e-05	3	rs13480684	0.000594
10	Intergenic_Gm3213_Gm10945	6368485	6740628	0.0083308	2.94e-05	2	rs3707067	8.6e-05
10	Sash1	8722219	8886070	0.000342937	3.02e-05	2	rs13475802	0.000247
10	Grm1	10686059	11082356	0.000423283	2.85e-05	3	rs6219246	0.000164
10	Intergenic_4930567K20Rik_Shprh	10758132	11149426	0.000500982	2.85e-05	4	rs6219246	0.000164
10	Intergenic_Gm25979_Epm2a	11330627	11343444	0.000848759	2.84e-05	2	rs13480733	8.27e-05
10	Xiaf3	11642896	53772211	0.000320156	3.46e-05	93	rs6187409	0.0268
10	Utrn	12382188	12869365	0.000262727	2.88e-05	2	rs6206598	0.000162
10	Intergenic_Gm48798_Gm23044	12421597	12793874	0.000162403	5.52e-05	2	rs6206598	0.000162
10	Intergenic_Gm23892_Gm47710	14984800	15300230	0.000683808	2.87e-05	3	rs3679779	0.000276
10	Gn	18383585	118150744	0.000890336	4.45e-05	171	rs13480817	0.0191
10	Intergenic_Gm46217_Gm35126	22857527	22976408	0.0003152	7.73e-05	2	rs3685398	0.000101
10	Intergenic_Gm24655_Gm47843	23166972	23573019	0.000264507	0.000145955	2	rs6231434	0.000293
10	Epb41l2	25359798	25523519	0.000604762	2.83e-05	3	rs3711235	0.00118
10	Intergenic_Gm30034_Gm48893	26498748	26695573	0.000794266	3.42e-05	2	rs13480793	9.83e-05
10	Lama2	26981285	27617191	0.00078727	3.31e-05	7	rs13480795	0.000114
10	Intergenic_Gm40618_4930579H20Rik	26983044	27389865	0.000257517	2.85e-05	5	rs13480795	0.000114
10	Intergenic_Gm23353_Gm36962	27452361	27613567	0.000347204	5.9e-05	2	rs13480796	0.000108
10	Ptprk	28074820	28597397	0.00033573	2.82e-05	3	rs6392741	0.000115
10	Intergenic_Gm22370_Themis	28214122	28668359	0.00954731	3.86e-05	3	rs6392741	0.000115
10	Intergenic_2310057J18Rik_Gm9996	28986304	29143281	0.00080507	2.82e-05	2	rs3709090	0.000328
10	fsq	43656132	53772211	0.00900042	2.94e-05	12	rs13480811	0.0138
10	Grik2	49094842	49789255	0.000825439	4.41e-05	2	rs6305540	0.000115
10	Intergenic_Gm47018_Gm47023	49237862	49481999	8.34492e-05	5.12e-05	2	rs6305540	0.000115
10	Intergenic_Gm48125_Gm48131	49801080	49980033	0.011731	9.46e-05	2	rs3693265	0.00157
10	nmf347	53772094	67012618	0.000606454	0.000210068	5	rs13480817	0.0191
10	nmf172	53772094	67012618	0.000168666	5.57e-05	5	rs13480817	0.0191
10	Ctnna3	63430098	65003667	8.57371e-05	3.25e-05	2	rs13480817	0.0191
10	Intergenic_Gm16212_Arid5b	68026627	68092522	0.000189007	0.000369852	2	rs13480821	0.000271
10	Arid5b	68092523	68278726	0.000528471	4.43e-05	3	rs3717360	0.0012
10	4833431D13Rik	69396956	69602137	0.000281571	3.75e-05	2	rs13480834	8.18e-05
10	Ccdc6	70097121	70193200	0.000739134	2.93e-05	2	rs3692893	0.000141
10	Btbd11	85386814	85660292	0.000285325	4.2e-05	2	rs13480849	0.000594
10	Syn3	86055125	86498896	0.000233541	2.81e-05	3	rs8256196	0.000795
10	Intergenic_Gm34777_Dusp6	99239014	99263230	0.000295561	3.71e-05	2	rs3688942	8.91e-05
10	Intergenic_Mir6411_Gm22945	104287377	104471050	0.000834513	3.96e-05	2	rs13480874	0.000196
10	Intergenic_Gm22945_Gm25522	104471208	104865203	0.0463856	4.33e-05	2	rs3721336	0.000408
10	Tmtc2	105187663	105574451	0.000888339	3.95e-05	4	rs13475064	0.00018
10	Nav3	109681573	110455897	0.000498297	0.000137719	2	rs13480888	0.00111
10	Intergenic_Gm31058_Gm38281	114119214	114350473	0.000321946	6.11e-05	3	rs8270290	0.00164
10	Rap1b	117814597	117845974	0.000871585	4.44e-05	2	rs6291774	0.000185
10	Intergenic_Ifngas1_Gm33337	118556526	118714480	0.000809075	4.77e-05	2	rs13475719	0.000375
10	Grip1	119453830	120087261	0.000378812	5.01e-05	5	CEL-10_119602638	0.000382
10	Gm40780	119629735	119646813	0.000258028	3e-05	2	rs3665498	0.0002
10	Srgap1	121780991	122047315	0.000800127	2.91e-05	3	rs13480910	0.000281
10	Ppm1h	122678762	122945795	0.000693113	3.54e-05	2	rs13480913	9.6e-05
10	Tafa2	123264002	123741204	0.000838119	3.08e-05	2	rs6290329	0.000526
10	Intergenic_Gm40794_Gm23777	123537535	124455058	0.000734505	3.79e-05	3	rs13480920	0.000133
10	Intergenic_Gm23777_Gm47839	124455318	124821111	5.1695e-05	2.88e-05	4	rs3673482	0.000143
10	Slc16a7	125219270	125389465	0.000436942	2.85e-05	2	rs13480925	8.12e-05
10	Intergenic_1700025K04Rik_Gm40797	126374330	126663997	0.000648671	3.79e-05	4	rs3686443	0.00055
10	R3hdm2	127380332	127499384	0.00055	0.000648942	2	rs13480938	0.000457
10	Intergenic_Gm23819_Stac3	127404393	127501685	0.000700715	3.44e-05	2	rs13480938	0.000457
10	Rbms2	128131558	128180297	0.000306765	2.88e-05	2	rs13480943	0.00189
11	Znrf3	5276329	5444847	0.000868361	3.15e-05	2	rs6188525	0.000187
11	Intergenic_BC025031_Gm11963	5315604	5498839	0.000754078	3.96e-05	2	rs6188525	0.000187
11	Nudcd3	6105691	6200415	0.000103283	3.25e-05	2	rs3676306	0.000276
11	Intergenic_Gm36720_n-TDgtc10	7432936	7869776	0.000606201	2.83e-05	2	rs13480972	8.08e-05
11	Intergenic_Gm24051_Tns3	8005017	8431651	0.000494254	2.86e-05	4	rs3667110	0.000107
11	Pkd1l1	8826708	8973266	0.000580889	8.7e-05	3	rs6241653	0.00029
11	Intergenic_Gm46271_Hus1	8925222	8993136	0.000156178	3.73e-05	3	rs6241653	0.00029
11	Abca13	9191942	9684259	0.000834764	2.82e-05	4	rs13480980	9.57e-05
11	Intergenic_Gm36954_Gm46255	9705624	10438450	0.000597956	0.000159754	5	rs3719217	0.000515
11	Intergenic_Gm46255_Vwc2	10441868	11114222	0.000464368	2.99e-05	5	rs13459170	0.00482
11	Zpbp	11279626	11462408	0.000729024	4.57e-05	2	rs3691114	0.00321
11	Intergenic_Gm24036_Cobl	12054304	12236675	0.000557435	3.17e-05	3	rs3670223	0.00165
11	Intergenic_Gm30596_Gm22156	12388977	12676932	0.000668552	3.34e-05	2	rs13481010	0.000103
11	Intergenic_Gm22789_Gm30770	12692943	13941721	0.000126085	2.81e-05	8	rs3709829	0.000765
11	Intergenic_4930554G24Rik_1700046C09Rik	14179042	14560354	7.19733e-05	6e-05	3	rs6317835	0.000243
11	Intergenic_Pom121l12_Gm24707	14600315	15412299	0.000595329	5.11e-05	4	rs4138356	9.14e-05
11	Intergenic_Gm25490_Gm37319	15452552	16037792	0.000884313	3.04e-05	3	rs6317022	0.000375
11	Intergenic_Vstm2a_Sec61g	16284552	16501637	0.000752744	0.00101035	2	rs13459085	0.000389
11	Egfr	16752203	16913907	0.000506781	5.86e-05	3	rs6288047	0.000365
11	Intergenic_Egfros_Eldr	16830703	16935153	0.000679333	0.000461332	2	rs6288047	0.000365
11	Ppp3r1	17159298	17200380	0.00955131	2.98e-05	2	rs6251727	0.000196
11	Intergenic_Gm31268_Gm23959	17354795	17548285	0.000449572	0.000107149	3	rs13481009	0.00027
11	Intergenic_Gm23959_Etaa1	17548610	17938755	0.000887058	3.69e-05	3	rs3705921	0.00668
11	Intergenic_Gm31505_Gm12018	18005179	18095985	0.000268066	2.93e-05	2	gnf15.065.108	8.81e-05
11	Intergenic_Gm37439_Gm39601	19117435	19613813	0.00811694	2.84e-05	3	rs3664448	0.000131
11	Intergenic_Actr2_Gm12031	20112914	20145566	0.000757215	3.46e-05	2	rs6160457	0.000255
11	Rab1a	20201602	20226856	0.000288401	2.85e-05	2	rs8245216	0.000203
11	Wdpcp	21572235	21898989	0.000724514	4.15e-05	4	rs4167574	0.00177
11	Gm12068	24426246	24722646	0.000812476	3.73e-05	4	rs13481034	0.000152
11	4933430M04Rik	24481909	24569951	0.00018174	0.00017509	2	gnf17.033.384	0.000117
11	Intergenic_Gm22787_Gm25507	24554059	24679567	0.000523487	2.81e-05	3	rs13481034	0.000152
11	Intergenic_Gm10466_Gm12665	24730723	24913236	0.000381582	3.3e-05	3	rs4163058	0.00104
11	Intergenic_Gm39613_Gm24255	24954765	25238587	0.000399108	3.41e-05	3	rs13481037	0.000192
11	Intergenic_4933427E13Rik_5730522E02Rik	25367138	25616845	0.000304733	3.55e-05	2	rs13481041	0.000919
11	5730522E02Rik	25616846	26210576	0.000211144	2.92e-05	6	rs13481042	0.00633
11	Intergenic_Gm23514_Mir6372	25685270	26202239	0.00086911	2.82e-05	5	rs6370110	0.00564
11	Vrk2	26471398	26594014	0.000205182	0.000125303	2	rs13481076	0.000408
11	Intergenic_Gm6899_n-R5s68	26593863	27085125	0.000702423	4.7e-05	3	rs6335028	0.000121
11	Intergenic_Gm24850_Gm25387	27087136	27318846	0.000177677	5.39e-05	3	rs13469581	0.00128
11	Intergenic_Gm25387_Gm12081	27318979	28360361	0.000702275	0.000166484	4	rs6278204	0.00094
11	Intergenic_Efemp1_Pnpt1	28926744	29130743	0.000133407	3.18e-05	4	rs13481050	0.000203
11	Ccdc88a	29373658	29510808	0.000721843	3.45e-05	2	rs13481054	0.000241
11	Intergenic_Gm22588_Sptbn1	29849601	30099394	0.000256676	3.05e-05	2	rs13481061	0.000663
11	Sptbn1	30099395	30268175	0.00044777	0.000176231	2	rs13481062	0.000217
11	Intergenic_Gm29237_Gm8098	30108121	30267463	0.000507293	6.26e-05	2	rs13481062	0.000217
11	Slit3	35121456	35708507	0.000287592	3.07e-05	2	rs13481077	0.000379
11	Tenm2	36006656	37235964	0.000481292	4.84e-05	9	rs4175353	0.00184
11	Hlb290	36391750	76087800	0.00011402	2.82e-05	223	rs3719612	0.0125
11	Intergenic_Gm22127_Gm33791	36722988	37596975	0.000880672	3.14e-05	7	rs4175353	0.00184
11	Intergenic_Gm25693_Gm12130	38037264	38493329	0.000195684	3.15e-05	2	rs6361420	0.00235
11	Intergenic_Gm12130_Gm23520	38520014	38798170	0.00991118	3.45e-05	3	rs6331425	0.000346
11	Intergenic_Gm23520_4930553C11Rik	38798278	39307702	0.000242278	2.82e-05	2	rs13481088	9.45e-05
11	Gm12132	40008194	40337831	0.000843616	2.86e-05	2	rs6322563	0.0045
11	Intergenic_AI594671_Gm34173	40036392	40425464	0.000377293	3.73e-05	2	rs6322563	0.0045
11	Intergenic_Platr13_A230004M16Rik	41221097	41710343	0.000315365	3.04e-05	2	rs13481099	0.000122
11	Intergenic_Gabrg2_Gabra1	42000841	42130938	0.000665838	2.81e-05	2	rs3698009	0.000101
11	Gabrb2	42419757	42629028	0.000566532	3e-05	2	rs6313951	0.000262
11	Intergenic_Gabrb2_Gm34644	42629029	42864014	0.00085649	3.58e-05	3	rs3722486	0.000424
11	Intergenic_Fabp6_Gm34963	43601541	43675738	0.000331935	0.000106427	2	rs13481111	8.89e-05
11	Intergenic_Gm12153_Gm12154	44134988	44265562	0.000195667	0.00011401	2	rs3710646	0.00186
11	Ebf1	44618100	45008096	0.500539	5.13e-05	3	rs3693846	0.0215
11	Intergenic_9630023C09Rik_Gm12159	44742254	45102865	0.000278544	4.7e-05	3	rs3693846	0.00865
11	Intergenic_Gm22284_Gm39816	45639515	45660969	0.00035713	2.85e-05	2	rs3654490	0.00011
11	Sgcd	46971077	47988851	0.000868893	3.23e-05	2	gnf17.044.067	0.000109
11	Intergenic_Gm24253_Gm32500	56263241	56386987	0.000824428	4.87e-05	2	rs3657760	0.0001
11	Intergenic_Gm39826_Gria1	56726643	57011570	0.000796935	4.21e-05	3	rs13481173	0.000592
11	Gria1	57011571	57330244	0.000913865	5.28e-05	3	rs3719612	0.0125
11	Fam114a2	57482993	57518617	0.000505019	2.82e-05	2	rs3656439	0.000182
11	Intergenic_Mfap3_Gm12243	57533816	57572511	0.00050206	6.81e-05	2	rs3656403	0.000929
11	nmf420	58599729	76963931	0.000702731	6.11e-05	116	rs13481242	0.00504
11	Obscn	58994256	59136375	0.000735939	3.64e-05	2	rs13481186	0.00133
11	Intergenic_Gm10435_Iba57	59007294	59155368	0.00894656	2.83e-05	2	rs13481186	0.00133
11	Intergenic_Nt5m_Gm12714	59876534	59898373	0.000769269	3.01e-05	2	rs13481196	0.000177
11	Specc1	61956763	62223013	0.000552267	4.7e-05	2	rs13459130	0.000148
11	Intergenic_Gm36614_Cdrt4os2	62939591	62950424	0.000170213	3.53e-05	2	rs13481198	0.000114
11	Cox10	63962627	64079468	0.000253173	3.35e-05	3	rs3718573	0.000102
11	Intergenic_9630013K17Rik_Gm12289	63968041	64012614	0.000251669	3.09e-05	2	rs3718573	0.000102
11	Intergenic_Gm12290_F930015N05Rik	64182172	64435155	0.0082755	3.17e-05	3	rs3663027	0.000241
11	Intergenic_Gm12295_Gm26128	65287834	65626393	0.000901423	2.91e-05	2	mCV24751450	0.000113
11	Dnah9	65831282	66168551	0.000887287	3.21e-05	2	rs3669981	8.05e-05
11	Shisa6	66211725	66525964	0.00903591	2.82e-05	2	rs13481222	0.000103
11	Intergenic_Gm40028_Gm12298	66556313	66905720	6.76503e-05	3.8e-05	2	rs6305730	0.000353
11	Usp43	67854523	67922153	0.000308931	3.03e-05	2	rs13481230	0.000812
11	nmf65	69039071	89076112	0.000468448	2.86e-05	86	rs13481242	0.00504
11	Dnah2	69420807	69549108	0.0113426	3.41e-05	2	rs13481239	0.00459
11	Intergenic_Gm27493_Efnb3	69505436	69554091	0.000390473	5.66e-05	2	rs13481239	0.00459
11	Gm32992	70280244	70285954	0.000725228	2.82e-05	2	UT_11_105.653543	0.000162
11	Intergenic_Pelp1_Arrb2	70410032	70432634	0.000747611	0.00016154	3	rs6161154	0.000123
11	4933427D14Rik	72154097	72207470	0.000119847	2.81e-05	2	rs6161193	0.000148
11	Zzef1	72796226	72927120	0.000760898	4.19e-05	2	rs13481246	0.000254
11	Rap1gap2	74383483	74610910	0.000142982	3.84e-05	2	rs3678001	0.000316
11	Smg6	74925872	75164448	0.00949299	2.82e-05	2	rs13481256	0.00158
11	Intergenic_Gm22733_Gm28180	74936152	74992772	5.22069e-05	2.85e-05	2	rs13481256	0.00158
11	Vps53	76046226	76179630	0.000277015	6.06e-05	2	rs3705923	0.000175
11	Alo1	81775249	97007000	0.000902145	5.83e-05	77	rs6378040	0.00641
11	Intergenic_Gm38933_Ccl3	83604746	83647843	0.000886379	3.55e-05	2	rs6161356	0.00111
11	Intergenic_Lhx1os_1700109G15Rik	84535832	84716975	0.000505953	4.06e-05	2	rs6323896	9.84e-05
11	Bcas3	85353167	85826058	0.000650327	3.07e-05	3	rs13481291	7.62e-05
11	Ankfn1	89386933	89733723	0.000716577	3.91e-05	3	rs6378040	0.00641
11	Intergenic_Gm34677_Pctp	89884747	89982664	8.49815e-05	6.61e-05	2	rs3727110	0.000735
11	Intergenic_4930405D11Rik_Gm38950	90895150	91560592	0.00049171	4.27e-05	2	rs13481305	0.000124
11	Intergenic_Gm25113_Gm2138	92910440	93096815	0.000193823	4.88e-05	2	rs13481308	0.000118
11	Car10	93098141	93601751	0.000894976	2.99e-05	3	rs6319193	0.00524
11	Intergenic_Gm24856_Gm35148	93413325	93791347	0.000222754	3.55e-05	3	rs6319193	0.00524
11	Intergenic_Tmem92_Gm22456	94782704	94919708	0.000786009	2.81e-05	2	rs13481316	0.000145
11	Intergenic_Itga3_Dlx3	95076802	95120116	0.0101735	2.83e-05	2	rs6204870	0.000151
11	Intergenic_Dlx4os_Gm11515	95159048	95223289	0.000727557	3.43e-05	2	rs3658204	0.000118
11	Plxdc1	97923238	97986444	0.00052174	3.3e-05	2	rs6245977	0.00982
11	nmf148	98683655	109328475	0.418294	0.00036495	70	rs13481361	1
11	Wipf2	98863638	98905040	0.000516811	3.84e-05	2	rs13476064	0.0016
11	Intergenic_Gm23640_Cdc6	98870500	98907800	0.000316412	2.81e-05	2	rs13476064	0.0016
11	Corn2	100334407	101080527	0.000718886	3.4e-05	3	gnf18.027.000	0.000553
11	Intergenic_Adam11_Gjc1	102780263	102799578	0.000774943	4.85e-05	2	rs6161623	0.00134
11	Bolt	102894911	113919427	0.00833762	2.9e-05	64	rs13481363	0.00713
11	Nsf	103821782	103954056	0.000671776	6.69e-05	2	rs3686742	0.00062
11	Crhr1	104132855	104175523	0.000786082	4.14e-05	2	rs3659285	0.000174
11	Gm35469	104145791	104159202	0.000653487	3e-05	2	rs3659285	0.000174
11	Tanc2	105589986	105929304	0.000610906	7.71e-05	4	UT_1_162.177895	0.000144
11	Intergenic_Gm23990_Cyb561	105597742	105933701	9.35212e-05	2.82e-05	4	UT_1_162.177895	0.000144
11	Cacng4	107734780	107794464	0.000839931	2.86e-05	2	rs3676801	0.000163
11	Prkca	107933387	108343888	0.000278503	3.7e-05	3	CEL-11_108083361	0.000108
11	Intergenic_Gm11655_Gm46297	108194127	108344358	0.000537186	3.81e-05	2	CEL-11_108083361	0.000108
11	Cep112	108425192	108860615	0.000141062	2.82e-05	2	rs3712359	0.0004
11	Abca8a	110025634	110095978	0.000648476	5.59e-05	3	rs3695907	0.000146
11	Intergenic_Gm30158_Gm30219	111512515	111637254	0.000638299	3.22e-05	2	rs6339313	0.000124
11	Intergenic_Gm30337_Gm11680	111839754	112107437	0.0114395	6.87e-05	3	rs3678620	0.000254
11	Intergenic_4930401C12Rik_BC006965	112157351	112663926	0.000562795	2.95e-05	2	rs3687751	7.54e-05
11	Sdk2	113776374	114067046	0.000777566	2.95e-05	2	rs3699038	0.00105
11	Intergenic_Gm39468_1700025D23Rik	113787696	114091802	0.000873122	4.4e-05	2	rs3699038	0.00105
12	Ncoa1	4247362	4477182	0.000557188	7.04e-05	2	rs13481429	8.1e-05
12	Intergenic_Gm22343_2900045O20Rik	4394768	4509316	0.000476146	2.84e-05	2	rs13481429	8.1e-05
12	Klhl29	5077472	5375682	0.000233022	3.11e-05	2	rs6285738	0.000192
12	Intergenic_Gm32214_Gm32258	5445461	5559592	0.000218571	0.000189136	2	rs4173052	0.0017
12	Intergenic_Gm32631_Gm48619	6137025	6699752	0.00047151	2.81e-05	3	rs13481441	0.00115
12	Intergenic_1700101O22Rik_Gm32828	7380331	7754914	0.000384861	3.14e-05	3	rs13481445	0.0025
12	Matn3	8947929	8972028	0.000165702	3.47e-05	2	rs3714110	0.00125
12	Intergenic_Gm38407_7420701I03Rik	10531304	11047812	0.000252895	5.39e-05	2	rs13481452	0.000256
12	Nbas	13269133	13583811	0.000291614	4.09e-05	2	rs13481460	0.00158
12	Intergenic_Gm35890_Gm48479	13676085	14013083	0.000408731	0.000166484	2	CEL-12_14686603	0.000136
12	Intergenic_Gm26449_4930448C13Rik	14878599	14996388	0.000550956	7.04e-05	2	rs3717251	0.000262
12	Intergenic_Gm48539_Gm40287	15301046	15606332	0.000124657	0.000298233	3	rs13481466	0.000149
12	Intergenic_Gm46335_Gm48584	15896824	15976263	0.000363131	3.19e-05	2	rs3699421	0.00204
12	Intergenic_Gm36235_Gm48607	16015527	16185772	0.00826447	3.11e-05	2	rs13481467	0.000104
12	Gm40862	23396445	23634845	0.000468658	3.07e-05	2	rs13481485	0.000157
12	Intergenic_Gm24326_Gm45941	27631928	27946041	0.000687012	2.81e-05	2	rs13481494	0.000146
12	Myt1l	29528384	29923213	0.000588785	4.56e-05	2	rs3707721	0.000493
12	Intergenic_Dld_Slc26a3	31351472	31433141	0.000234543	3.96e-05	2	rs13481508	0.000108
12	Intergenic_Gm23529_Gm40383	33452844	33913781	0.000755864	3.59e-05	4	gnf18.051.412	0.00103
12	Hdac9	34047580	34917095	0.000218421	3.39e-05	4	rs3664301	0.00634
12	Intergenic_Gm47357_Gm46347	34628639	34773454	0.00970633	7.82e-05	2	rs3664301	0.00634
12	Eccp	35901444	82619165	0.000912024	9.42e-05	192	rs13481618	0.0283
12	Gm48616	37013575	37089385	0.000327669	3.96e-05	2	rs3671486	8.56e-05
12	Agmo	37241639	37581932	0.000785696	3.77e-05	2	rs13481524	0.000141
12	Dgkb	37880168	38634239	0.00016657	3.06e-05	3	rs13481525	0.00011
12	Intergenic_Gm48715_C030045M22Rik	38075736	38501445	0.000564308	4.62e-05	2	rs13481527	0.000107
12	Intergenic_Gm47859_Gm24434	39521396	39621414	0.000300098	2.91e-05	2	rs3677074	0.000177
12	Dock4	40445957	40846874	0.000212412	3.57e-05	3	CEL-12_38970880	0.00426
12	Intergenic_5730420F10Rik_Immp2l	40770576	41024089	0.000364985	0.000737721	2	rs4158669	0.000104
12	Immp2l	41024090	41955588	0.000521261	6.85e-05	3	rs3691815	0.000176
12	Intergenic_n-TEctc2_Gm33340	42415147	43006468	0.000349035	3.68e-05	4	rs3694286	0.000116
12	Intergenic_Gm33340_Gm47030	43034226	43306142	0.0114202	4.34e-05	2	rs3673730	0.000113
12	Intergenic_Gm47030_Gm33384	43364489	43627175	0.000407991	2.9e-05	2	rs3714233	0.000163
12	Intergenic_Gm46349_Dnajb9	43956680	44205896	0.000807556	5.13e-05	2	rs3718901	0.000816
12	Intergenic_Gm48182_Stxbp6	44411470	44852483	0.000181347	3.93e-05	3	CEL-12_43289259	0.00115
12	Intergenic_Gm25051_Gm36971	46832808	47165041	7.84378e-05	2.94e-05	2	rs13481570	0.00011
12	Intergenic_Gm36971_Gm48578	47165508	47532256	0.00029289	2.99e-05	2	rs6266537	0.000252
12	Intergenic_Gm48578_Gm26454	47544290	49009882	0.00040574	2.88e-05	2	rs3679406	0.000772
12	Intergenic_Gm26454_Gm34304	49009990	49368728	0.000859636	0.000113309	2	rs13481581	0.000386
12	Intergenic_3110039M20Rik_Gm34381	49407347	49452792	0.000503528	2.86e-05	2	rs3683922	9.92e-05
12	Intergenic_Gm25015_Gm40419	49578584	50017405	0.000181267	2.82e-05	3	rs13481585	0.000343
12	Intergenic_Gm40422_Coch	51411227	51593340	0.000226105	2.86e-05	2	rs3695266	8.72e-05
12	Npas3	53248677	54072175	0.00088662	2.83e-05	7	rs13481599	0.000286
12	Intergenic_1700030L22Rik_Gm35614	53309847	53834935	0.000850157	2.84e-05	3	rs13481599	0.000286
12	Intergenic_Gm35614_Gm46308	53846521	54019759	0.00069339	4.97e-05	3	rs6368237	8.21e-05
12	Eapp	54670340	54695897	0.000206178	5.16e-05	2	rs3710212	0.000116
12	Ralgapa1	55602896	55821167	0.000395651	3.07e-05	2	mCV22331476	8.6e-05
12	Slc25a21	56712634	57197472	0.00019728	2.82e-05	2	rs13481609	0.00014
12	Intergenic_BC042761_Gm46329	57662912	57951216	0.000748251	3.45e-05	2	rs13481617	0.00131
12	Intergenic_Gm27284_Gm40430	59237177	59659996	0.000433733	3.29e-05	2	rs3679520	0.000141
12	Intergenic_Gm23059_Gm38172	60735605	60866591	0.000367053	3.26e-05	2	rs3663870	0.000138
12	Intergenic_Gm38172_Gm48301	60877296	61195125	0.000888996	5.78e-05	2	rs13481640	0.000105
12	Intergenic_Gm48358_Gm24590	61991770	62598891	0.0115443	4.97e-05	2	rs3692433	8.76e-05
12	Intergenic_Spanxn4_Gm24921	62688246	63609867	0.00922951	3.27e-05	3	rs13481643	0.000177
12	Intergenic_Gm24921_Gm48421	63609975	64143747	0.000523436	2.88e-05	2	rs13481644	0.000181
12	Intergenic_Gm22782_Gm47975	65566222	65968375	0.000781901	2.82e-05	2	rs6336700	0.000191
12	Intergenic_Gm47975_Rpl10l	65968602	66283378	0.000488968	2.82e-05	2	rs3667051	0.000259
12	Mdga2	66466060	67222549	0.000789216	3.15e-05	3	rs13481656	0.00518
12	Intergenic_Gm47989_Gm47987	66942522	67120125	0.000279331	2.82e-05	2	rs13481656	0.00518
12	Intergenic_Gm47987_n-R5s60	67122921	67489112	0.000353883	7.07e-05	2	rs3672719	0.000759
12	Intergenic_Gm47432_Gm47453	67658264	68047703	0.000458022	2.94e-05	2	mCV22351241	0.00013
12	Intergenic_Gm31307_Gm47515	68662634	68896528	0.000727356	3.08e-05	2	rs6340352	0.000236
12	Intergenic_Gm2912_Gm47518	68989378	69115013	0.000456192	2.93e-05	2	rs13481659	0.000167
12	9630002D21Rik	71577931	71718589	0.00078798	0.000149861	3	rs3662056	0.000356
12	Mnat1	73123717	73273988	0.000737277	2.83e-05	3	rs13481680	8.8e-05
12	Syne2	75818318	76110928	0.000745581	3.87e-05	2	rs6315002	0.00125
12	Intergenic_Mir5101_Esr2	75909186	76120418	0.000696425	7.27e-05	2	rs3668709	0.000312
12	Gphn	78226379	78684772	0.000194168	7.67e-05	2	rs6187266	0.000649
12	Rad51b	79297282	79814690	0.000780899	0.000122064	4	rs13481709	0.000103
12	Intergenic_2310061D13Rik_Gm36048	79493637	79789414	0.000211575	3.17e-05	3	mCV22595554	8.28e-05
12	Rgs6	82616665	83162061	0.00056702	5.62e-05	2	mCV22602426	0.00106
12	Nrxn3	88722876	90334935	0.000291095	4.33e-05	7	rs6226457	0.0115
12	Gm40537	88934674	88969655	7.50628e-05	3.97e-05	2	rs6226457	0.0115
12	Intergenic_4930559C10Rik_Gm23249	93444824	93746501	0.000397086	6.07e-05	2	rs13481790	0.000736
12	Intergenic_Mir8099-2_Gm26055	93927465	95378844	0.000196498	3.21e-05	3	rs6279752	0.000352
12	Intergenic_Gm22246_Flrt2	95619925	95692225	0.000881394	3.87e-05	2	rs6163251	0.000162
12	Intergenic_Gm48015_Gm26480	95735410	96255940	0.00077117	5.44e-05	2	rs3703202	9.72e-05
12	Intergenic_Gm26480_Gm47396	96256238	96662313	0.000437813	3.22e-05	3	rs6197743	9.58e-05
12	Intergenic_Gm35274_Gm35326	97740236	97869778	0.000903066	3.01e-05	2	rs13481799	0.000136
12	Unc79	102948859	103184065	0.00063116	4.33e-05	3	rs13481823	0.000156
12	Intergenic_Gm44324_Gm27976	102987964	103128188	0.000421013	3.04e-05	2	rs13481823	0.000156
12	Intergenic_Gm15523_Otub2	103348058	103388681	0.000644591	2.93e-05	2	rs3669388	0.00181
12	Intergenic_4933406K04Rik_Gm40569	106716325	106836878	5.73798e-05	4.43e-05	2	rs13475981	0.00061
12	Bcl11b	107910403	108003602	0.000392392	3.37e-05	2	rs13481846	0.000233
12	Intergenic_A130014H13Rik_Setd3	107975279	108106430	0.000391711	3.13e-05	2	rs13481846	0.000233
12	Intergenic_Gm23872_Gm33628	108721925	108756514	0.000747475	3.03e-05	2	rs6163686	0.00036
12	Wdr25	108894228	109028452	0.000800237	2.84e-05	2	rs3658433	0.000415
12	Scrd2	109969663	113361762	0.000757425	3.03e-05	8	rs3657320	1
13	Intergenic_Gm23084_Gm47695	3648651	3759824	0.000864456	4.61e-05	2	rs6226757	7.41e-05
13	Intergenic_Gm48010_Akr1c20	4466567	4486848	0.00059186	3.11e-05	2	UT_11_97.419988	0.00189
13	Gm5444	4771651	4836485	0.000755554	3.33e-05	3	rs13481852	0.000113
13	Intergenic_Gm36136_Gm48253	7510232	7803435	0.000136004	3.6e-05	2	rs13481865	0.000229
13	Adarb2	8202866	8768747	0.000112046	2.86e-05	3	rs6259798	0.0013
13	Dip2c	9276528	9668928	0.000861884	7.19e-05	2	mCV22735181	0.000347
13	Intergenic_Gm47486_Gm25496	10979946	11426778	0.000632159	2.99e-05	2	rs6211409	0.000144
13	Ryr2	11553102	12106945	0.00083699	3e-05	2	rs6200754	8.4e-05
13	Lyst	13590397	13778803	0.380953	4.01e-05	2	rs6404446	0.054
13	Intergenic_AW209491_Gm31066	14638203	14996766	0.000176026	4.59e-05	2	rs6351975	0.000405
13	Intergenic_Gm48492_Sugct	16373181	16857471	6.6085e-05	2.83e-05	3	rs6313528	0.000142
13	Sugct	16857472	17694795	0.000635266	0.000105338	2	rs6352512	7.95e-05
13	Intergenic_Gm46402_Gm48829	18346640	18640256	0.000716811	3.35e-05	2	rs13481893	0.000117
13	Phactr1	42680623	43138526	0.000603103	7.31e-05	5	rs3717997	0.000672
13	Intergenic_Gm15810_Gm15809	42788259	42998510	0.000226538	2.84e-05	3	rs3724116	0.000502
13	Atxn1	45549755	45965008	0.000134125	3.77e-05	3	rs3664004	0.000159
13	Intergenic_Gm47460_9930104M19Rik	45755207	45905818	0.000142135	4.93e-05	2	rs6314788	0.000155
13	Cap2	46501903	46650281	0.000591703	2.81e-05	2	rs4173745	0.000628
13	Kif13a	46749087	46929867	0.000250819	3.03e-05	2	rs4138940	7.52e-05
13	Intergenic_Gm22960_2010001K21Rik	46902693	46979907	0.000878078	4.63e-05	2	rs4138940	7.52e-05
13	Intergenic_Gm33116_Diras2	52245035	52504374	0.000530137	5.56e-05	2	rs3712284	0.000168
13	Syk	52583173	52648792	0.000684504	3.61e-05	2	rs3679365	0.000133
13	Intergenic_Tspan17_Gm40959	54796777	54858134	0.00056704	4.73e-05	2	rs3724961	0.00337
13	Mdac	56127983	64961758	0.000164308	3.92e-05	34	mCV22832306	0.147
13	rsl	56481436	72237021	0.000401651	2.93e-05	57	mCV22832306	0.147
13	Gm33294	57294128	57440352	0.000614302	0.000746754	2	rs3695339	0.000156
13	Ntrk2	58806569	59133970	0.000275475	2.84e-05	2	rs13481970	0.000366
13	clf2	58806569	72634198	0.000538303	3.3e-05	49	rs6282422	0.0155
13	Intergenic_Gm47360_Gm34721	59330244	59406010	0.000713291	0.000248128	2	rs3705695	0.000178
13	Intergenic_Gm10779_Gm35333	60333752	60422755	0.000380868	3.78e-05	2	rs13481972	0.00039
13	Rsl2	66932830	68999541	0.000300219	2.82e-05	5	rs3694822	0.00127
13	Adcy2	68620043	68999541	0.000651954	4.77e-05	3	rs3694822	0.00127
13	Intergenic_Gm34993_Gm48593	68665244	68995536	0.000807924	2.99e-05	2	rs3694822	0.00127
13	Intergenic_Gm36216_Gm36267	70290083	70550858	0.0552456	3.33e-05	2	rs3686220	9.17e-05
13	Intergenic_8030423J24Rik_Gm36734	70884504	71018325	0.000474615	2.82e-05	2	rs3675894	0.000121
13	Cep72	74036500	74062299	0.000297325	4.79e-05	2	rs13482007	0.00837
13	Intergenic_Pcsk1_Mir682	75134862	75645045	0.000161344	4.22e-05	2	rs3709304	8.1e-05
13	Mctp1	76384535	77031810	0.000637256	3.5e-05	6	rs3699056	0.00865
13	Intergenic_Gm24519_Slf1	76604451	77043087	0.000756042	3.22e-05	5	rs3699056	0.00865
13	2210408I21Rik	77135540	77613784	0.000120245	3.16e-05	2	rs13482016	8.42e-05
13	Fam172a	77708678	78166240	0.00972061	2.89e-05	4	rs3692362	8.61e-05
13	Intergenic_Gm32067_Gm48402	78562571	78638016	0.000790874	3.58e-05	2	rs3689965	0.00128
13	Intergenic_Gm48402_Gm25383	78643065	79161718	0.000154015	3.09e-05	2	rs13482025	7.91e-05
13	Intergenic_Gm38349_Gm24863	79295340	79454969	0.011826	4e-05	2	rs6310820	0.000291
13	Intergenic_Gm24863_Gm28526	79455077	79873084	0.000227079	2.83e-05	2	rs3675054	0.000163
13	Intergenic_Gm24635_Arrdc3	80158791	80883383	0.00067567	3.49e-05	2	rs13461280	0.000102
13	Intergenic_Gm48155_Mir3961	82258961	82698274	0.000113009	3.16e-05	2	rs3691899	0.000127
13	Intergenic_Gm37641_Gm34526	85411920	86017037	0.00023391	2.89e-05	4	rs6236943	0.000186
13	Intergenic_Gm22574_Gm25700	86045049	86725822	0.000563185	2.87e-05	4	rs3672029	0.000176
13	Intergenic_Gm25700_Gm24935	86725933	87456777	5.76996e-05	5.49e-05	2	rs6374387	0.000123
13	Intergenic_Gm41012_Gm47649	87799958	87977496	0.000419858	9.8e-05	2	rs6164049	0.000742
13	Intergenic_Gm47649_Gm34585	87980300	88521189	0.000306522	2.87e-05	4	rs6319405	0.00186
13	Edil3	88821472	89323223	0.000732945	3.46e-05	3	mCV22888090	0.000489
13	Intergenic_Gm46433_Gm34699	88880680	89499219	0.00896363	3.37e-05	4	mCV22888090	0.000489
13	Xrcc4	89848914	90089608	0.000837359	3.26e-05	3	rs13482033	0.00011
13	Ssbp2	91460283	91703429	0.000120066	2.93e-05	2	rs13482048	0.000102
13	Rasgrf2	91880407	92131494	0.00018218	3.84e-05	2	rs3696498	0.00307
13	Intergenic_Gm46435_Msh3	91934106	92211877	0.000138634	3.44e-05	2	rs3696498	0.00307
13	Pde8b	95024454	95250336	0.0113039	3.76e-05	2	mCV22897612	0.000329
13	Tnpo1	98839019	98926384	0.000243025	2.89e-05	3	UT_11_94.551435	0.00118
13	Intergenic_8030448K23Rik_Gm35215	98874492	98936762	0.000868497	4.11e-05	2	UT_11_94.551435	0.00118
13	Intergenic_Gm24471_Cartpt	99692530	99898482	0.000887018	3.76e-05	2	rs3708061	9.65e-05
13	Mast4	102732486	103334497	0.000375066	2.87e-05	5	rs6341326	0.00159
13	Intergenic_Gm30050_n-R5s56	103100913	103396201	0.000696591	0.134092	3	rs3692702	0.000328
13	Cwc27	104631322	104816969	0.0104584	3.03e-05	2	rs3691931	0.00369
13	Intergenic_Shisal2b_Gm41048	104863894	104914754	0.000377804	2.9e-05	2	rs13482122	0.000356
13	Intergenic_Gm41050_Gm10739	105502919	105838546	0.000399395	5.06e-05	2	rs6342799	0.00127
13	Intergenic_Gm10739_Gm45940	106019784	106712002	0.000879759	7.25e-05	2	rs13482127	0.000273
13	Ipo11	106794439	106936958	0.000586491	6.03e-05	2	rs3667167	8.76e-05
13	Intergenic_Gm31715_AI197445	107212527	107469821	0.000101544	5.97e-05	2	CEL-13_107952315	0.000261
13	Elovl7	108214404	108285683	0.000709813	3.35e-05	2	rs3726906	0.000405
13	Pde4d	108654177	109955969	0.000563961	3.25e-05	12	UT_11_95.889102	0.0134
13	Intergenic_9530083O12Rik_9130219B18Rik	109463840	109583990	7.68626e-05	6.04e-05	2	rs6284471	0.000115
13	Intergenic_9130219B18Rik_A730009E18Rik	109584445	109640918	0.000766102	3.04e-05	2	rs3724197	0.000158
13	lg	110563270	112761890	0.000438833	3.07e-05	8	rs6216134	0.0106
13	Intergenic_Gm31276_Arl15	113750532	113794507	0.00871082	3.44e-05	2	rs13482159	7.71e-05
13	Arl15	113794508	114157462	0.000245118	3.19e-05	2	rs13482160	7.83e-05
14	Gm36476	5696752	5778875	0.000243658	2.82e-05	4	UT_12_24.561109	0.000355
14	Intergenic_Gm3373_Gm3383	5741753	5781735	0.000442401	3.95e-05	4	UT_12_24.561109	0.000355
14	Intergenic_4930455B14Rik_Gm48370	8673379	9400623	0.000601738	3.48e-05	4	rs3678522	0.000109
14	Fhit	9550092	11162035	0.00047252	3.26e-05	9	rs6298633	0.00153
14	Intergenic_Gm22053_Fhitos	10478874	10738552	0.000541432	3.22e-05	3	rs13482209	0.000136
14	Intergenic_Gm48437_Gm3839	10780449	11280750	0.000779537	3.25e-05	4	rs6298633	0.00153
14	Ptprg	11553553	12242040	0.0108176	9.03e-05	3	rs3682143	0.000122
14	Cadps	12372563	12823079	0.00054892	4.5e-05	4	rs3668645	0.00697
14	sky	12481829	21012571	0.000296416	3.86e-05	45	mCV22965443	1
14	Intergenic_Gm48526_Gm5087	13035766	13157387	0.000108165	3.22e-05	2	rs3693209	0.00016
14	Gm5087	13157388	13284638	0.000231192	3.08e-05	2	UT_12_107.363686	0.00518
14	Gm281	13828428	13914521	0.000191107	4.24e-05	3	rs3714992	8.85e-05
14	Intergenic_Gm25964_Gm11100	13868240	13935385	0.000665071	2.81e-05	2	rs3714992	8.85e-05
14	Intergenic_Olfr720_Gm48857	14176081	14292404	7.46786e-05	2.82e-05	2	rs3672639	0.000423
14	Intergenic_Gm47758_Gm31658	15157214	15307122	0.00021512	3.55e-05	2	rs3708026	0.000185
14	Intergenic_Gm10403_Gm47782	15458042	15697955	0.000580922	6.09e-05	2	rs6342967	0.000175
14	Rarb	16430839	16819156	0.000437838	5.1e-05	2	rs6411476	0.000284
14	Intergenic_Gm48162_Gm32121	16580460	17330674	0.0006912	3.45e-05	3	rs3669272	0.00012
14	Ube2e2	18573575	18894267	0.000271813	4.21e-05	2	rs13482213	8.21e-05
14	Intergenic_Gm33022_Gm21738	19292530	19415856	0.000641779	3.39e-05	2	rs6397156	9.27e-05
14	Adk	21052574	21448569	0.000695349	3.13e-05	2	rs3665127	7.53e-05
14	A930006J02Rik	25143367	48778390	0.00056914	2.95e-05	61	rs13482225	1
14	Erc2	27622428	28478537	0.0105953	2.87e-05	5	rs3697243	0.0256
14	Intergenic_Gm34996_Gm20242	27884502	28415996	0.000739766	2.82e-05	2	rs4172915	0.0017
14	Cacna2d3	28904943	29721864	0.000462451	3.09e-05	4	rs3684459	0.000187
14	twit	31646980	33256349	0.00083745	3.28e-05	3	rs13482248	8.82e-05
14	Intergenic_Gm31393_Gm31456	37606789	38317903	0.00984545	6.29e-05	4	rs13482254	0.00121
14	Nrg3	38368952	39473088	0.000258701	2.86e-05	5	rs13482256	0.000304
14	Intergenic_Gm20641_Gm46486	38532312	38802883	0.0002521	2.94e-05	2	rs6317915	9.03e-05
14	Intergenic_Gm20642_Gm31606	39249747	39406539	0.000304999	7.27e-05	2	rs13482258	0.000175
14	Intergenic_Gm24388_Sh2d4b	40421622	40813788	0.000893305	7.08e-05	2	rs13482259	0.000232
14	Intergenic_Gm49022_Gm41158	55280688	55466365	0.000348028	4.62e-05	2	mCV23012415	7.93e-05
14	Intergenic_Gm33430_Gm25614	58445141	58650267	0.000415681	3.25e-05	3	rs13482301	0.000196
14	Intergenic_Gm25614_n-TTagt2	58650401	58818152	0.000585488	3.29e-05	3	rs3675841	0.000162
14	Intergenic_Fam124a_Gm23816	62608487	62634961	0.00022725	4.49e-05	2	UT_12_48.062521	0.000256
14	Intergenic_Gata4_Gm4151	63271693	63308918	0.000154976	0.000108157	2	rs3657881	0.000256
14	Hmbox1	64811600	64949871	0.000805689	2.84e-05	2	rs6166655	0.000442
14	Intergenic_Gm37183_Ints9	64839260	64950044	0.000685921	5.43e-05	2	rs6166655	0.000442
14	Extl3	65052060	65149855	0.00948998	0.00012055	2	rs13482316	7.5e-05
14	Ephx2	66084374	66124500	0.000869462	3.32e-05	2	rs3702995	0.000167
14	Ptk2b	66153257	66281052	0.000792165	6.09e-05	2	rs3663804	0.000106
14	Dock5	67752135	67933442	0.000616631	2.98e-05	2	rs6355559	0.000173
14	Intergenic_Mir6539_Gm41188	67859746	67948159	0.0114866	2.89e-05	2	rs6355559	0.000173
14	Entpd4b	69555399	69584940	0.0115611	2.82e-05	2	UT_13_111.288117	8.35e-05
14	Intergenic_Gm41205_Gm9195	72184525	72431659	0.000477642	3.21e-05	2	rs13482356	0.000127
14	Gm49171	73979158	74451303	0.000171705	2.88e-05	2	CEL-14_71690454	9.97e-05
14	Intergenic_Gm35517_Tnfsg5	74028705	74348033	0.000863408	3.93e-05	2	CEL-14_71690454	9.97e-05
14	Vwa8	78849056	79202310	0.000905916	0.000540301	2	rs6344550	0.000157
14	Intergenic_1700020M10Rik_Gm49046	80582295	81100767	0.000650216	2.85e-05	3	rs3674010	0.000133
14	Intergenic_Gm49046_Gm41219	81123368	81685809	0.000722316	3.55e-05	5	rs3691374	0.000428
14	Intergenic_Gm41219_Gm49048	81721129	82140122	0.00054758	3.45e-05	3	rs13482403	7.69e-05
14	Intergenic_Gm22891_Gm24774	82384530	83405630	0.000563626	8.44e-05	4	rs3682937	0.000131
14	Intergenic_Gm49054_Gm32455	83939742	84046430	0.000826401	3.07e-05	2	UT_9_81.82101	0.000169
14	Intergenic_9630013A20Rik_Gm32729	84476425	86172935	0.00040137	4.16e-05	6	rs6396283	0.00065
14	Intergenic_Gm25115_Gm32969	86408662	86525028	0.000185386	3.08e-05	3	rs6299135	7.98e-05
14	Diaph3	86655367	87141235	0.000167947	2.99e-05	5	rs6306396	0.000129
14	Intergenic_Gm41222_Gm37002	86926025	87199701	0.000714507	0.000217368	3	rs3654483	8.64e-05
14	Intergenic_Gm49197_Gm26405	87495154	88126997	0.0612046	4.83e-05	3	rs13482418	0.000347
14	Intergenic_Gm41225_Gm36946	88760925	89351024	0.000821951	3.16e-05	4	rs13482427	0.000167
14	Intergenic_Gm25886_Gm25415	89393190	89706804	0.000603082	2.82e-05	2	CEL-14_87370794	7.86e-05
14	Intergenic_Gm25415_Gm48941	89706937	90064762	0.000589165	3.3e-05	3	rs3705677	0.000143
14	Intergenic_Gm25495_Gm41226	90356518	90648348	0.000386373	2.81e-05	2	rs3690044	0.000773
14	Intergenic_Gm23225_Gm48942	91108293	91638498	0.000226176	0.000255068	3	rs3674983	0.000126
14	Intergenic_C230086J09Rik_Gm23324	93801174	94448220	0.000612055	4.72e-05	4	rs6383133	0.000186
14	Lmo7	101729957	101934710	0.000664786	2.82e-05	2	rs6409599	7.72e-05
14	Intergenic_Gm49292_Gm41233	102464995	102565710	0.000120859	2.86e-05	2	rs13482456	0.000161
14	Intergenic_Gm41233_Gm41234	102570307	102791012	0.0105469	5.38e-05	2	rs13482459	7.73e-05
14	Intergenic_Trim52_Gm48972	106135860	106241683	0.000377077	4.37e-05	2	rs13482465	7.74e-05
14	Intergenic_Gm23437_Gm48977	106766157	107997069	0.00078557	6e-05	3	rs3679005	8.97e-05
14	Intergenic_Gm23242_Gm25670	110428264	110597615	5.42161e-05	4.79e-05	2	rs13482468	9.4e-05
14	Intergenic_Frg2f8_Gm22802	110971499	111282045	0.000162123	3.32e-05	2	mCV23111231	7.8e-05
14	Intergenic_Slitrk5_Gm22764	111683145	111965956	0.000266107	3.82e-05	2	rs6185704	9.5e-05
14	Intergenic_Gm41243_Gm41244	112721681	114766660	0.000342323	2.82e-05	10	rs3671527	0.000543
14	Gpc5	115092215	116525179	0.000394635	2.84e-05	9	rs6386110	0.000162
14	Intergenic_Gm20713_2900036C06Rik	115871279	116471846	0.000718047	5.67e-05	5	rs6412884	0.000156
14	Intergenic_2900036C06Rik_Gm38045	116472263	116750214	0.0113175	2.87e-05	2	rs13482483	0.00011
14	Gpc6	116925315	117976544	0.000825969	3.22e-05	5	rs13482484	0.00011
14	Intergenic_4932442G11Rik_3110035F07Rik	117477953	117665573	0.000406185	3.56e-05	2	CEL-14_115425179	7.51e-05
15	uwl	3460212	12979006	0.000802383	2.9e-05	31	rs13482497	0.000842
15	Intergenic_Gm15632_Plcxd3	4072033	4375490	0.010305	3.56e-05	2	CEL-15_4222769	0.000108
15	Intergenic_Gm41258_Gm27760	5704522	5864305	0.00066818	2.82e-05	2	rs3700578	7.99e-05
15	Spef2	9578193	9748868	0.000908533	3.74e-05	2	CEL-15_9789351	0.000129
15	Rai14	10568969	10714624	0.000901931	2.93e-05	2	rs3656652	8e-05
15	Intergenic_Gm10389_4930556M19Rik	10611652	10714835	0.000912101	3.31e-05	2	rs3656652	8e-05
15	Adamts12	11064790	11346867	0.00063831	3.86e-05	2	rs3664343	0.000103
15	Drosha	12824815	12935291	7.63672e-05	2.87e-05	2	rs3687551	0.000135
15	Intergenic_Gm47288_Gm24664	12842236	12980828	0.000658625	2.82e-05	2	rs3687551	0.000135
15	Intergenic_Gm49113_Gm49116	13761028	14459375	0.0107734	2.84e-05	3	mCV23156669	0.000816
15	Intergenic_Gm49116_Gm24080	14480987	14735052	0.00884409	3.09e-05	2	CEL-15_14641187	9.39e-05
15	Intergenic_Gm24080_4930557F08Rik	14735285	15778113	0.000141417	3.57e-05	5	rs13482521	0.000522
15	Intergenic_Gm25550_n-TNgtt2	15819355	16275949	0.000581508	5.71e-05	3	CEL-15_15919629	7.63e-05
15	Intergenic_Gm49128_Gm22032	17076940	17591565	0.000452262	3.81e-05	3	CEL-15_17259939	9.11e-05
15	Cdh10	18818947	19014236	0.0104537	4.34e-05	2	rs3672290	0.000313
15	Intergenic_Cdh10_Gm35496	19014237	19185372	0.000301083	3.88e-05	3	rs3720325	0.000188
15	Intergenic_Gm49161_Gm49166	19306303	19678231	0.000501624	2.84e-05	2	mCV24856311	0.000173
15	Gm49685	20449119	20979940	0.000397821	3.18e-05	2	rs13482533	0.00105
15	Cdh12	20449265	21589533	0.000436701	0.000113428	3	rs13482533	0.00105
15	Intergenic_Acot10_Gm25711	20666751	20908871	0.000313141	3.72e-05	2	rs13482533	0.00105
15	Intergenic_Gm38234_Gm44373	21180578	21947330	0.000678193	2.81e-05	2	rs13482538	0.00105
15	Intergenic_Gm41278_Gm27525	22000401	22274069	0.000221582	3.21e-05	2	rs13482540	0.00111
15	Intergenic_Gm27525_Cdh18	22274177	22549021	0.000485361	4.23e-05	2	rs13482541	0.00107
15	Intergenic_Gm49191_Gm23980	23414458	23646419	0.0101306	0.000262167	2	rs3723953	8.7e-05
15	Intergenic_4930540I17Rik_Gm35827	24375628	24724916	0.000454294	4.15e-05	2	rs13482547	0.000816
15	Gm48956	25414637	25445640	0.000876908	2.84e-05	2	rs13482553	0.000816
15	Gm48957	25415022	25464362	0.000257914	3.43e-05	2	rs13482553	0.000816
15	Fbxl7	26540454	26895564	0.000736927	2.87e-05	2	rs6355835	0.00141
15	Intergenic_Gm49266_Gm23903	26746138	27061735	0.000593383	0.000158774	2	rs3676630	0.000188
15	Ctnnd2	30172593	31029341	0.000554696	2.82e-05	6	rs6222844	0.0014
15	Intergenic_Gm31953_Gm49283	30186825	30428843	0.000576205	4.84e-05	3	rs6222844	0.0014
15	Intergenic_Gm41283_9630009A06Rik	30732724	30961299	0.000616117	2.82e-05	3	rs6262956	0.000202
15	Intergenic_Gm32383_Gm49285	31640459	32049950	0.000656695	2.82e-05	3	rs13482579	0.000101
15	Sema5a	32244810	32696341	0.000219657	2.89e-05	3	rs3672335	0.000176
15	Cpq	33083129	33594552	0.000189454	3.44e-05	3	rs8265855	0.00139
15	Vps13b	35371160	35931229	0.00069022	2.83e-05	2	rs3658150	0.000108
15	Ncald	37366175	37792570	0.0823807	2.82e-05	2	rs13482587	8.65e-05
15	Intergenic_Gm45924_Gm49097	38728517	38933070	0.000528669	2.86e-05	2	rs13482590	8.07e-05
15	Angpt1	42424723	42676977	0.000133526	3.34e-05	2	rs3721202	0.000101
15	Intergenic_Gm33793_Gm24903	44267320	44345649	0.000809094	6.19e-05	3	rs6167407	0.000138
15	Intergenic_Kcnv1_Gm26063	45114921	46151697	0.000299188	2.85e-05	5	mCV24980830	0.00117
15	Intergenic_4930548G14Rik_Gm23665	46639859	46944386	6.45905e-05	3.68e-05	3	rs3667255	0.000627
15	Csmd3	47580637	48792063	0.0425622	4.58e-05	5	rs6268400	0.00101
15	Intergenic_Gm23530_Gm25007	47800810	48551307	0.000522311	3.51e-05	4	rs6268400	0.00101
15	Intergenic_Gm23185_Gm41318	48906737	49194641	0.000248107	4.28e-05	3	rs6408002	0.00256
15	Intergenic_Gm23848_Gm49198	49538301	50286897	0.000892787	2.83e-05	2	rs13482635	0.000647
15	Intergenic_Gm49198_Trps1	50335015	50654751	0.000871149	2.99e-05	3	rs13482637	0.000305
15	Gm19303	51231640	51395610	0.00847659	2.81e-05	2	rs3702789	0.000153
15	Intergenic_Gm34794_Ext1	52786251	53068260	0.000821784	2.81e-05	2	rs13482642	0.000139
15	Samd12	53453810	53902537	0.000605312	3.7e-05	3	rs13482644	0.000109
15	Intergenic_1700015H07Rik_Gm7489	53623271	53884905	0.000698916	3.06e-05	2	rs13482656	7.64e-05
15	Deptor	55112317	55259271	0.00024583	3.65e-05	2	rs13482667	7.56e-05
15	Intergenic_Gm36819_4933412E24Rik	59831606	60014865	0.0102791	7.24e-05	2	rs3661159	0.000113
15	Intergenic_Gm24696_Gm49498	61358005	61534675	0.000622804	3.07e-05	2	rs13482672	7.44e-05
15	Intergenic_Gm21961_Gm23907	65014905	65694548	0.000566394	2.85e-05	2	rs3676616	0.000121
15	Oc90	65876053	65912397	0.00865796	0.000243723	2	rs3711319	8.14e-05
15	Kcnq3	65986390	66286636	8.92768e-05	3.75e-05	2	rs13482681	0.000108
15	Intergenic_1700012I11Rik_Zfat	67377095	68083763	0.000517485	2.99e-05	4	rs13482687	0.000524
15	Zfat	68083764	68258856	0.000422689	3.16e-05	2	rs13482691	0.000213
15	Intergenic_Mir30d_Gm25987	68341290	68671415	0.00054112	2.83e-05	5	rs13482693	0.0024
15	Intergenic_Gm24232_Gm23987	69451147	69685577	8.35678e-05	0.000119217	2	rs13482701	0.00019
15	Intergenic_Gm19782_Fam135b	70077842	71438950	0.000361017	3.11e-05	8	rs3705103	0.000672
15	Trappc9	72589620	73061204	0.0114663	3.77e-05	2	rs13482712	0.000202
15	Rbfox2	77078990	77307004	0.000235927	6.78e-05	2	rs6246241	7.62e-05
15	Intergenic_Pvalb_Ncf4	78206352	78244800	0.000369474	2.83e-05	2	rs3688343	0.000217
15	Csnk1e	79417856	79455566	0.000558901	2.84e-05	2	rs3703813	0.000321
15	Intergenic_Gm16059_Gm41359	79431630	79459763	0.000485275	2.87e-05	2	rs3703813	0.000321
15	Enthd1	80452240	80565156	0.00047984	3.23e-05	2	rs13482738	0.000101
15	Intergenic_Gm23220_Grap2	80458175	80572596	0.00062924	3.1e-05	2	rs13482738	0.000101
15	cmy2	81245519	95314546	0.000315504	0.000135976	56	rs3712016	0.00309
15	Intergenic_Pmm1_1700029P11Rik	81960931	81980539	5.34245e-05	2.82e-05	2	UT_14_59.839873	8.25e-05
15	Scube1	83604999	83725021	0.000502413	3.25e-05	2	rs3678179	9.28e-05
15	Celsr1	85898929	86033777	0.000166308	5.98e-05	2	rs13482865	0.000671
15	Intergenic_Gm49472_Gm35772	87988518	88073743	0.000204455	2.94e-05	2	rs3699288	0.00133
15	Intergenic_Gm35772_Gm41376	88074879	88215213	0.00904979	0.000149515	2	rs3712016	0.00309
15	Kif21a	90933276	91049948	0.000550155	3.24e-05	2	rs3688570	0.000131
15	Cntn1	92051165	92341967	9.45525e-05	7.77e-05	4	rs3721169	9.23e-05
15	Intergenic_C230079E05Rik_Gm26760	92177370	92343774	0.000585568	4.88e-05	2	rs3721169	9.23e-05
15	Pdzrn4	92396881	92771819	0.0114495	3.21e-05	2	rs3672546	0.000296
15	Intergenic_AW742948_4930588J15Rik	92523959	92702885	0.00070297	2.85e-05	2	rs3672546	0.000296
15	Cal5	94974879	99363692	0.000611475	0.000198679	8	rs3656706	0.00199
15	Cal6	94974879	102988123	0.00901316	3.08e-05	26	rs3656706	0.00199
15	Cal7	99121283	103517472	0.000199761	7.95e-05	20	rs6168508	0.00199
15	Shar	99363421	102988123	0.00815936	2.83e-05	18	rs6168508	0.00199
15	Lima1	99778470	99875456	0.000636398	5.39e-05	2	rs6168508	0.00199
15	Intergenic_Gm35569_Scn8a	100832392	100869857	0.0108639	4.23e-05	2	mCV23204820	0.00025
16	Intergenic_Gm41416_Rbfox1	5484955	5885354	0.000134041	4.48e-05	2	rs4171718	0.000356
16	Rbfox1	5885355	7411526	0.000558092	3.1e-05	13	rs4180247	0.000524
16	Intergenic_Gm36824_Gm29854	6107913	7767890	0.000226149	3.32e-05	14	rs4180247	0.000524
16	Shisa9	11984113	12270902	0.000757552	3.41e-05	2	rs4186283	7.6e-05
16	Intergenic_Shisa9_Gm45919	12270903	12563415	0.000737701	3.07e-05	2	rs4179189	9.59e-05
16	Gm45919	12563416	12684245	6.9481e-05	5.41e-05	2	rs3658161	7.4e-05
16	nmf219	15913052	32312179	0.000719791	2.94e-05	43	rs4190470	0.00161
16	Loh2	21827564	51386028	0.000618215	0.00207495	144	rs4190470	0.00161
16	Intergenic_2310061A09Rik_Gm41436	26073828	26251917	0.000363897	3.14e-05	2	rs4189277	0.000351
16	Gm41436	26251918	26339229	0.000868077	2.83e-05	2	rs4189478	0.000693
16	Intergenic_2610005G05Rik_Ostn	26992573	27307640	0.00039812	0.000178956	3	rs4190470	0.00161
16	Intergenic_Gm32356_Gm10823	27474397	27849929	0.000684266	6.67e-05	2	rs4191391	0.000309
16	Atp13a5	29231851	29378732	0.000564568	4.06e-05	2	rs4193040	0.000159
16	Intergenic_Atp13a3_Tmem44	30388861	30511854	0.000793112	5.47e-05	2	rs4194166	0.000164
16	Xxylt1	30955347	31081432	0.000858517	2.93e-05	4	rs4194417	0.00017
16	Intergenic_Gm15742_Gm41440	30973519	31025905	0.000266567	2.82e-05	3	rs4194417	0.00017
16	repro33	32312022	97830295	0.034572	2.94e-05	313	rs3679962	1
16	Osbpl11	33185071	33243312	0.000575851	2.81e-05	2	rs4196573	0.00109
16	Kalrn	33969073	34573291	0.000343455	2.88e-05	5	rs4197634	0.000912
16	Intergenic_Cet1_Ropn1	34397499	34649920	0.000292016	3.96e-05	3	rs4197634	0.000912
16	Sec22a	35311131	35363918	0.000677295	3.86e-05	2	rs4197715	0.000738
16	Intergenic_Gm49706_Gm25079	35323067	35382044	0.000847706	2.89e-05	2	rs4197715	0.000738
16	Kpna1	35983363	36037136	0.000607066	4.77e-05	2	rs4198218	0.000821
16	Golgb1	36875173	36933085	0.000421257	4.52e-05	2	rs4199044	0.00103
16	4930565N06Rik	36880519	36897189	0.000266057	3.61e-05	2	rs4199044	0.00103
16	Fbxo40	36963460	36990467	0.00048999	2.85e-05	2	rs4199279	7.41e-05
16	Stxbp5l	37114942	37384962	0.0880408	7.5e-05	2	rs4179213	8.82e-05
16	Intergenic_Gm46559_Ndufb4	37596191	37647601	0.000116804	5.1e-05	2	rs4199991	7.44e-05
16	Fstl1	37777055	37836516	0.000244896	2.82e-05	3	rs4200381	9.29e-05
16	Gm41452	37824341	37849601	0.000512934	0.000146752	2	rs4200381	9.29e-05
16	Intergenic_Gm25140_4930542C21Rik	37980227	38017322	0.000574338	2.89e-05	2	rs4201385	9.01e-05
16	Maats1	38297754	38341860	0.000841385	3.72e-05	2	rs4201998	8.92e-05
16	Intergenic_Maats1os_Cox17	38305021	38346990	0.000590761	3.04e-05	2	rs4201998	8.92e-05
16	Intergenic_Gm22500_Gm36585	38927308	39115989	0.000841568	3.81e-05	2	rs4202372	8.83e-05
16	Intergenic_Gm24795_Gm16498	39455136	40069989	0.000309872	2.83e-05	5	rs4204017	0.000135
16	Intergenic_Gm37508_Gm22543	40127511	40306218	0.000139883	8.94e-05	2	rs4204213	0.000216
16	Intergenic_Gm27887_Gm27717	40367938	41066425	0.000361987	4.52e-05	2	rs4204972	0.000255
16	Intergenic_Gm27717_A330053N03Rik	41066577	41111014	0.000787926	2.83e-05	2	rs4205362	8.43e-05
16	Lsamp	41532779	42181679	0.00027512	5.2e-05	5	rs4205764	9.21e-05
16	Intergenic_Gm46551_Gap43	41841981	42248551	0.000884047	2.86e-05	2	rs4206340	8.45e-05
16	Intergenic_Mir6540_4930429N05Rik	42303470	42493227	0.000353456	3.84e-05	2	rs4206648	7.79e-05
16	Zbtb20	42875881	43642602	0.000661144	2.82e-05	3	rs4207595	7.77e-05
16	Intergenic_Nectin3_n-TKctt2	46498526	47250545	0.00802727	9.05e-05	4	rs4210483	9.6e-05
16	Intergenic_Gm25339_6430553K19Rik	47758672	48131141	0.000612174	4.5e-05	2	rs4211477	0.000123
16	Intergenic_6430553K19Rik_Dppa4	48158500	48283732	0.000820794	0.000107192	2	rs4211498	8.44e-05
16	Morc1	48431237	48630900	0.000443132	3.58e-05	2	rs4211523	8.44e-05
16	Intergenic_Gm41458_Trat1	48614344	48730773	0.000542548	3.02e-05	2	rs6379675	8.69e-05
16	Gm5486	49925912	49970258	0.000675895	2.89e-05	2	rs4211749	0.000137
16	Bbx	50191844	50432390	0.000160842	0.000162554	2	rs4211850	0.000135
16	Intergenic_6720473M08Rik_4930404A05Rik	52422211	52799507	0.00888514	2.85e-05	2	rs6281357	0.00012
16	Intergenic_Zpld1_Gm45968	55297987	55420837	0.000512716	2.84e-05	3	rs4212102	0.000129
16	Intergenic_Impg2_Abi3bp	56273757	56477877	0.000315172	2.82e-05	2	rs3687812	0.00036
16	Cmss1	57302000	57606864	0.00937897	0.000166852	2	rs4213806	0.000363
16	Filip1l	57353277	57572804	0.00866999	0.00637461	2	rs4213806	0.000363
16	Intergenic_Gm49576_Gm41463	58006024	58147017	0.0117423	3.11e-05	3	rs4214515	0.00035
16	Epha6	59653483	60605531	0.00030148	5.06e-05	5	rs4217061	0.000149
16	Intergenic_Gm24755_Gm9017	60369164	60604765	0.000348851	2.86e-05	2	rs4217061	0.000149
16	Intergenic_Gm23852_n-R5s37	61070095	61373026	0.00835269	7.79e-05	2	rs3698586	0.00013
16	Intergenic_n-R5s37_Gm49615	61373145	62097460	0.000463416	3.15e-05	4	rs4217260	0.000127
16	Intergenic_Gm33797_Gm24164	62355966	62571035	0.000805147	5.36e-05	2	rs3693142	0.000512
16	Intergenic_Gm33912_Gm49622	63217285	63468500	0.00883527	5.6e-05	2	rs3709811	7.73e-05
16	Epha3	63545218	63864157	0.000296102	3.12e-05	2	rs4219239	0.000151
16	Intergenic_Gm41466_Csnka2ip	63840386	64477809	0.000311571	3.09e-05	5	rs3698342	0.000356
16	Intergenic_Gm34033_Gm23659	65191726	65432136	0.881982	6.21e-05	4	rs3679962	1
16	Intergenic_Vgll3_Gm22217	65866369	65961224	0.000317025	2.82e-05	2	rs4221305	0.000253
16	Intergenic_Gm22217_Gm22448	65961538	66254785	0.000304003	3.68e-05	2	rs4222028	0.000129
16	Intergenic_Gm22448_Cadm2	66254893	66655420	0.000195377	2.82e-05	4	rs4222040	0.000182
16	Cadm2	66655421	67620908	0.00085326	3.16e-05	3	rs3700190	8.46e-05
16	Intergenic_2900041H08Rik_9330155M09Rik	66951413	67443101	0.0620561	3.34e-05	2	rs4222295	7.68e-05
16	Intergenic_Gm49648_Gm24681	67741118	68452858	0.000751167	4.47e-05	3	rs4222552	0.000939
16	Intergenic_Gm24681_Gm23591	68452966	68901895	0.000695769	0.000383657	3	rs4222576	0.000686
16	Intergenic_Gm23591_4930428D20Rik	68902182	69796140	0.000740022	0.000171252	7	rs4222623	0.000997
16	Intergenic_4930567J20Rik_Gm22797	71267177	71663787	7.22988e-05	5.07e-05	2	rs4223189	8.81e-05
16	Intergenic_Gm22797_3110049I03Rik	71663919	72118203	0.000675045	3.12e-05	3	rs3715565	0.0125
16	Robo1	72308306	73046095	0.000331978	3.52e-05	2	rs3663172	0.000196
16	Intergenic_D230034L24Rik_4930500H12Rik	72802005	73072345	0.000553351	2.81e-05	2	rs3663172	0.000196
16	4930500H12Rik	73072346	73410430	0.000423801	3.69e-05	5	rs4223428	0.000274
16	Robo2	73891839	74411825	0.000892589	3.28e-05	5	rs4223500	0.000148
16	Intergenic_Gm26307_Gm49674	74607883	74873038	0.000334308	5.52e-05	2	rs4223558	8.88e-05
16	Intergenic_n-TIaat1_Lipi	75434253	75540513	0.000487027	2.98e-05	2	rs4223701	0.000386
16	Mir99ahg	77329328	77558428	0.000567939	3.18e-05	2	rs3690160	7.71e-05
16	Intergenic_9430053O09Rik_D130020G16Rik	77421821	77468111	0.00980827	5.72e-05	2	rs3690160	7.71e-05
16	Intergenic_Gm17333_Gm31431	77853085	78035490	0.000476525	2.84e-05	2	rs6263485	9.16e-05
16	Intergenic_4930570E03Rik_4930403O18Rik	78709084	78757732	0.000691475	2.83e-05	2	rs4224277	0.000197
16	Intergenic_Tmprss15_Gm37709	79091098	79651526	0.000489234	4.46e-05	3	rs3698600	7.66e-05
16	Ncam2	81200697	81624290	0.000727057	3.22e-05	3	rs4224533	0.000153
16	Intergenic_Gm49555_Gm49559	81292957	81871509	0.0081585	3.07e-05	3	rs4224736	0.000185
16	Intergenic_Gm21833_Gm41481	82829882	84033377	0.000504113	2.9e-05	4	rs3686617	0.00029
16	Intergenic_Gm41481_Gm24508	84057385	84294534	0.000538789	3.57e-05	3	rs4224947	0.000201
16	Intergenic_Cyyr1_Adamts1	85550906	85793826	0.000804732	5.2e-05	3	rs4225178	0.000602
16	Intergenic_Gm32357_Gm32461	86269151	86770226	0.000894766	2.98e-05	4	rs4225396	0.000546
16	Intergenic_Gm32865_Gm41484	87128440	87240836	0.00021644	0.000172966	3	rs4225536	0.000126
16	Grik1	87895900	88290265	0.000815931	8.06e-05	2	rs4225658	0.000194
16	Morc3	93832121	93876073	0.000747249	7.02e-05	2	rs4226499	0.000655
16	Gm49948	96361794	96525580	0.000566896	3.05e-05	2	rs3659688	0.000121
17	Tiam2	3326296	3519397	0.000276585	7.98e-05	2	rs4168771	0.000547
17	Intergenic_Gm34208_l17J1	3671661	3924614	0.000241323	3.7e-05	3	rs3678634	0.00281
17	l17J2	3924615	6096434	0.000238967	5.77e-05	4	rs4151923	0.000847
17	l17J1	3924615	6096434	0.000127431	3.02e-05	4	rs4151923	0.000847
17	Intergenic_Gm41516_Gm34259	4192987	4612378	0.000390551	2.93e-05	2	rs3692422	0.000182
17	Pacrg	10403009	10840191	0.000122609	5.9e-05	2	rs13482974	7.53e-05
17	Prkn	10840384	12063361	0.000294979	2.81e-05	4	rs3669104	0.000632
17	Intergenic_Gm41526_Gm37402	11134238	11249343	0.000430885	3.59e-05	2	rs3680765	0.000397
17	hlb156	24857609	31842786	0.719848	0.683	41	CEL-17_31069801	1
17	Hst4	26286363	29495465	0.00030561	2.86e-05	19	mCV24457033	0.000761
17	Hst6	29491045	31681724	0.00046197	2.96e-05	17	CEL-17_31069801	1
17	Intergenic_1810014P07Rik_Gm50016	29719153	29813628	0.000171342	3.02e-05	2	rs13483012	0.000183
17	Zfand3	30005039	30210020	0.000458182	4.97e-05	2	rs13475771	0.000113
17	Btbd9	30215524	30576287	0.865758	0.0187	2	CEL-17_31069801	1
17	Dnah8	30626936	30875762	0.000181837	4.2e-05	2	rs13475920	0.000538
17	Rsph1	31255019	31277356	0.000820643	6.07e-05	2	rs4138760	0.000458
17	Slc37a1	31295483	31350696	0.000685707	3.3e-05	2	mCV23223919	7.46e-05
17	repro17	31842678	47722705	0.000434968	0.000113309	70	mCV23249065	0.00793
17	Gm50000	31896419	31899178	0.000910088	3.06e-05	3	rs3656787	0.000358
17	Gm41566	31897934	31899392	0.000858128	3.82e-05	2	rs3656787	0.000358
17	Intergenic_H2-M1_H2-M10.5	36672220	36772909	0.000821852	4.35e-05	2	CEL-17_37478448	9.16e-05
17	Intergenic_Olfr136_Esp36	38336098	38416473	0.00918124	0.00101035	2	rs13483060	8.58e-05
17	Intergenic_Esp31_Esp24	38645654	39036694	0.000668353	5.31e-05	2	mCV23244638	0.000225
17	Intergenic_Esp22_Esp18	39097152	39406358	0.00034019	0.000142967	2	CEL-17_39772541	8.64e-05
17	Intergenic_AY036118_Esp38	39848036	39950519	0.000361765	2.83e-05	2	rs13483062	9.86e-05
17	Intergenic_Crisp1_C330004N01Rik	40319208	40455941	0.0108727	2.81e-05	2	rs13475717	0.000564
17	Cenpq	40923055	40934551	0.000849447	2.91e-05	2	rs13483072	0.00031
17	Intergenic_Gm49857_Ptchd4	41140202	42315946	0.010262	4.62e-05	4	rs13483074	0.000324
17	Tnfrsf21	43016555	43089188	0.00070816	7.23e-05	2	rs13475921	0.000347
17	Intergenic_Gm4635_Adgrf1	43190699	43270328	0.000465476	3.91e-05	2	rs3674040	7.96e-05
17	Kif6	49615136	49909847	0.0105852	2.9e-05	3	rs3684855	0.000217
17	Intergenic_Gm29051_Gm23447	60130876	60486006	0.00989102	2.93e-05	2	mCV23259040	0.000121
17	Intergenic_Gm23447_Gm33890	60486170	60943978	0.000313696	7.29e-05	4	rs6342158	0.000506
17	Intergenic_Gm33890_Gm23773	60958947	61259650	0.000687282	6.21e-05	2	rs13483126	0.00014
17	Intergenic_Gm23773_Gm34038	61259947	61477707	0.000273199	3.29e-05	2	rs6401555	7.99e-05
17	Intergenic_Gm34038_Gm49860	61496138	62384257	0.000191371	3.12e-05	4	CEL-17_62934746	0.00502
17	Fbxl17	63057452	63500017	0.000488501	5.98e-05	4	mCV24781171	0.000112
17	Intergenic_D130011O08Rik_Fer	63467280	63863061	0.000369384	5.17e-05	3	rs13475922	0.000347
17	Fer	63863062	64139496	0.0107808	2.83e-05	2	CEL-17_64532112	0.000157
17	Tmem232	65255999	65540782	0.000104614	3.44e-05	2	rs13483139	0.000174
17	Ppp4r1	65782573	65841926	0.000230142	3.38e-05	2	mCV23289546	0.000151
17	Intergenic_4930406M16Rik_Ralbp1	65784266	65848414	0.000336049	2.82e-05	2	mCV23289546	0.000151
17	Ptprm	66666947	67354457	0.000801765	4.96e-05	2	rs13483144	0.000223
17	Intergenic_Mir5709_D230046O15Rik	67026236	67330158	0.000644264	3e-05	2	rs13483144	0.000223
17	Intergenic_Gm49895_Gm36594	69776013	69894629	0.00842811	3.32e-05	2	rs3654545	7.99e-05
17	Dlgap1	69969073	70821413	0.00044235	0.0271577	6	rs3686841	0.000146
17	Intergenic_Gm23649_Gm30420	72987905	73020849	0.000105511	4.17e-05	3	rs6241299	0.000112
17	Galnt14	73493228	73710453	0.000242677	8.05e-05	2	rs13483163	0.00065
17	Ltbp1	75005568	75392512	0.000181989	3.28e-05	2	rs6278471	8.67e-05
17	Intergenic_Gm50028_Gm32076	76339196	77989539	0.000429806	0.000117283	9	rs3723035	0.000184
17	Intergenic_Qpct_Cdc42ep3	79090379	79333726	0.000123584	3.71e-05	2	rs3692365	9.57e-05
17	Intergenic_Gm33596_C230072F16Rik	80809435	80896792	9.61253e-05	3.15e-05	2	rs3689841	0.000647
17	Gm33944	81284954	81317615	0.000157916	0.000324418	2	rs3669120	0.000173
17	Slc8a1	81373105	81738377	0.000664505	2.88e-05	3	rs3711440	0.000269
17	Intergenic_D330045E12Rik_9530032E18Rik	81606156	81682169	0.0111007	3e-05	2	rs3711440	0.000269
17	Intergenic_Gm34131_Gm27359	81742508	82193754	0.000408599	4.4e-05	3	rs3706705	8.73e-05
17	Intergenic_Gm23400_Gm34211	82235979	82616223	0.0111677	2.82e-05	5	rs13475726	0.000146
17	Thada	84190076	84466205	0.000523779	4.49e-05	3	mCV25276476	0.000193
17	Dync2li1	84626496	84655568	0.000861048	3.04e-05	2	rs6169105	0.000161
17	Camkmt	85090591	85458589	0.0100999	2.81e-05	2	rs3693221	0.000105
17	Intergenic_Gm36826_Six3os1	85163672	85601931	0.000421177	3.27e-05	2	rs13483223	0.000122
17	Prkce	86167785	86657919	0.000867002	3.76e-05	4	rs4136610	0.000112
17	Intergenic_2010106C02Rik_Gm30284	86287179	86425219	0.000714443	3.7e-05	2	rs4136610	0.000112
17	Intergenic_Gm4719_Gm50061	89384994	89701896	0.000748011	3.3e-05	3	rs3717027	0.000185
17	Intergenic_Gm50061_Gm41653	89752527	89958751	0.000453024	2.81e-05	2	mCV24984125	8.75e-05
17	Nrxn1	90033631	91093071	0.000391876	4.87e-05	4	CEL-17_90970953	0.000499
17	Intergenic_Gm32337_C030011I16Rik	90465217	90764303	0.000277145	5.57e-05	2	CEL-17_91401354	0.000363
17	Intergenic_Gm27475_Gm15404	91106271	91557126	0.000878127	4.25e-05	5	mCV23375358	0.0148
17	Intergenic_Gm44345_Gm32465	91862737	93194340	0.000861867	3.18e-05	5	rs3710735	0.000158
18	Svil	4920540	5119299	0.000459432	3.27e-05	2	rs3682339	0.000151
18	Intergenic_Gm34326_Gm34541	5048868	5139348	0.000375214	2.91e-05	2	rs3682339	0.000151
18	Intergenic_4921524L21Rik_Rab18	6638971	6765166	0.0108229	2.83e-05	2	rs3686912	0.000764
18	Armc4	7088209	7297936	0.00016736	2.82e-05	3	rs13483262	0.000451
18	Intergenic_4930415O11Rik_Gm34979	7151777	7332444	0.000737737	3.22e-05	2	rs3686631	0.000201
18	Intergenic_Gm37148_Fzd8	8929827	9212855	0.000248396	3.01e-05	2	rs13483263	0.000919
18	Colec12	9707648	9877995	0.000382555	3.37e-05	2	rs4136401	0.000445
18	Intergenic_Gata6_Gm35918	11085637	11399651	0.000581054	0.00048855	2	rs6169425	0.00189
18	Tmem241	11980136	12121556	0.000725854	0.00015521	4	rs3670579	0.000247
18	Intergenic_4930543D07Rik_Kctd1	14899365	14968684	0.000220518	2.83e-05	2	rs6320743	0.000101
18	Intergenic_Gm30119_Gm50035	15150757	15201111	0.000589925	2.85e-05	2	rs6364065	7.51e-05
18	Chst9	15451773	15718046	0.000166837	3.85e-05	3	rs3685569	7.64e-05
18	Intergenic_Gm30452_Gm24228	15620106	15874660	0.000412389	0.000145225	2	mCV23423763	7.47e-05
18	baw	21513305	46408598	0.000503199	3.01e-05	122	rs13483330	0.0253
18	Ccdc178	21810897	22171396	0.000910811	0.000558381	3	rs3686229	0.000132
18	Nol4	22693181	23041653	0.000131246	4.52e-05	2	rs4172977	0.00108
18	Intergenic_Gm47898_Gm15972	23651838	23750446	0.00019415	0.000107863	2	rs3668373	0.00156
18	Fhod3	24708623	25133501	0.000326479	3.13e-05	3	rs6370381	0.000798
18	Intergenic_Gm24294_Tpgs2	24761440	25127222	0.0107605	3.1e-05	3	rs6370381	0.000798
18	Celf4	25477632	25754157	0.00851391	4.48e-05	3	mCV23424980	8.85e-05
18	Intergenic_Gm24246_4930474G06Rik	28309892	28560163	0.000232336	2.97e-05	3	rs3658697	0.000867
18	Intergenic_Gm33948_4930578E11Rik	28924125	29396715	0.00051584	2.82e-05	2	rs6401637	0.000139
18	Intergenic_Gm41680_Gm34327	29774607	30198979	5.18471e-05	3.6e-05	3	rs3718814	0.00482
18	Intergenic_Gm34572_Rit2	30543205	30974313	0.000169304	4.2e-05	6	rs13483330	0.0253
18	Rit2	30974314	31317128	0.000519811	3.67e-05	6	rs13483333	0.00482
18	Intergenic_Gm46640_Nrep	33304317	33437018	8.34787e-05	2.82e-05	3	rs13483356	0.000262
18	Intergenic_Gm41684_Epb41l4aos	33519867	33794891	0.000354205	3.13e-05	2	rs4137897	0.000348
18	Kdm3b	34777047	34838660	0.000640419	9.78e-05	3	rs13483359	0.00415
18	Intergenic_Gm26538_Reep2	34803485	34840588	0.000457981	3.13e-05	2	rs13483359	0.00415
18	Intergenic_Gm23424_Pcdha1	36811001	36930284	0.000701815	8.16e-05	2	rs3707957	0.00049
18	Arhgap26	38617646	39376285	0.000243146	4.08e-05	6	rs3685539	0.000734
18	Intergenic_C030017B01Rik_Gm31205	40543018	40721524	0.00805056	3.04e-05	2	rs13483394	0.000174
18	Intergenic_C030004G16Rik_Ppp2r2b	42622740	42645220	0.000368795	7.18e-05	2	rs13483407	8.31e-05
18	Mcc	44425060	44812182	0.000779155	5.62e-05	2	rs13483425	0.000437
18	Gm31706	45044811	45141138	0.000362972	2.87e-05	2	rs3663413	0.000109
18	A330093E20Rik	45683487	45896509	0.000384042	3.06e-05	2	CEL-18_45921807	0.000258
18	Intergenic_Gm41721_Gm32870	48306231	49247776	0.000492831	4.44e-05	3	rs3722415	0.000106
18	Intergenic_Gm32870_1700044K03Rik	49336845	49523288	0.00082158	5.98e-05	2	rs3707842	0.00018
18	Intergenic_Gm41729_Gm41730	54220441	54277269	0.000702924	0.000453572	2	rs3687061	0.000221
18	Intergenic_Isoc1_Adamts19	58679571	58836763	0.000448039	5.59e-05	2	rs3718641	0.00012
18	Intergenic_Mir6355_Gm26028	59579736	59738063	0.000356904	3.85e-05	2	rs6366991	0.00123
18	sevr	61139376	63741971	0.000376925	3.35e-05	12	mCV23525682	0.00221
18	Spink13	62607539	62741387	0.000754266	2.83e-05	2	rs6170159	0.00013
18	Piezo2	63010213	63387183	0.000414091	3.55e-05	2	rs3021923	9.73e-05
18	Intergenic_Gm22219_Mc4r	66676680	66857714	0.000146002	2.89e-05	2	rs3708635	0.000127
18	Ldlrad4	67933257	68255549	0.000184549	3.77e-05	2	rs6247960	0.00867
18	Intergenic_2210414L08Rik_Fam210a	67968983	68260186	8.82761e-05	6.23e-05	2	rs6247960	0.00867
18	Intergenic_Gm41772_Dcc	70650673	71258737	0.000493638	3.28e-05	3	mCV23528728	0.000242
18	Dcc	71258738	72351069	0.000383664	4.52e-05	5	rs6178370	0.0013
18	Intergenic_5730478J17Rik_Gm31819	72158631	72686425	0.000451083	3.68e-05	3	rs3022886	0.000205
18	Intergenic_Gm31908_Gm31960	72921091	73180409	0.000462115	6.01e-05	2	CEL-18_73439948	0.000416
18	Ctif	75431224	75697696	0.000533196	3.42e-05	2	rs3022909	0.000144
18	Intergenic_Gm10532_1700034B16Rik	75522807	75781030	0.000311565	2.82e-05	3	rs3663316	0.00794
18	Zbtb7c	75820178	76148561	0.000891088	4.54e-05	3	rs3022941	0.000695
18	Intergenic_A230038B01Rik_Gm41779	76315255	76476826	0.000546986	3.15e-05	2	rs3022956	9.18e-05
18	Intergenic_Gm41779_Gm31875	76478632	76553679	0.000723495	6.31e-05	2	UT_17_33.238924	7.4e-05
18	Intergenic_Gm31933_Skor2	76633067	76856404	0.000157141	2.82e-05	2	rs3022958	8.02e-05
18	Intergenic_Gm32291_Gm25453	85666809	86349585	0.000380341	0.000176231	3	rs3677683	7.49e-05
19	ocd	5758427	9933333	0.000680352	4.79e-05	17	rs6411422	1
19	Intergenic_Gm9750_Scgb2a2	9276615	9847434	0.891191	7.01e-05	3	rs6411422	1
19	Intergenic_Olfr1451_Olfr1453	12999921	13027403	0.00945355	4.26e-05	2	rs3697892	0.00121
19	Intergenic_Gm26026_Gm46645	14718481	15290166	0.000864197	3.87e-05	2	rs3667530	0.000101
19	Prune2	16956118	17223932	0.000339939	2.92e-05	2	rs6255983	0.000395
19	Intergenic_Gm23061_Ostf1	17928227	18580363	0.000122436	3e-05	2	rs3023233	0.000868
19	Intergenic_Rorb_Gm25437	19111197	19275898	0.000545214	2.96e-05	2	mCV23610475	0.000165
19	Intergenic_Gm41815_Gm32469	19319646	19821034	0.000708606	3.87e-05	4	rs3656948	0.00025
19	Gm32469	19821035	19979149	0.000188682	3.56e-05	3	rs3023251	0.00057
19	Intergenic_Gm32629_Anxa1	20283257	20373433	0.00062793	2.87e-05	2	rs4161857	0.000186
19	Aldh1a7	20692953	20727556	0.000139892	0.000103286	2	rs6255203	0.000101
19	Intergenic_Cemip2_Trpm3	21858328	22139118	0.000818017	2.81e-05	2	rs3658242	0.00208
19	Trpm3	22139119	22989884	0.000187181	3.63e-05	6	rs3693395	0.00115
19	Intergenic_2900017F05Rik_C330002G04Rik	22778327	23037389	0.000826505	0.0478621	4	rs3693395	0.00115
19	Ptar1	23687400	23721129	0.000589633	4.34e-05	2	rs4137862	0.00019
19	Pip5k1b	24294794	24555827	0.000753465	0.000182826	2	rs3023386	0.000207
19	Kank1	25236975	25434496	0.000236985	2.81e-05	2	rs4139637	9.84e-05
19	Intergenic_Gm34516_1700048O14Rik	25946976	26030729	0.000777734	0.000255524	2	rs3658341	0.0225
19	dblr	26328315	37257062	0.000866027	4.24e-05	30	rs6248036	0.0221
19	4931403E22Rik	26768801	26823907	0.000390705	3.68e-05	2	rs3023415	0.00015
19	Ric1	29522282	29605921	0.000637281	2.98e-05	2	rs3709002	0.00209
19	Prkg1	30567551	31765033	0.00914511	3.12e-05	2	rs13475972	0.00187
19	Intergenic_8430431K14Rik_9030425L15Rik	31216397	31505320	0.0116489	2.98e-05	2	rs13475972	0.00187
19	Sgms1	32122727	32389712	0.0108009	6.04e-05	2	CEL-2_111981058	0.000265
19	stn	32639023	47909549	0.000355385	3.01e-05	51	rs3661848	0.00392
19	Crtac1	42283037	42431783	0.000261407	3.03e-05	2	rs3708604	8.05e-05
19	Hpse2	42788947	43388311	0.000621003	4.75e-05	6	rs3680004	0.00105
19	Intergenic_Gm22135_8430434A19Rik	43160903	43386281	0.000746865	3.4e-05	5	rs6413270	9.79e-05
19	Intergenic_1700039E22Rik_Slf2	44835939	44931118	0.000212643	3.22e-05	2	rs3023658	7.7e-05
19	Borcs7	46689906	46703382	0.000354341	6.51e-05	2	rs3023694	0.000124
19	Sh3pxd2a	47260174	47464411	0.000586169	3.03e-05	4	rs8254841	0.000106
19	Intergenic_Gm29834_Gm36885	47293331	47426069	0.00074417	4.23e-05	3	rs8254841	0.000106
19	Sorcs3	48206025	48805505	0.000582639	3.9e-05	2	CEL-2_135681682	0.000483
19	Intergenic_4930535F04Rik_Gm27935	48991981	49709793	0.000464277	3.17e-05	2	rs6208019	0.00232
19	Intergenic_Gm27935_Sorcs1	49709873	50143298	0.00074406	2.99e-05	3	rs13459191	0.000128
19	Sorcs1	50143299	50678646	0.00899693	2.81e-05	4	rs3721056	0.00076
19	Intergenic_Gm45352_Gm26629	50169778	50677405	0.000605177	7.56e-05	3	rs3721056	0.00076
19	Intergenic_Gm25644_Ins1	51239797	52264296	0.000166241	3.23e-05	4	mCV24811501	0.000232
19	Intergenic_Gm41860_AA387883	52389661	52923180	0.000839517	4.52e-05	2	rs8271271	7.93e-05
19	Intergenic_Gm38597_Ablim1	56984850	57033263	0.000893394	2.9e-05	2	rs3088560	0.000178
19	2700089I24Rik	59493136	59559391	9.67419e-05	4.17e-05	2	rs3088673	0.000234
19	Gm41878	59679014	59707583	0.000731483	3.9e-05	2	UT_4_58.126445	8.18e-05
19	Gm46661	59682009	59698459	0.000561488	0.000265673	2	UT_4_58.126445	8.18e-05
19	Gm41881	60135549	60140383	0.0100199	0.00472288	2	rs3699276	0.000379
X	Fnld	36795651	48683972	0.000848046	3.07e-05	19	rs3089437	0.000459
X	Tenm1	42527866	43429126	0.000789335	3.35e-05	3	mCV23641317	9.57e-05
X	Intergenic_Gm23705_Gm24763	42681887	43254045	0.000796474	2.88e-05	3	mCV23641317	9.57e-05
X	Intergenic_Gm39508_Gm25078	45154247	45795360	0.0004839	6.44e-05	2	mCV23670826	0.000114
X	Gm29242	46473585	46774099	0.000131096	2.84e-05	2	rs6410679	0.000244
X	Intergenic_Gm39510_Smarca1	47466864	47809369	0.000374233	2.94e-05	2	rs3089313	0.000102
X	Gpc3	52272426	52613950	0.000685112	3.9e-05	2	rs3089636	0.00235
X	Intergenic_Gm22550_Gm16405	54119102	54531207	0.000753857	6.47e-05	2	gnf02.035.469	0.000106
X	Intergenic_Slxl1_Gm35586	55243724	55891712	0.017481	3.31e-05	2	mCV23674762	0.000222
X	Intergenic_Gm4988_Ldoc1	61292489	61709615	0.000246072	4.08e-05	2	gnf02.045.315	0.000115
X	Intergenic_Gm25412_4933402E13Rik	61938998	62283498	0.0118008	2.83e-05	3	gnf02.068.256	0.000121
X	Intergenic_Tslrn1_Gm6760	62527012	64151404	0.00075949	2.84e-05	5	rs3090699	0.00343
X	Intergenic_Ctag2_Stol	65049015	66047854	0.000341158	2.84e-05	2	rs3090850	8.27e-05
X	Stol	66047855	133764341	0.000576523	3.61e-05	182	rs3654040	0.00697
X	Intergenic_n-R5s7_Gm14705	68949685	69356595	0.00049282	0.0043023	2	gnf02.092.283	7.91e-05
X	F8	75172715	75382615	0.000428881	2.83e-05	2	mCV23695506	0.00201
X	Intergenic_Gm14715_Gm14707	75930228	76243689	0.000137111	5.59e-05	2	gnf03.009.807	0.000329
X	Intergenic_Mageb16_Gm26775	79671436	81070693	0.000444563	6.65e-05	6	rs3147878	0.00428
X	Intergenic_4930595M18Rik_Gm26174	81458122	82178453	0.0100822	2.94e-05	2	rs3149842	0.00171
X	Dmd	82948870	85206141	0.000887465	4.54e-05	2	rs3090667	0.000438
X	exma	82948870	94123702	0.00962118	4e-05	24	rs3090667	0.000438
X	Intergenic_Gm22580_Fthl17a	83536138	85249678	0.000608415	2.84e-05	2	rs3090667	0.000438
X	Il1rapl1	86747242	88115623	0.000349084	2.81e-05	4	mCV23723677	0.000253
X	Intergenic_Gm27335_Pet2	88759756	89403847	0.0111625	4.36e-05	2	rs13475947	0.000163
X	Intergenic_4930415L06Rik_Gm44	89932853	90892141	0.000790287	2.83e-05	3	rs3153215	0.000177
X	Intergenic_Gm5941_Gm25332	92490682	92882450	0.000361213	5.02e-05	2	rs3154890	0.000294
X	Pola1	93304767	93632155	0.000724254	3.62e-05	2	rs3686840	0.000164
X	Intergenic_5730407O05Rik_Amer1	95160856	95420312	0.000896491	3.61e-05	3	rs6171719	0.000136
X	Intergenic_Lpar4_P2ry10	106933900	107088491	0.000541247	2.81e-05	2	rs6346011	0.000165
X	Intergenic_Gm732_Brwd3	107948437	108737226	0.000380103	2.9e-05	3	rs3695003	0.000123
X	Intergenic_9430014K20Rik_Gm26108	109510178	110622831	0.000875646	9.71e-05	5	gnf01.089.691	0.00179
X	Intergenic_Pou3f4_Cylc1	110817208	111110417	0.00938821	6.84e-05	2	gnf01.103.869	0.00178
X	Rps6ka6	111388192	111537959	0.000768819	0.000248126	2	gnf01.105.982	0.000829
X	Intergenic_Hdx_Gm45194	111697080	111891388	0.00907239	7.31e-05	2	gnf01.116.283	0.000196
X	Intergenic_Pof1b_Gm14936	112698652	112980863	0.00019271	2.92e-05	2	gnf01.123.653	9.31e-05
X	Intergenic_Mir361_Dach2	113074894	113297509	0.000683389	2.97e-05	2	gnf01.126.387	0.000819
X	Dach2	113297510	113836386	0.0117124	0.00047377	3	gnf01.127.292	0.000477
X	Intergenic_Gm24831_Gm23985	113332226	113878330	0.000689424	0.000149453	3	gnf01.127.292	0.000477
X	Intergenic_Klhl4_Ube2dnl1	114560830	114905011	0.000904642	0.000114683	2	gnf01.128.089	0.000176
X	Intergenic_4930555B12Rik_Gm25366	114928598	115373840	0.000184567	3.32e-05	3	mCV23816735	0.0001
X	Intergenic_Gm27414_Gm24683	115399196	116123899	0.000862943	6.7e-05	4	gnf01.146.964	0.000338
X	Intergenic_H2afb1_Gm28579	117015105	117534545	0.000825649	0.000112717	2	gnf01.151.323	0.000125
X	Pcdh11x	120290318	120910622	0.000699933	3.79e-05	2	rs3653621	9.43e-05
X	Intergenic_H2afb3_Gm22590	120313096	121011834	0.000755041	2.88e-05	3	rs3653621	9.43e-05
X	Intergenic_Gm22590_Gm25825	121011963	121308216	0.000531788	3.01e-05	2	rs3653651	0.000104
X	Intergenic_Gm17361_Gm21616	125004661	125435541	0.000587862	3.63e-05	2	gnf01.186.534	0.00015
X	Intergenic_Astx3_4932411N23Rik	126045432	126812461	0.000343766	3.06e-05	3	rs3653766	0.000253
X	Intergenic_Gm382_Gm22139	127063987	127327489	0.00076985	3.78e-05	2	rs3653990	0.000768
X	Intergenic_Gm22636_Cldn34c4	127408705	127721181	0.000546923	2.9e-05	2	rs3654015	0.00019
X	Intergenic_Gm25061_Gm38390	127906560	128375906	0.000697782	2.9e-05	2	rs3654040	0.00697
X	Intergenic_Gm38390_Gm26475	128376972	128522688	0.000763373	4e-05	2	mCV23853440	0.000138
X	Stpy	146673077	159645105	0.000112716	3.72e-05	6	rs3654195	0.00179
X	Intergenic_Gm22522_Rps6ka3	158373233	159255695	0.000507209	3.98e-05	4	rs3719921	0.000221
X	Sh3kbp1	159627028	159975920	0.000702908	3.94e-05	2	rs3654223	7.7e-05
X	Li	159644928	163549527	0.000661787	2.99e-05	5	mCV23905937	0.00041
