# Supplementary material for: Multi-scale inference of genetic trait architecture using biologically annotated neural networks
Source: PLoS Genet. 2021 Aug 19;17(8):e1009754. doi: 10.1371/journal.pgen.1009754 (PMC8407593; doi:10.1371/journal.pgen.1009754)
Supplement: S19 Table — We analyze J = 394,174 SNPs and G = 18, 364 SNP-sets from N = 6,950 people. Here, SNP-set annotations are based on gene boundaries defined by the NCBI’s RefSeq database in the UCSC Genome Browser [50]. Unannotated SNPs located within the same genomic region were labeled as being within the “intergenic region” between two genes. This file gives the posterior inclusion probabilities (PIPs) for the input and hidden layer neural network weights after fitting the BANNs model on the individual-level data. We assess significance for both SNPs and SNP-sets according to the “median probability model” threshold [57] (i.e., PIP ≥ 0.5). Page #1 provides the variant-level association mapping results with columns corresponding to: (1) chromosome; (2) SNP ID; (3) chromosomal position in base-pair (bp) coordinates; (4) SNP PIP; and (5) SuSiE PIP, which corresponds to SNP-level posterior inclusion probabilities computed by SuSiE [46]. Page #2 provides the SNP-set level enrichment results with columns corresponding to: (1) chromosome; (2) SNP-set ID; (3-4) the starting and ending position of the SNP-set chromosomal boundaries; (5) SNP-set PIP; (6) RSS PIP, which corresponds to the posterior inclusion probabilities computed by RSS [26]; (7) the number of SNPs that have been annotated within each SNP-set; (8) the “top” associated SNP within each SNP-set; (9) the PIP of each top SNP. Pages #3 and #4 provide similar results based on analyses where each SNP-set annotation has been augmented with a ±500 kilobase (kb) buffer to account for possible regulatory elements. (ZIP) [file pgen.1009754.s052.zip › Supp_Table_19(FHS_LDL).xls]

## Sheet: FHS_LDL_SNPs
Chromosome	SNP ID	Position (bp)	PIP	SuSiE PIP
1	rs3094315	752566	2.51033e-05	6e-05
1	rs4040617	779322	0.000218446	0.000113871
1	rs2980300	785989	3.15261e-05	2.72e-05
1	rs4075116	1003629	4.13307e-06	8.69e-06
1	rs9442385	1097335	1.40862e-06	2.43e-06
1	rs10907175	1130727	1.95428e-05	2.1e-05
1	rs6603781	1158631	7.41336e-06	4.37e-05
1	rs6685064	1211292	2.07552e-06	4.25e-06
1	rs307378	1268847	8.52391e-06	4.55e-06
1	rs1695824	1365570	2.27982e-06	2.37e-06
1	rs3766180	1478153	9.00971e-06	2.2e-05
1	rs6603791	1500941	4.24316e-06	1.27e-05
1	rs7540231	1506035	1.34446e-06	3.62e-06
1	rs7519837	1510801	4.15055e-06	6.8e-06
1	rs3817856	1663831	1.12719e-06	4.16e-06
1	rs2281173	1688192	1.64476e-06	2.34e-06
1	rs1107910	1692321	9.97998e-07	5.24e-06
1	rs2272908	1721479	1.80986e-06	1.83e-05
1	rs3737628	1722932	1.53022e-06	4.77e-06
1	rs9786963	1759026	3.00678e-06	5.05e-06
1	rs10907187	1759054	8.85907e-07	3.38e-06
1	rs7511905	1793786	2.94026e-06	3.82e-06
1	rs3855951	1804302	2.67684e-06	5.82e-06
1	rs6603803	1812688	1.74954e-06	5.3e-06
1	rs6688000	1823922	3.47223e-06	1.61e-05
1	rs2803285	1888369	9.10249e-07	2.36e-06
1	rs7513222	2027901	1.3813e-05	5e-05
1	rs3107146	2047584	1.00739e-06	2.38e-06
1	rs3107157	2061969	5.24782e-06	1.89e-05
1	rs3753242	2069681	1.62448e-06	3.88e-06
1	rs385039	2077409	1.66551e-06	1.69e-05
1	rs262641	2104981	8.48078e-07	2.42e-06
1	rs3128309	2105878	1.326e-06	2.53e-06
1	rs626479	2110260	1.71041e-06	4.14e-06
1	rs262683	2155869	8.82307e-06	3.76e-05
1	rs262680	2167149	5.09346e-06	9.47e-06
1	rs16824948	2186220	2.17372e-06	4.1e-06
1	rs12084736	2189580	1.55822e-06	2.35e-06
1	rs12045693	2205581	7.04772e-06	9.68e-06
1	rs2132303	2223258	8.86629e-07	2.4e-06
1	rs1496555	2234251	9.11831e-07	2.73e-06
1	rs2645072	2280423	1.78755e-06	7.37e-06
1	rs7527871	2281726	1.03141e-06	2.35e-06
1	rs2843130	2283313	1.04696e-06	3.02e-06
1	rs2840528	2283896	1.83105e-06	5.31e-06
1	rs2843129	2285414	9.78355e-07	2.49e-06
1	rs7545940	2299627	7.78536e-07	2.36e-06
1	rs10910060	2302911	9.13151e-07	2.68e-06
1	rs12031614	2306152	6.7558e-07	2.91e-06
1	rs16825081	2307678	5.02175e-06	4.71e-06
1	rs4648633	2320702	7.63186e-07	3.27e-06
1	rs3736330	2327075	7.75867e-07	2.33e-06
1	rs2645081	2328714	5.02242e-06	1.95e-05
1	rs12023660	2357810	1.64135e-06	3.88e-06
1	rs7512269	2418625	3.88507e-06	5.69e-06
1	rs2296442	2430617	8.16115e-07	2.33e-06
1	rs2246732	2450394	1.17279e-06	4.18e-06
1	rs2985862	2452569	1.35291e-06	5.26e-06
1	rs1980789	2455863	8.69605e-06	6.25e-06
1	rs3122922	2456203	1.68848e-06	3.15e-06
1	rs10910093	2505713	1.36702e-06	3.32e-06
1	rs4486391	2513055	1.21784e-06	4.73e-06
1	rs10910097	2521430	2.77094e-06	4.35e-06
1	rs6684865	2546229	7.30352e-07	2.63e-06
1	rs3890745	2553624	8.29637e-07	2.68e-06
1	rs2377041	2713327	6.77574e-07	2.55e-06
1	rs4648360	2723345	1.04606e-06	5.72e-06
1	rs729045	2754406	1.39905e-06	6.77e-06
1	rs6680471	2754512	7.6464e-07	3.35e-06
1	rs12049543	2761375	1.23687e-06	5.16e-06
1	rs12119163	2782593	6.84745e-07	2.83e-06
1	rs897631	2825367	2.13588e-06	6.37e-06
1	rs897632	2826163	2.14138e-06	6.51e-06
1	rs9782915	2841880	4.83558e-06	6.16e-06
1	rs897635	2846274	2.71746e-06	3.62e-06
1	rs1869972	2851238	6.13356e-06	4.55e-06
1	rs2842909	2859724	5.54933e-06	1.09e-05
1	rs2606414	2867148	2.89863e-06	1.35e-05
1	rs2842933	2867961	3.3728e-06	5.45e-06
1	rs6659552	2879460	1.28074e-06	2.77e-06
1	rs10909855	2908388	1.14748e-06	2.6e-06
1	rs17391750	2909371	1.37977e-06	3.75e-06
1	rs16823335	2921860	1.23667e-06	2.38e-06
1	rs2027264	2926555	1.62506e-06	3.21e-06
1	rs34408665	2950067	1.22445e-06	2.94e-06
1	rs6661908	2950334	1.09846e-06	3.75e-06
1	rs41334845	2950370	1.07366e-06	2.87e-06
1	rs10489588	2951834	1.11481e-06	3.54e-06
1	rs12409277	2957600	1.09766e-06	2.68e-06
1	rs6665853	2981841	3.43787e-06	5.09e-06
1	rs7525173	2996196	7.1738e-07	2.4e-06
1	rs6695131	3000924	7.20134e-07	2.48e-06
1	rs2981881	3004357	1.47988e-06	4.58e-06
1	rs4648453	3025712	3.57264e-06	1.11e-05
1	rs2817174	3044181	6.56613e-07	2.92e-06
1	rs6698974	3044977	1.8359e-06	2.67e-06
1	rs2817178	3047252	7.66535e-07	3.8e-06
1	rs35005996	3068646	2.08868e-06	3.11e-06
1	rs1798246	3080855	6.55282e-07	2.36e-06
1	rs17390062	3089849	1.27504e-06	2.84e-06
1	rs2376495	3095126	1.79924e-06	3.13e-06
1	rs2651927	3101762	9.82603e-07	4.33e-06
1	rs2651925	3101863	9.67375e-07	3.1e-06
1	rs6685614	3108517	7.25629e-07	2.52e-06
1	rs4308918	3119729	1.17299e-06	2.35e-06
1	rs13328662	3124155	1.15765e-06	2.72e-06
1	rs6424068	3127925	2.01569e-06	2.67e-06
1	rs12075867	3137956	1.22487e-06	2.62e-06
1	rs10157420	3146497	2.36923e-06	3.31e-06
1	rs6424069	3147030	1.57922e-06	4.02e-06
1	rs10797384	3147825	1.38885e-06	6.44e-06
1	rs2455109	3152968	2.29864e-06	3.78e-06
1	rs3002685	3177480	1.41165e-06	3.88e-06
1	rs2455144	3214732	6.49225e-07	3.19e-06
1	rs2500283	3218923	5.40799e-06	5.57e-06
1	rs7517281	3221371	3.37073e-06	8.9e-06
1	rs2500278	3225940	6.51405e-07	2.36e-06
1	rs12409315	3229258	6.06435e-06	1.01e-05
1	rs6687835	3237174	6.85378e-07	2.33e-06
1	rs2500274	3237209	1.39196e-06	2.81e-06
1	rs4648478	3252007	7.38412e-07	3.19e-06
1	rs7552331	3253941	1.05056e-06	3.58e-06
1	rs17399569	3278959	2.31475e-06	2.38e-06
1	rs2493310	3294422	8.61181e-07	2.48e-06
1	rs10492939	3302871	9.50111e-07	3.94e-06
1	rs2493275	3308034	1.14663e-06	2.41e-06
1	rs17822581	3314596	1.84401e-06	3.06e-06
1	rs5024246	3318714	6.93164e-07	2.45e-06
1	rs17400178	3340235	2.23698e-06	4.67e-06
1	rs4648500	3340855	1.07286e-06	5.46e-06
1	rs2483239	3344215	2.32719e-06	2.61e-06
1	rs2493277	3346348	4.33093e-06	9.33e-06
1	rs2487681	3377343	5.55216e-05	5.73e-05
1	rs2821041	3404227	1.98122e-05	3.64e-05
1	rs4648505	3405296	5.17268e-06	4.21e-06
1	rs1896	3441382	8.11843e-07	6.67e-06
1	rs10909969	3480149	8.0391e-07	2.38e-06
1	rs12139206	3504073	2.57625e-06	5.96e-06
1	rs2794327	3512341	7.11781e-07	3.1e-06
1	rs2821025	3512516	1.15471e-06	2.39e-06
1	rs4276857	3544346	7.39635e-06	1.21e-05
1	rs12027041	3591448	1.06426e-06	2.88e-06
1	rs17379833	3620180	7.75349e-07	2.41e-06
1	rs6424090	3628677	1.92984e-06	3.2e-06
1	rs6664760	3648268	2.14339e-06	2.69e-06
1	rs6695978	3648345	2.05349e-06	2.75e-06
1	rs12120656	3665867	1.70892e-06	3.47e-06
1	rs1181889	3671027	3.38906e-05	3.36e-05
1	rs10910025	3684185	5.28326e-06	4.99e-06
1	rs1891937	3694647	1.5477e-06	2.73e-06
1	rs17411279	3696492	1.40761e-06	4.03e-06
1	rs3737593	3696536	1.01245e-06	2.35e-06
1	rs12563491	3700216	2.29138e-06	3.06e-06
1	rs9424283	3705226	6.56136e-07	2.47e-06
1	rs7543006	3714033	7.99104e-07	2.42e-06
1	rs2154068	3720965	6.97358e-07	2.33e-06
1	rs6702916	3732639	1.07043e-06	3.33e-06
1	rs6702935	3732707	1.09708e-06	2.44e-06
1	rs6703035	3732782	7.1851e-07	2.49e-06
1	rs6663840	3743319	9.06134e-07	4.03e-06
1	rs9424310	3744084	1.57454e-06	2.8e-06
1	rs7545274	3744261	4.96246e-06	9.14e-06
1	rs17403773	3746710	1.00726e-06	2.82e-06
1	rs16824230	3766240	3.71899e-06	8.55e-06
1	rs17404435	3766286	1.51484e-06	5.99e-06
1	rs6683156	3766441	6.82695e-07	3.39e-06
1	rs12734459	3792801	9.25699e-07	2.34e-06
1	rs10909830	3822703	1.08162e-06	5.3e-06
1	rs4654522	3999637	8.27206e-07	2.33e-06
1	rs7519458	4007110	9.73243e-07	3.47e-06
1	rs10737395	4007558	9.56589e-07	2.61e-06
1	rs10915358	4008337	4.3778e-06	1.62e-05
1	rs10753364	4011639	7.73534e-07	2.86e-06
1	rs10915469	4022465	7.55451e-07	2.33e-06
1	rs12031275	4026068	7.23594e-07	2.35e-06
1	rs4654521	4028282	6.80059e-07	2.51e-06
1	rs3935162	4031327	8.09562e-07	5.05e-06
1	rs10753378	4036195	2.01779e-06	4.54e-06
1	rs11587314	4039833	6.9582e-07	2.54e-06
1	rs4654525	4040155	1.36263e-06	7.57e-06
1	rs12023372	4073064	7.0299e-07	2.33e-06
1	rs4129100	4078448	8.05857e-07	2.63e-06
1	rs4323679	4080764	1.47083e-06	3.18e-06
1	rs4440829	4080780	1.19209e-06	2.33e-06
1	rs3829818	4088407	9.19208e-07	2.33e-06
1	rs12062024	4089259	9.03412e-07	2.33e-06
1	rs12080516	4089613	9.55679e-07	2.33e-06
1	rs4292923	4097288	3.62295e-06	3.73e-06
1	rs3856168	4116604	3.90722e-06	1.62e-05
1	rs10915360	4117554	1.58587e-06	3.25e-06
1	rs4391636	4130684	2.06833e-06	7.73e-06
1	rs9628650	4132126	2.92669e-06	4.95e-06
1	rs7538658	4132777	1.0066e-06	2.57e-06
1	rs7529853	4132882	2.32341e-06	1.4e-05
1	rs12021796	4133241	2.94941e-06	8.34e-06
1	rs10915417	4137042	2.52383e-06	4.35e-06
1	rs10915421	4145615	8.48759e-07	2.97e-06
1	rs12065003	4150785	1.53836e-06	2.33e-06
1	rs10915430	4167285	7.93987e-07	2.33e-06
1	rs6702575	4171343	7.30854e-07	2.33e-06
1	rs10737402	4178303	9.89366e-07	2.56e-06
1	rs4400585	4182785	9.78371e-07	3.49e-06
1	rs4654492	4201815	5.65775e-06	6.07e-05
1	rs9426494	4206288	1.75519e-06	4.65e-06
1	rs9426495	4208918	1.11157e-06	3.08e-06
1	rs41434152	4214828	8.78852e-07	2.42e-06
1	rs4589076	4217088	1.35493e-06	2.34e-06
1	rs7549636	4220301	6.22375e-07	2.33e-06
1	rs4654497	4224558	1.80007e-06	2.34e-06
1	rs12123330	4227464	2.13669e-06	4.93e-06
1	rs4654500	4235683	2.60914e-06	4.46e-06
1	rs4233262	4236982	7.34283e-07	2.76e-06
1	rs12074230	4240861	7.49063e-07	2.33e-06
1	rs4654511	4263983	6.90911e-07	2.35e-06
1	rs6657617	4280170	1.09834e-06	3.53e-06
1	rs10799216	4281160	6.85012e-07	2.65e-06
1	rs12120815	4283000	2.18981e-06	2.67e-06
1	rs903540	4284659	9.07794e-07	3.93e-06
1	rs7528938	4284919	7.92934e-07	2.76e-06
1	rs7517989	4299727	1.23811e-06	3.38e-06
1	rs12078298	4309034	9.21541e-07	3.36e-06
1	rs16841037	4316544	2.24356e-06	2.51e-06
1	rs10753376	4317771	1.18371e-06	3.38e-06
1	rs2201498	4318937	1.23621e-06	3.23e-06
1	rs2411738	4326368	1.29217e-06	5.33e-06
1	rs2101576	4327635	1.36542e-06	9.54e-06
1	rs4654426	4331783	1.47149e-06	5.77e-06
1	rs12059199	4340877	1.92229e-06	2.37e-06
1	rs6702000	4343434	1.6989e-06	6.95e-06
1	rs17408082	4343735	1.12233e-06	2.81e-06
1	rs10915506	4354462	1.20269e-06	3.18e-06
1	rs693734	4364226	7.0078e-07	2.36e-06
1	rs16838591	4367389	1.90855e-06	6.56e-06
1	rs17448695	4367810	1.17933e-06	3.67e-06
1	rs351619	4368819	9.59071e-07	2.69e-06
1	rs1495239	4370074	1.35069e-06	2.5e-06
1	rs351615	4370385	9.31345e-07	2.67e-06
1	rs3912751	4376816	2.55421e-06	8.2e-06
1	rs3912752	4377032	2.52293e-06	3.67e-06
1	rs12744254	4378134	3.43243e-06	1.27e-05
1	rs351598	4379958	1.46879e-06	3.14e-06
1	rs2411741	4380344	1.78834e-06	5.42e-06
1	rs7418164	4380518	8.89839e-07	2.33e-06
1	rs351610	4385179	5.89554e-06	4.87e-06
1	rs670072	4387018	4.93026e-06	1.73e-05
1	rs12042782	4388758	1.81753e-06	3.36e-06
1	rs641473	4388885	4.86501e-06	7.66e-06
1	rs581070	4389199	4.00653e-06	4.84e-06
1	rs639739	4389262	3.45699e-06	2.74e-06
1	rs501284	4390211	1.80393e-06	4.5e-06
1	rs501334	4390230	1.58972e-06	3.64e-06
1	rs590925	4398328	1.67879e-05	4.71e-05
1	rs590537	4402852	1.94818e-06	3.39e-06
1	rs565452	4402901	2.03437e-06	4.04e-06
1	rs523634	4407985	2.52117e-06	4.5e-06
1	rs585160	4408306	1.9635e-06	5.04e-06
1	rs598894	4414086	2.16681e-06	5.33e-06
1	rs527351	4414154	3.09182e-06	4e-06
1	rs596133	4414716	3.44413e-06	9.05e-06
1	rs585281	4414824	2.71849e-06	5.41e-06
1	rs12022854	4417961	9.69742e-07	2.67e-06
1	rs349391	4422005	3.70649e-06	1.68e-05
1	rs16838800	4422230	1.35448e-06	2.75e-06
1	rs16838812	4424115	1.57227e-06	2.91e-06
1	rs16838813	4424145	1.36038e-06	2.4e-06
1	rs349387	4426418	3.63653e-06	5.46e-06
1	rs727658	4435270	1.75768e-06	2.39e-06
1	rs2926484	4436021	4.07656e-06	3.6e-06
1	rs1495249	4441167	2.14488e-06	2.98e-06
1	rs12037374	4443108	3.10069e-06	2.85e-06
1	rs6679220	4459689	4.99543e-06	1.68e-05
1	rs12116790	4464933	1.37944e-06	2.53e-06
1	rs505933	4471733	2.47487e-06	1.85e-05
1	rs4654432	4481215	1.36314e-05	4.44e-05
1	rs4654433	4481632	1.17821e-05	2.29e-05
1	rs737324	4482610	9.2697e-06	9.32e-05
1	rs6681282	4492424	1.41003e-06	7.32e-06
1	rs1565452	4493688	2.08644e-06	4.89e-06
1	rs780573	4501984	1.40361e-06	2.46e-06
1	rs7531965	4504571	9.87935e-07	2.66e-06
1	rs780586	4504927	1.19758e-05	9.33e-06
1	rs780587	4505966	1.59385e-06	2.34e-06
1	rs10799233	4506845	1.06549e-06	2.41e-06
1	rs780594	4507763	8.95036e-07	3.3e-06
1	rs17453210	4508348	1.25004e-06	2.75e-06
1	rs10737409	4522466	1.94115e-06	4.52e-06
1	rs664520	4523357	8.5678e-07	2.78e-06
1	rs10915545	4529544	9.8073e-07	3.35e-06
1	rs12142580	4532684	2.76191e-06	3.73e-06
1	rs12142584	4532711	2.57587e-06	2.82e-06
1	rs6426417	4536676	2.18697e-06	4.61e-06
1	rs1037800	4540795	1.38587e-06	2.8e-06
1	rs6426418	4541425	9.06838e-07	4.1e-06
1	rs16839089	4541444	1.42103e-06	2.34e-06
1	rs350171	4544793	1.53221e-06	2.6e-06
1	rs350186	4549101	1.29713e-06	2.75e-06
1	rs705689	4549307	8.95733e-07	2.43e-06
1	rs705690	4549380	8.06917e-07	2.47e-06
1	rs780606	4549402	1.39778e-06	2.34e-06
1	rs350187	4549933	1.84324e-06	3.51e-06
1	rs780608	4550753	8.58697e-07	2.33e-06
1	rs780611	4551455	7.98016e-07	2.33e-06
1	rs780614	4551679	9.37381e-07	2.42e-06
1	rs350189	4552059	1.30226e-06	2.92e-06
1	rs9659744	4558013	1.09718e-06	3.98e-06
1	rs13374152	4558972	2.52308e-06	3.07e-06
1	rs676853	4561165	1.70389e-06	5.99e-06
1	rs583027	4562045	1.63104e-06	3.58e-06
1	rs350165	4564684	2.89217e-06	6.03e-06
1	rs1710415	4571740	8.09824e-07	2.35e-06
1	rs6703696	4578495	1.87063e-06	2.32e-06
1	rs17348734	4578728	1.05015e-06	2.33e-06
1	rs12038994	4578790	9.37148e-06	5.48e-05
1	rs16839198	4578893	8.30822e-06	5.3e-06
1	rs13375249	4579981	1.98839e-05	1.6e-05
1	rs13375764	4580135	9.73642e-06	9.88e-06
1	rs12039710	4581338	7.36808e-06	7.98e-06
1	rs607850	4581623	8.24355e-07	3.86e-06
1	rs10915551	4587595	1.91309e-06	3.1e-06
1	rs241228	4593614	1.40915e-06	2.96e-06
1	rs17348839	4605403	1.0719e-06	2.42e-06
1	rs241218	4605422	7.99606e-07	2.44e-06
1	rs12092980	4606471	1.09513e-06	4.54e-06
1	rs6690675	4610148	1.16642e-06	2.78e-06
1	rs7542801	4611299	1.70418e-06	3.93e-06
1	rs241256	4614512	2.1907e-06	1.37e-05
1	rs241257	4614822	4.42979e-06	2.36e-05
1	rs171319	4615013	9.94645e-07	4.1e-06
1	rs4654556	4615331	1.18975e-05	7.99e-06
1	rs241275	4627979	3.87798e-06	5.69e-06
1	rs241278	4629408	2.12275e-06	2.65e-06
1	rs16839328	4630342	4.57404e-05	9.95e-05
1	rs7526879	4630483	2.58981e-06	6.42e-06
1	rs241212	4631266	8.64375e-06	2.83e-05
1	rs1541318	4634978	1.57216e-06	2.78e-06
1	rs241225	4641742	1.57851e-06	2.69e-06
1	rs619364	4646379	1.09488e-06	4.5e-06
1	rs536749	4646485	1.65023e-06	3.03e-06
1	rs532259	4646963	1.54237e-06	2.76e-06
1	rs164772	4652512	0.000143622	4.06e-05
1	rs651695	4657295	1.14155e-06	2.85e-06
1	rs12567277	4658538	7.18534e-07	2.32e-06
1	rs618751	4662532	1.26687e-06	4.23e-06
1	rs6668002	4682104	9.60767e-07	2.53e-06
1	rs12403290	4682532	1.53442e-06	2.93e-06
1	rs7527078	4690893	6.25457e-06	9.68e-06
1	rs4654577	4691182	1.43332e-06	2.88e-06
1	rs10799249	4691860	7.7184e-06	2.26e-05
1	rs2071967	4696092	2.14666e-06	6.21e-06
1	rs2101195	4697300	1.87786e-05	9.42e-05
1	rs7533451	4705931	7.97245e-07	2.55e-06
1	rs6702210	4712484	8.42153e-07	2.36e-06
1	rs900501	4717340	1.54913e-06	2.59e-06
1	rs1483198	4717391	1.9142e-06	7.92e-06
1	rs3947662	4718551	1.00919e-06	2.5e-06
1	rs17455108	4724048	1.79879e-06	3.77e-06
1	rs11587129	4731928	8.14218e-07	2.55e-06
1	rs12409187	4733793	1.43868e-06	2.38e-06
1	rs11588881	4737383	1.02111e-06	2.37e-06
1	rs2071989	4737605	3.14716e-06	3.75e-06
1	rs2071995	4738678	4.97443e-06	5.75e-06
1	rs11809744	4739425	2.46172e-06	3.38e-06
1	rs3820250	4780750	3.03064e-06	2.64e-06
1	rs3820251	4781151	1.69254e-06	4.66e-06
1	rs16839525	4787414	1.8867e-06	2.33e-06
1	rs3766964	4792184	6.85081e-07	2.35e-06
1	rs4448488	4792654	2.04471e-06	2.66e-06
1	rs442170	4794114	6.69796e-06	7.79e-06
1	rs392630	4796558	2.51718e-06	3.67e-06
1	rs3753702	4799200	1.23178e-06	2.45e-06
1	rs431966	4802728	3.41865e-06	9.66e-06
1	rs367673	4803265	6.94742e-07	2.34e-06
1	rs414176	4805106	7.9339e-07	4.37e-06
1	rs434474	4814117	7.44419e-07	2.36e-06
1	rs428001	4814400	8.32653e-07	2.33e-06
1	rs3766969	4814751	2.4015e-06	4.16e-06
1	rs368420	4819803	7.47251e-07	2.57e-06
1	rs397559	4820799	7.3874e-07	2.38e-06
1	rs443850	4821297	2.22866e-06	6.19e-06
1	rs12066439	4824311	1.54595e-05	2.09e-05
1	rs2743979	4825152	1.31959e-06	4.38e-06
1	rs16839634	4830485	1.64332e-06	2.47e-06
1	rs12030346	4831995	9.59576e-07	2.55e-06
1	rs414909	4838241	1.17908e-06	3.87e-06
1	rs41355644	4844823	1.3085e-06	3.06e-06
1	rs9426484	4845112	7.91678e-07	3.06e-06
1	rs6426434	4845892	7.23678e-07	2.43e-06
1	rs11805709	4847594	1.10989e-05	1.36e-05
1	rs2235441	4851209	1.3289e-06	2.92e-06
1	rs12408533	4853068	1.36673e-06	2.35e-06
1	rs4654606	4858408	1.68257e-06	4.25e-06
1	rs7534770	4867549	1.13261e-06	2.84e-06
1	rs12122126	4881267	1.00846e-06	2.88e-06
1	rs1883347	4883095	1.14119e-06	3.88e-06
1	rs12028621	4888723	3.82247e-06	8.26e-06
1	rs12028290	4889912	2.8042e-06	6.38e-06
1	rs12118185	4897567	4.70434e-06	4.07e-06
1	rs11576972	4897644	1.83955e-06	3.61e-06
1	rs7527319	4901737	8.70104e-07	3.65e-06
1	rs11805663	4906358	1.35596e-06	2.45e-06
1	rs6693945	4911172	7.47024e-07	3.77e-06
1	rs6426440	4914910	8.50991e-07	2.95e-06
1	rs12567053	4928868	2.2014e-06	2.47e-06
1	rs12094945	4933154	6.68207e-07	2.34e-06
1	rs7548372	4943523	1.17396e-06	4.31e-06
1	rs6658585	4945481	1.18693e-06	2.9e-06
1	rs4654464	4951565	8.84295e-07	2.61e-06
1	rs10915656	4958939	2.28082e-06	7.69e-06
1	rs2031246	4959786	7.518e-07	2.54e-06
1	rs1998542	4960911	2.4086e-06	3.51e-06
1	rs7524606	4963637	4.64866e-06	3.12e-06
1	rs1980722	4964005	9.19103e-07	2.5e-06
1	rs10753391	4967976	2.51693e-06	3.88e-06
1	rs12034557	4971507	1.74281e-06	4.42e-06
1	rs10915670	4975417	1.09827e-06	2.66e-06
1	rs12035499	4980692	9.20328e-07	2.32e-06
1	rs6698453	4982386	1.05107e-06	2.43e-06
1	rs10915671	4983217	1.72652e-06	2.93e-06
1	rs12043326	4983479	1.15997e-06	2.6e-06
1	rs4141867	4983798	6.5311e-07	2.33e-06
1	rs1535733	4984372	1.37836e-06	2.88e-06
1	rs6666792	4984667	1.4139e-06	4.54e-06
1	rs2411955	4984994	1.93467e-06	2.48e-06
1	rs1886110	4986306	1.93243e-06	2.41e-06
1	rs4529681	4986435	1.88684e-06	2.98e-06
1	rs4644459	4986508	1.87025e-06	2.33e-06
1	rs6666453	4987424	3.13791e-06	4.91e-06
1	rs12049256	4995026	6.42341e-07	2.33e-06
1	rs10915683	4996185	6.74479e-07	2.79e-06
1	rs12048035	4996307	7.74243e-07	2.57e-06
1	rs9426468	4998385	6.77092e-07	2.57e-06
1	rs17349719	5001809	7.63141e-07	2.71e-06
1	rs7555212	5002367	4.25198e-06	5.95e-06
1	rs6426368	5002626	1.2457e-05	1.35e-05
1	rs6669905	5002713	1.08791e-05	1.52e-05
1	rs7531490	5005480	7.64347e-06	4.67e-05
1	rs7534281	5005775	4.99005e-06	2.19e-05
1	rs10915296	5007235	8.06109e-06	5.55e-06
1	rs7518523	5031561	1.17128e-06	2.77e-06
1	rs6666330	5037812	4.18164e-06	1.13e-05
1	rs2334268	5042266	1.24996e-06	2.38e-06
1	rs7541612	5048624	1.30486e-06	3.08e-06
1	rs6683624	5051710	9.82622e-07	2.33e-06
1	rs10158288	5061519	3.26192e-06	6.59e-06
1	rs10915307	5063293	8.66806e-06	1.2e-05
1	rs10737393	5064205	3.66379e-06	8.79e-06
1	rs10915309	5065850	3.35899e-06	7.42e-06
1	rs10915310	5068210	2.81685e-06	2.79e-06
1	rs10799151	5068245	2.94058e-06	7.51e-06
1	rs10915314	5076322	8.94508e-07	2.67e-06
1	rs12047764	5077552	1.39145e-06	2.73e-06
1	rs10915317	5081066	2.51859e-06	5.81e-06
1	rs2169089	5088617	8.92646e-07	2.33e-06
1	rs720318	5088994	1.67389e-06	4.12e-06
1	rs1459764	5090715	8.42752e-06	1.01e-05
1	rs10915322	5097354	8.16178e-07	2.32e-06
1	rs6603832	5127543	6.97228e-07	2.57e-06
1	rs10915336	5137666	7.53235e-07	2.33e-06
1	rs3128689	5141640	7.37808e-07	2.37e-06
1	rs6680801	5145066	1.26966e-06	3.05e-06
1	rs10915342	5146071	1.55255e-06	4.37e-06
1	rs2199215	5151476	6.50546e-07	2.34e-06
1	rs1459766	5160731	1.38384e-06	5.8e-06
1	rs2611423	5173804	7.78814e-07	2.37e-06
1	rs6701939	5179806	9.26066e-07	2.38e-06
1	rs4949166	5183812	2.9127e-06	7.27e-06
1	rs6671889	5192703	5.19135e-05	0.000102492
1	rs4949165	5192749	3.88943e-05	8.56e-05
1	rs10492923	5193026	1.9968e-06	3.75e-06
1	rs9439505	5193673	8.27918e-07	2.4e-06
1	rs12409689	5195251	3.86431e-06	5.31e-06
1	rs12122020	5195317	7.74478e-06	9.55e-06
1	rs10492925	5195371	7.9853e-07	3.07e-06
1	rs10799172	5197951	7.80586e-07	2.34e-06
1	rs10799173	5197977	7.6542e-07	2.33e-06
1	rs16840051	5198789	2.11074e-06	1.41e-05
1	rs6681359	5200732	8.5525e-07	2.74e-06
1	rs10915365	5222596	4.71321e-05	3.24e-05
1	rs16840076	5229465	1.42234e-06	3.33e-06
1	rs4076635	5230746	7.44878e-07	2.67e-06
1	rs12038986	5245818	2.49173e-05	0.000124657
1	rs12041491	5253436	5.69889e-05	7.48e-05
1	rs12083008	5253532	8.38016e-07	2.35e-06
1	rs10492932	5253545	5.04695e-05	0.000161948
1	rs7536712	5253664	8.45568e-07	3.09e-06
1	rs2722782	5258556	1.00498e-06	2.63e-06
1	rs2722787	5264517	9.49879e-07	4.8e-06
1	rs12043987	5264697	3.5589e-06	9.02e-06
1	rs12031466	5293365	6.10228e-06	1.23e-05
1	rs4847562	5295776	1.44281e-06	2.57e-06
1	rs473104	5297845	3.15327e-06	3.41e-06
1	rs480807	5303371	4.17088e-06	6.24e-06
1	rs6687834	5303446	1.96398e-06	8.62e-06
1	rs571977	5308257	6.78256e-07	3.19e-06
1	rs12135834	5309667	1.03928e-06	3.08e-06
1	rs12128282	5309897	1.04495e-06	2.76e-06
1	rs6686714	5310609	1.02771e-06	4.65e-06
1	rs16840287	5315321	1.82201e-06	2.37e-06
1	rs16840289	5315481	1.65593e-06	2.33e-06
1	rs12089315	5318552	6.54484e-06	2.42e-05
1	rs2945618	5318783	1.55656e-06	4.21e-06
1	rs499416	5324231	9.02986e-07	2.71e-06
1	rs12139398	5325724	1.91926e-06	6.86e-06
1	rs648378	5325924	2.31378e-06	6.4e-06
1	rs536995	5326050	7.23846e-07	2.36e-06
1	rs646542	5326334	2.7629e-06	5.74e-06
1	rs493993	5330239	1.43651e-06	6.39e-06
1	rs494138	5330286	1.61527e-06	3.54e-06
1	rs495765	5330415	7.76665e-07	2.36e-06
1	rs583170	5334414	1.92548e-06	6.61e-06
1	rs613882	5337492	1.2154e-06	2.66e-06
1	rs10492935	5341232	1.21103e-06	2.56e-06
1	rs17423547	5341464	1.75932e-06	9.19e-06
1	rs10915404	5343828	7.03512e-07	2.35e-06
1	rs7530063	5352492	7.50399e-07	2.32e-06
1	rs9439550	5357171	6.97998e-07	2.33e-06
1	rs9439551	5362292	1.13363e-06	2.41e-06
1	rs9439521	5368589	6.55831e-07	3.35e-06
1	rs9439522	5368747	6.44399e-07	2.37e-06
1	rs9439523	5368769	6.60952e-07	2.49e-06
1	rs9439525	5369177	6.71063e-07	2.42e-06
1	rs10915413	5371579	6.47214e-07	2.33e-06
1	rs4478820	5371934	6.52553e-07	2.4e-06
1	rs10915414	5373366	2.46099e-06	3.33e-06
1	rs4847565	5384328	6.50164e-07	2.33e-06
1	rs874995	5386597	6.65643e-07	2.82e-06
1	rs16840538	5390209	1.90877e-06	2.42e-06
1	rs4847564	5390278	6.50476e-07	2.38e-06
1	rs11587319	5408889	1.42471e-06	2.55e-06
1	rs7552583	5410349	1.50207e-06	2.38e-06
1	rs12410822	5411433	6.7957e-07	2.32e-06
1	rs7364349	5421533	1.16733e-06	2.82e-06
1	rs7418357	5471517	8.80683e-07	3.44e-06
1	rs11576458	5475581	1.46465e-06	4.49e-06
1	rs11576460	5475598	1.17344e-06	3e-06
1	rs6688540	5478901	8.96154e-07	3.33e-06
1	rs6603839	5480101	9.40079e-07	3.11e-06
1	rs7415936	5491501	9.27789e-07	2.46e-06
1	rs12724170	5493392	1.07175e-06	3.5e-06
1	rs9787315	5544659	8.39302e-07	3.17e-06
1	rs17028069	5545279	9.26577e-07	2.36e-06
1	rs2071957	5555529	1.50118e-06	3.15e-06
1	rs12123786	5563587	6.4512e-06	1.23e-05
1	rs1967969	5584014	8.85998e-07	3.44e-06
1	rs9787199	5592799	9.10809e-07	2.34e-06
1	rs2153900	5594737	8.58897e-07	3.03e-06
1	rs11260640	5596696	1.99546e-06	2.84e-06
1	rs1418630	5597755	1.73425e-06	2.86e-06
1	rs1578717	5601948	8.64651e-07	2.34e-06
1	rs7515958	5603850	8.46701e-07	2.42e-06
1	rs2211417	5611729	8.87764e-07	2.33e-06
1	rs12062988	5614731	1.35478e-06	3.52e-06
1	rs12069164	5618540	1.37785e-06	2.53e-06
1	rs6673119	5625566	1.26463e-06	2.5e-06
1	rs4845837	5631545	6.97668e-07	2.36e-06
1	rs10796403	5634851	9.12335e-07	3.87e-06
1	rs7522344	5635316	1.00243e-06	2.77e-06
1	rs1775403	5636732	1.01697e-06	2.84e-06
1	rs1775404	5636818	1.52173e-06	3.65e-06
1	rs2226156	5637079	7.64581e-07	2.56e-06
1	rs1775420	5641919	1.26291e-06	2.75e-06
1	rs4845803	5645429	6.78216e-07	2.97e-06
1	rs4845805	5645712	6.77939e-07	2.33e-06
1	rs10907200	5646002	6.86322e-07	2.34e-06
1	rs10907201	5658267	7.96342e-07	3.18e-06
1	rs709187	5670466	6.5897e-07	2.58e-06
1	rs11260661	5671493	3.27585e-06	3.37e-06
1	rs707583	5671757	7.30089e-07	2.39e-06
1	rs17459914	5676653	8.22314e-07	2.33e-06
1	rs35152314	5677112	1.5625e-06	2.47e-06
1	rs10157794	5680231	2.60592e-06	4.8e-06
1	rs12143743	5683507	1.01566e-06	2.56e-06
1	rs17426290	5683697	3.72884e-06	6.07e-06
1	rs1695624	5684738	1.00312e-06	2.38e-06
1	rs9439607	5686019	1.24102e-06	3.26e-06
1	rs1775401	5686132	1.04263e-06	3.4e-06
1	rs770682	5689610	9.42287e-07	2.35e-06
1	rs11260666	5699634	2.43427e-06	3.79e-06
1	rs971814	5707162	2.31369e-06	5.75e-06
1	rs1499395	5707938	2.98069e-06	7.44e-06
1	rs707586	5710443	9.53417e-07	3.38e-06
1	rs1775408	5717138	1.73025e-06	3.47e-06
1	rs1695629	5718016	3.04286e-06	4.05e-06
1	rs1763322	5718414	7.20819e-06	7.15e-06
1	rs1695628	5718574	5.16901e-06	1.64e-05
1	rs707580	5724940	1.03317e-05	1.21e-05
1	rs707593	5736682	4.07821e-05	1.73e-05
1	rs811284	5739638	6.55234e-05	5.63e-05
1	rs770706	5747373	8.77375e-06	3.53e-05
1	rs770707	5747488	1.94089e-06	3.84e-06
1	rs1278832	5748611	7.22369e-06	1.38e-05
1	rs709189	5748792	1.50427e-06	3.33e-06
1	rs770710	5750582	9.82023e-07	2.36e-06
1	rs770711	5751020	7.51652e-07	2.33e-06
1	rs811285	5752340	1.09937e-06	2.33e-06
1	rs796396	5764879	1.70261e-06	5.54e-06
1	rs873982	5770265	7.2147e-07	2.36e-06
1	rs2649086	5782769	1.46438e-06	3.87e-06
1	rs1875037	5785135	6.60562e-07	2.33e-06
1	rs2842258	5790498	7.55644e-07	2.48e-06
1	rs11260682	5805605	5.74544e-06	7.37e-06
1	rs924378	5806349	6.86676e-06	6.35e-06
1	rs17429690	5814135	1.15539e-06	2.51e-06
1	rs12060268	5815248	7.65195e-06	6.92e-06
1	rs17028749	5817265	6.3112e-06	5.97e-06
1	rs3935073	5830967	9.96251e-07	2.44e-06
1	rs4276922	5831118	1.19482e-05	1.23e-05
1	rs9725925	5879772	2.61874e-05	6.54e-05
1	rs9308476	5880466	7.79108e-07	2.36e-06
1	rs489834	5902761	7.8683e-07	2.57e-06
1	rs1698980	5903958	1.04174e-06	2.88e-06
1	rs4845825	5904744	2.04786e-06	3.98e-06
1	rs1287616	5908733	9.67107e-07	2.44e-06
1	rs17471243	5909639	1.63448e-06	4.92e-06
1	rs1287617	5910574	7.57302e-07	2.43e-06
1	rs548726	5913621	1.36955e-06	2.77e-06
1	rs11121600	5921042	1.4108e-06	4.29e-06
1	rs11121605	5921585	1.50525e-06	4.24e-06
1	rs12133533	5922834	6.23766e-06	7.09e-06
1	rs11121648	5923788	9.68072e-07	3.29e-06
1	rs489933	5925801	1.7665e-06	5.9e-06
1	rs12737596	5925955	8.47383e-06	9.92e-06
1	rs868162	5934236	1.4904e-05	1.13e-05
1	rs868163	5934490	1.24001e-06	3.72e-06
1	rs4908559	5944138	1.54619e-06	3.95e-06
1	rs10746504	5946950	1.47179e-06	6.66e-06
1	rs2282281	5948677	1.69779e-06	3.28e-06
1	rs11122098	5949018	3.07076e-05	1.31e-05
1	rs2312464	5960503	7.10441e-06	3.23e-05
1	rs12120967	5965381	6.36681e-06	4.47e-06
1	rs3747987	5966119	1.31483e-06	4.62e-06
1	rs12123214	5967750	2.3667e-05	1.79e-05
1	rs6694744	5971455	2.03356e-06	3.49e-06
1	rs1011994	5985072	9.81784e-06	1.74e-05
1	rs12142363	5986409	1.0675e-05	1.48e-05
1	rs11590436	5988926	2.37166e-05	9.01e-06
1	rs12121044	5989981	6.99406e-06	5.71e-06
1	rs11576617	5993859	7.09394e-06	6.53e-06
1	rs10864284	6009296	3.83244e-05	6.2e-05
1	rs6659420	6011601	4.91313e-05	0.000186794
1	rs4068399	6034200	2.97309e-05	7.56e-05
1	rs4908639	6038583	1.16335e-06	4.79e-06
1	rs709207	6049058	1.33188e-06	2.76e-06
1	rs1295101	6056168	0.000372768	0.000196185
1	rs806114	6067640	9.37747e-07	2.69e-06
1	rs7539366	6079630	6.60867e-07	2.33e-06
1	rs12047044	6112653	1.06922e-06	3.03e-06
1	rs4908752	6125084	9.49361e-07	3.25e-06
1	rs3789543	6137403	1.26471e-06	4.23e-06
1	rs2871871	6139744	2.28753e-06	4.08e-06
1	rs6701690	6141261	2.18134e-06	4.59e-06
1	rs3789541	6141325	1.51027e-06	8.69e-06
1	rs3789530	6153406	1.19649e-06	2.81e-06
1	rs1883606	6207217	1.24124e-06	3.19e-06
1	rs10864393	6211964	1.01243e-06	2.55e-06
1	rs731975	6222501	1.27951e-06	4.89e-06
1	rs12071731	6276167	1.23333e-06	2.5e-06
1	rs1064721	6281377	2.31704e-06	5.53e-06
1	rs14281	6281667	1.26487e-06	2.33e-06
1	rs2057006	6316884	1.10664e-06	2.96e-06
1	rs10489535	6343825	1.66198e-06	2.36e-06
1	rs6682058	6344153	9.39757e-07	2.46e-06
1	rs12404358	6345818	1.23678e-06	2.82e-06
1	rs35553413	6355065	1.02914e-06	2.68e-06
1	rs7554077	6355358	1.08807e-06	2.43e-06
1	rs17361670	6360147	1.12874e-06	2.54e-06
1	rs3789484	6391313	8.10314e-07	2.39e-06
1	rs11801103	6395591	1.67063e-06	2.35e-06
1	rs6680950	6399780	1.08879e-06	2.44e-06
1	rs17029376	6409979	1.72889e-06	2.41e-06
1	rs2010905	6414537	1.66245e-06	2.49e-06
1	rs9662106	6415247	1.09013e-06	2.82e-06
1	rs3789470	6416104	1.58087e-06	2.38e-06
1	rs11364	6475686	8.93675e-07	2.36e-06
1	rs10864548	6501796	9.3023e-07	2.6e-06
1	rs3007421	6530189	9.82942e-07	2.33e-06
1	rs2986739	6548056	8.41934e-06	1.84e-05
1	rs4908901	6568950	9.45485e-07	2.76e-06
1	rs11122082	6590133	5.25905e-06	5.58e-06
1	rs6679649	6606608	1.07851e-06	2.68e-06
1	rs10746502	6607199	1.48697e-06	2.41e-06
1	rs731024	6644723	2.12924e-06	6.41e-06
1	rs1556036	6651728	9.3967e-07	2.55e-06
1	rs4587589	6657355	6.98141e-07	2.38e-06
1	rs200457	6705356	4.69097e-06	7.76e-06
1	rs7549198	6709610	3.57213e-06	1.89e-05
1	rs2235564	6713114	6.93501e-07	2.32e-06
1	rs200440	6713282	6.39781e-07	3.08e-06
1	rs156985	6742281	3.91064e-06	1.15e-05
1	rs200444	6745444	1.20185e-06	2.51e-06
1	rs277686	6747897	6.67051e-07	2.88e-06
1	rs156989	6748129	6.44743e-07	2.39e-06
1	rs3827729	6756434	2.10994e-06	6.62e-06
1	rs278017	6763137	6.44478e-07	2.32e-06
1	rs399242	6766736	8.97327e-06	2.14e-05
1	rs11122119	6768856	1.45218e-06	3.81e-06
1	rs277671	6771569	6.88331e-06	1.07e-05
1	rs277672	6771607	6.3916e-07	2.7e-06
1	rs202577	6784053	6.67676e-07	2.33e-06
1	rs11122129	6808677	1.24219e-06	2.37e-06
1	rs17027008	6817343	1.23745e-06	2.97e-06
1	rs422111	6823923	6.64745e-07	2.34e-06
1	rs378930	6826467	7.95748e-07	2.67e-06
1	rs406028	6826571	6.47983e-07	2.33e-06
1	rs406619	6826588	9.15708e-07	2.77e-06
1	rs448886	6829582	8.52908e-07	2.85e-06
1	rs1542899	6853355	1.51594e-06	2.96e-06
1	rs11578279	6898515	1.04495e-06	2.73e-06
1	rs4908570	6904879	1.0044e-06	2.87e-06
1	rs17441830	6921578	9.58385e-07	2.33e-06
1	rs17029963	6927026	3.64929e-05	0.000111071
1	rs6657847	6927523	7.09006e-07	3.09e-06
1	rs11120780	6927752	9.78367e-07	3.18e-06
1	rs17029988	6938689	2.99845e-05	3.95e-05
1	rs6655933	6939528	8.98924e-07	2.83e-06
1	rs950493	6944804	1.72036e-06	3.18e-06
1	rs10399866	6945530	9.06223e-07	2.82e-06
1	rs12727063	6952326	8.56418e-07	2.45e-06
1	rs17030041	6955333	3.08471e-06	1.3e-05
1	rs4908426	6960927	1.63815e-06	3.71e-06
1	rs41447147	6990491	2.84381e-06	3.84e-06
1	rs6577395	6991925	1.10799e-06	2.89e-06
1	rs4908575	7005344	6.54508e-07	2.75e-06
1	rs12134815	7006544	6.50985e-07	2.59e-06
1	rs7538627	7006698	6.78838e-07	2.41e-06
1	rs10864255	7014639	6.76372e-07	2.32e-06
1	rs11120797	7018719	9.79677e-06	1.75e-05
1	rs1013248	7019816	6.33924e-07	2.39e-06
1	rs11120799	7024222	1.81055e-06	2.7e-06
1	rs17030082	7029262	6.80138e-07	2.38e-06
1	rs6679134	7035830	6.68984e-07	2.37e-06
1	rs4518923	7036802	1.57898e-06	3.14e-06
1	rs6701312	7040973	7.63567e-07	2.46e-06
1	rs6698901	7041175	7.92412e-07	2.54e-06
1	rs2898915	7063387	1.10889e-06	5.49e-06
1	rs12061141	7069808	7.06446e-07	2.36e-06
1	rs6656639	7072550	8.82531e-07	2.35e-06
1	rs11120818	7085510	1.95767e-06	4.45e-06
1	rs4243823	7088855	6.52019e-07	2.73e-06
1	rs12048981	7091586	6.92941e-07	2.33e-06
1	rs7517585	7099266	9.66237e-07	2.74e-06
1	rs7553100	7117542	3.06945e-06	6.23e-06
1	rs3923058	7125413	1.08897e-06	2.43e-06
1	rs4908596	7127054	8.69541e-07	2.67e-06
1	rs9434458	7141352	6.92305e-07	2.4e-06
1	rs11120837	7141813	2.08107e-06	2.57e-06
1	rs9434833	7144893	1.09355e-06	3.33e-06
1	rs7515073	7146575	9.67966e-07	2.7e-06
1	rs9434834	7146809	1.0259e-06	2.4e-06
1	rs2071918	7150577	1.07775e-06	2.74e-06
1	rs10864279	7155815	1.02791e-06	2.65e-06
1	rs10779675	7179861	1.79021e-06	4.67e-06
1	rs6656160	7180424	9.81614e-07	2.79e-06
1	rs4908600	7196659	8.26914e-07	2.62e-06
1	rs12090163	7196879	1.11484e-06	2.85e-06
1	rs4908601	7201068	1.67162e-06	3.08e-06
1	rs7527889	7213619	6.40836e-06	1.79e-05
1	rs4908602	7220970	9.47874e-06	1.45e-05
1	rs6667429	7221458	1.34645e-06	2.39e-06
1	rs11120869	7222102	7.03887e-07	2.4e-06
1	rs6680365	7236810	1.08719e-06	3.08e-06
1	rs4908605	7245434	7.86027e-07	3.04e-06
1	rs4908607	7269323	6.54428e-07	2.45e-06
1	rs1304711	7270320	6.57277e-07	2.36e-06
1	rs1304712	7270538	6.6509e-07	2.33e-06
1	rs2157499	7271472	9.86332e-07	2.4e-06
1	rs12035586	7273020	6.4633e-07	3.78e-06
1	rs12144179	7288507	2.18455e-06	6.02e-06
1	rs1476047	7312172	7.69393e-07	2.73e-06
1	rs7544004	7314529	7.57095e-07	2.63e-06
1	rs6577428	7314655	8.39563e-07	3.08e-06
1	rs7549870	7316114	8.45065e-07	3.02e-06
1	rs7547519	7316136	7.61397e-07	3.1e-06
1	rs6661170	7317659	9.25411e-07	2.32e-06
1	rs7515140	7320047	8.4971e-07	2.33e-06
1	rs7549382	7320903	7.27391e-07	2.33e-06
1	rs4908612	7322160	7.1614e-07	2.8e-06
1	rs1034453	7324959	3.01279e-06	6.05e-06
1	rs7517429	7326201	1.72346e-06	3.67e-06
1	rs1034454	7326520	1.76231e-06	3.55e-06
1	rs2412147	7331347	7.61076e-07	2.35e-06
1	rs11120894	7340844	1.3566e-06	5.1e-06
1	rs11120896	7361338	9.20014e-07	2.89e-06
1	rs2301462	7392594	7.06921e-07	2.33e-06
1	rs10864294	7393320	4.3184e-06	5.51e-06
1	rs6691196	7394818	1.51721e-06	2.78e-06
1	rs705681	7402480	7.50727e-07	2.47e-06
1	rs705680	7402502	6.58994e-07	2.61e-06
1	rs845244	7406114	6.63813e-07	3.02e-06
1	rs4908456	7406419	1.17917e-06	2.55e-06
1	rs845240	7409156	7.83749e-07	2.53e-06
1	rs4908624	7412088	7.97066e-07	2.4e-06
1	rs845196	7419591	7.43041e-07	2.34e-06
1	rs845195	7419680	7.45421e-07	2.99e-06
1	rs845194	7420889	7.35618e-07	2.37e-06
1	rs705672	7420904	7.52847e-07	2.75e-06
1	rs845265	7425417	7.30985e-07	2.33e-06
1	rs845222	7429092	7.5401e-07	2.37e-06
1	rs3752543	7430394	1.19682e-06	2.77e-06
1	rs11579620	7432615	1.22046e-06	2.52e-06
1	rs845218	7433862	1.39026e-06	2.9e-06
1	rs845208	7443087	9.56319e-07	2.9e-06
1	rs4908629	7444519	2.05156e-06	3.43e-06
1	rs845232	7448256	8.85527e-07	2.37e-06
1	rs2097518	7460433	1.03258e-06	3.32e-06
1	rs845206	7468205	1.56399e-06	2.52e-06
1	rs763162	7468836	8.36525e-07	2.38e-06
1	rs12088178	7486317	6.76533e-07	2.33e-06
1	rs1193219	7492120	6.70923e-07	2.84e-06
1	rs1193220	7492265	7.36634e-07	2.33e-06
1	rs1193221	7492991	9.86277e-07	5.36e-06
1	rs1193247	7513252	1.09716e-06	2.79e-06
1	rs17030898	7518513	2.24397e-06	2.33e-06
1	rs1616122	7521585	6.4036e-07	2.62e-06
1	rs1201529	7527996	6.68078e-07	2.38e-06
1	rs732400	7529087	1.84713e-06	2.49e-06
1	rs1011126	7536238	7.41893e-07	2.51e-06
1	rs2796483	7541345	6.56286e-07	2.44e-06
1	rs7526892	7551455	1.81684e-06	3.69e-06
1	rs1750849	7552326	1.15566e-06	8.67e-06
1	rs1309332	7552461	6.50262e-07	2.33e-06
1	rs10864304	7557152	4.91893e-06	1.11e-05
1	rs6577446	7571996	6.87907e-07	2.35e-06
1	rs2177901	7577762	6.97985e-07	3.24e-06
1	rs1193167	7590448	6.83033e-07	5.21e-06
1	rs11120970	7612284	1.166e-06	2.32e-06
1	rs6696544	7621589	8.6374e-07	2.57e-06
1	rs10492961	7637979	9.02455e-07	2.33e-06
1	rs12139470	7682489	1.0807e-06	2.45e-06
1	rs12139551	7682773	1.111e-06	2.92e-06
1	rs17031211	7688059	1.12912e-06	2.92e-06
1	rs10495758	7689389	1.08093e-06	2.64e-06
1	rs4908660	7707287	7.12999e-07	2.33e-06
1	rs9434882	7717962	1.9636e-06	6.15e-06
1	rs17376559	7718093	4.9414e-06	8.74e-06
1	rs4908473	7731730	1.75948e-06	2.97e-06
1	rs6658296	7735380	1.87743e-06	7.08e-06
1	rs3011926	7737799	1.86257e-06	5.52e-06
1	rs2995032	7753132	6.83313e-07	2.42e-06
1	rs2995034	7770901	6.35773e-07	2.42e-06
1	rs4908688	7795554	9.99788e-07	2.7e-06
1	rs1417986	7797734	8.54669e-07	2.56e-06
1	rs9919220	7811961	1.00522e-06	3.78e-06
1	rs9919223	7812398	2.60913e-06	9.91e-06
1	rs4908481	7816543	2.38827e-06	6.12e-06
1	rs41402249	7822723	6.61468e-06	1.9e-05
1	rs697672	7826347	3.89549e-06	3.64e-06
1	rs41454244	7829286	1.55516e-06	3.34e-06
1	rs707458	7832212	7.72523e-07	2.76e-06
1	rs836755	7846527	8.75806e-06	2.17e-05
1	rs11121023	7848557	1.24082e-06	2.92e-06
1	rs707463	7850062	1.6776e-05	4.75e-05
1	rs697686	7850218	1.47319e-05	5.5e-05
1	rs4908694	7850898	4.00235e-06	7.26e-06
1	rs1012477	7858135	4.06156e-06	1.37e-05
1	rs228688	7879130	9.4977e-06	1.77e-05
1	rs10462018	7879627	3.72083e-06	5.86e-06
1	rs228694	7883834	8.15754e-06	4.23e-05
1	rs697690	7884580	1.64696e-05	1.62e-05
1	rs17374439	7888438	3.14063e-06	1.05e-05
1	rs707472	7906008	1.73705e-06	5.42e-06
1	rs228652	7908888	1.16466e-06	2.33e-06
1	rs4908486	7914835	1.55486e-06	6.39e-06
1	rs531485	7921952	1.04409e-06	3.74e-06
1	rs500508	7927456	6.71907e-06	5.67e-06
1	rs579992	7927981	1.05933e-06	2.35e-06
1	rs2066978	7928759	1.61215e-06	6.4e-06
1	rs228721	7931588	7.77294e-07	2.48e-06
1	rs228703	7944264	1.14755e-06	3.73e-06
1	rs1040396	7952404	7.55661e-07	2.59e-06
1	rs227147	7955089	6.76195e-07	2.32e-06
1	rs12068202	7961294	1.05833e-05	1.01e-05
1	rs161803	7975789	1.05286e-05	1.22e-05
1	rs161822	7989139	2.76468e-05	2.63e-05
1	rs2453021	7989566	6.61611e-07	2.36e-06
1	rs161811	7999602	1.76906e-05	2.04e-05
1	rs2493215	8007716	7.39735e-07	2.32e-06
1	rs226473	8008968	7.52829e-07	3.05e-06
1	rs161801	8042736	6.74001e-07	2.38e-06
1	rs17367289	8053135	1.16639e-06	3.02e-06
1	rs225100	8066914	6.39009e-07	2.32e-06
1	rs397349	8074872	1.23308e-06	2.96e-06
1	rs28624	8084355	1.15668e-06	3.11e-06
1	rs4908727	8163122	4.66106e-06	5.19e-06
1	rs7545677	8165619	4.00076e-06	7.35e-06
1	rs6703955	8165975	4.60274e-06	1.01e-05
1	rs11121090	8168634	1.14396e-06	2.99e-06
1	rs4369247	8168993	3.61016e-06	5.54e-06
1	rs7524424	8173369	3.83565e-06	3.84e-06
1	rs4418631	8174197	9.70588e-07	3.71e-06
1	rs11581227	8176194	6.62775e-07	2.46e-06
1	rs6698516	8183615	7.18666e-07	2.87e-06
1	rs7529511	8195226	3.133e-06	8.02e-06
1	rs6577472	8206130	9.86412e-07	3.73e-06
1	rs11121111	8209130	1.17642e-06	3.08e-06
1	rs17032281	8222156	9.19788e-07	2.9e-06
1	rs6701941	8268715	7.2129e-07	2.79e-06
1	rs17509537	8272696	1.35096e-06	2.35e-06
1	rs6683603	8273177	9.27905e-07	2.91e-06
1	rs478128	8276909	9.04789e-07	2.35e-06
1	rs428180	8278899	7.27561e-07	2.33e-06
1	rs12049468	8286693	1.53145e-06	3.29e-06
1	rs388933	8286816	7.27129e-07	2.5e-06
1	rs367915	8288440	7.25467e-07	2.33e-06
1	rs4301655	8313894	1.18507e-06	3.74e-06
1	rs2046845	8316732	1.11844e-06	3.27e-06
1	rs7520292	8317958	7.83832e-07	2.33e-06
1	rs389709	8320045	8.70711e-07	2.76e-06
1	rs10779700	8325842	9.8717e-07	2.53e-06
1	rs3850464	8355467	6.81988e-07	2.51e-06
1	rs11121152	8357221	7.12738e-07	2.33e-06
1	rs1466654	8375913	9.2847e-07	4.51e-06
1	rs9628987	8386730	9.13085e-07	2.43e-06
1	rs10864350	8394796	3.31128e-06	6.06e-06
1	rs10779702	8423510	6.80423e-07	2.38e-06
1	rs301791	8468372	6.9585e-07	2.44e-06
1	rs301797	8487323	9.33056e-07	2.43e-06
1	rs302719	8490320	6.90607e-07	2.86e-06
1	rs172531	8495590	7.1604e-07	2.53e-06
1	rs301801	8495945	7.01539e-07	2.33e-06
1	rs11121182	8522553	8.16216e-07	3.41e-06
1	rs751790	8529141	7.95842e-07	2.39e-06
1	rs12568293	8540912	7.86072e-07	2.35e-06
1	rs6577491	8574972	7.41632e-07	2.91e-06
1	rs926951	8608106	9.79234e-07	2.55e-06
1	rs4581300	8610505	1.28211e-06	3.8e-06
1	rs6577499	8612104	7.89744e-07	2.36e-06
1	rs17386406	8643497	3.37478e-06	6.3e-06
1	rs7537982	8644007	6.94248e-07	2.57e-06
1	rs6675857	8652154	9.34214e-07	2.69e-06
1	rs11121204	8654305	8.29256e-07	2.56e-06
1	rs7523186	8655495	7.64649e-07	2.32e-06
1	rs12136766	8663821	8.07762e-07	2.85e-06
1	rs2401138	8704059	2.85672e-06	5.26e-06
1	rs1463053	8705037	7.5341e-07	2.68e-06
1	rs4908506	8728978	1.28274e-06	5.68e-06
1	rs7556169	8741401	7.57584e-07	3.33e-06
1	rs10864363	8767311	7.95238e-07	2.33e-06
1	rs11121221	8767529	7.54713e-07	2.85e-06
1	rs4908773	8769728	1.34363e-06	2.91e-06
1	rs953043	8774451	7.53801e-07	3.4e-06
1	rs4908510	8806345	8.40904e-07	2.71e-06
1	rs12024032	8808185	9.09928e-07	2.75e-06
1	rs12567502	8808820	9.03838e-07	2.38e-06
1	rs10492963	8810341	7.6761e-07	3.35e-06
1	rs4908511	8812390	9.66156e-07	6.6e-06
1	rs10864366	8832499	9.62698e-07	2.75e-06
1	rs6577525	8857104	1.08199e-06	2.84e-06
1	rs7517436	8870876	9.93252e-07	3.59e-06
1	rs7546225	8871965	7.14102e-07	2.4e-06
1	rs11121237	8876392	7.20756e-07	2.35e-06
1	rs10864368	8918313	6.7399e-07	2.36e-06
1	rs11121247	8918795	2.39614e-06	5.26e-06
1	rs2781060	8930369	2.25416e-06	6.53e-06
1	rs6660137	8933242	5.06429e-06	6.29e-06
1	rs7534552	8969219	2.61729e-06	8.13e-06
1	rs4908796	8982906	1.22354e-06	3.56e-06
1	rs10864370	8985036	9.12916e-07	2.8e-06
1	rs6577539	8989235	1.08818e-06	2.37e-06
1	rs914999	8990311	1.08761e-06	2.35e-06
1	rs4418632	8994112	6.87676e-07	2.38e-06
1	rs1409147	9005320	1.05601e-06	7.57e-06
1	rs2274327	9009406	8.12635e-07	3.86e-06
1	rs12738365	9009706	8.01729e-07	2.66e-06
1	rs3765967	9011627	4.47638e-06	7.61e-06
1	rs4466678	9027391	2.42331e-06	2.99e-06
1	rs6577546	9039022	1.66281e-06	3.11e-06
1	rs7513804	9045124	6.46399e-07	2.44e-06
1	rs11121289	9054049	1.90623e-06	2.73e-06
1	rs17389948	9062952	8.3703e-07	2.51e-06
1	rs17027186	9068213	1.93152e-06	4.14e-06
1	rs769902	9080966	1.94431e-06	1.98e-05
1	rs2027222	9084924	9.34531e-07	2.35e-06
1	rs6667506	9093809	1.27392e-06	3.02e-06
1	rs10864381	9095494	1.03345e-06	2.5e-06
1	rs4908526	9102957	9.52987e-07	2.73e-06
1	rs7521322	9114091	1.00854e-06	2.87e-06
1	rs12080175	9116743	7.82254e-07	4.3e-06
1	rs1612895	9122557	8.26977e-07	3.41e-06
1	rs3765962	9127458	1.54481e-06	3.91e-06
1	rs11121317	9138467	2.47419e-06	9.91e-06
1	rs12080794	9151325	2.25393e-06	3.11e-06
1	rs1751670	9158765	5.21851e-06	1.03e-05
1	rs3737669	9164133	7.02913e-07	2.59e-06
1	rs1705299	9177317	6.2882e-06	7.15e-06
1	rs4243826	9205673	1.28085e-06	4.6e-06
1	rs12119878	9218721	8.37526e-07	2.52e-06
1	rs6577556	9219383	7.8892e-07	2.46e-06
1	rs797252	9223160	1.43576e-06	2.4e-06
1	rs11802925	9228624	1.30207e-06	4.48e-06
1	rs809972	9234363	1.73483e-06	3.97e-06
1	rs4908817	9245572	3.18396e-06	4.35e-06
1	rs744900	9248877	1.01283e-06	3.19e-06
1	rs2157480	9250856	8.94922e-07	8.56e-06
1	rs10864392	9250991	1.00165e-06	2.34e-06
1	rs743973	9260900	1.14921e-06	9.17e-06
1	rs737261	9260941	1.2756e-06	4.4e-06
1	rs9435127	9267709	8.10755e-07	2.6e-06
1	rs9434717	9267900	8.10755e-07	2.37e-06
1	rs6577561	9274446	8.20531e-07	2.33e-06
1	rs1009941	9275194	6.8471e-07	2.74e-06
1	rs10489436	9285721	1.0215e-06	3.71e-06
1	rs9434723	9292282	2.69088e-06	4.5e-06
1	rs2239561	9304205	2.02371e-06	4.16e-06
1	rs2268170	9315847	7.31149e-07	2.36e-06
1	rs11121354	9327413	1.20939e-06	3.19e-06
1	rs7517538	9332703	1.16245e-06	5e-06
1	rs6688233	9335745	2.44907e-05	2.99e-05
1	rs11590326	9339205	2.55709e-05	4.9e-05
1	rs11803236	9344415	7.54144e-07	2.95e-06
1	rs9662290	9362341	9.15397e-07	3.13e-06
1	rs17377443	9368136	1.61311e-06	2.85e-06
1	rs630075	9370911	1.93404e-06	7.74e-06
1	rs17377597	9381482	1.67073e-06	4.74e-06
1	rs564709	9382285	1.91259e-06	3.66e-06
1	rs4908842	9387311	7.05692e-07	2.33e-06
1	rs4908843	9387359	6.67617e-07	2.33e-06
1	rs1569422	9387444	1.08779e-06	2.34e-06
1	rs732591	9389218	1.52078e-06	3.76e-06
1	rs926247	9394008	7.63273e-07	2.33e-06
1	rs2075972	9406979	7.94962e-07	2.39e-06
1	rs11121382	9411469	1.30539e-06	4.64e-06
1	rs12760778	9416852	7.74701e-07	2.54e-06
1	rs4908852	9416962	6.53261e-07	2.34e-06
1	rs9435244	9417946	0.000113593	0.00011466
1	rs9435245	9419290	0.000126374	2.9e-05
1	rs10864411	9425540	8.79235e-06	3.39e-05
1	rs17393468	9438540	3.98413e-06	1.54e-05
1	rs11121406	9466292	1.2092e-06	3.11e-06
1	rs12044809	9466803	7.31943e-07	2.57e-06
1	rs12405873	9489406	8.76393e-07	2.35e-06
1	rs10864418	9489972	8.86352e-07	2.36e-06
1	rs9660890	9498113	8.37838e-07	2.39e-06
1	rs9662546	9501492	4.29383e-06	5.67e-06
1	rs9661728	9506275	2.70243e-06	6.38e-06
1	rs10735516	9507004	8.20835e-07	2.33e-06
1	rs10779726	9509821	1.29652e-06	4.61e-06
1	rs12561781	9538654	9.95917e-07	3.29e-06
1	rs7413464	9556061	8.14258e-07	2.54e-06
1	rs7415831	9559063	1.3703e-05	4.22e-05
1	rs7542011	9571422	3.44499e-06	5.31e-06
1	rs9430155	9637591	1.36106e-06	2.33e-06
1	rs9430174	9647137	4.27148e-06	2.19e-05
1	rs6669846	9650571	3.29578e-06	6.01e-06
1	rs4073710	9655795	1.7479e-06	3.69e-06
1	rs4074744	9656571	1.91162e-06	3.97e-06
1	rs6540967	9677002	1.43442e-06	2.85e-06
1	rs10779727	9677853	1.44577e-06	2.41e-06
1	rs11121466	9698262	8.63399e-07	2.45e-06
1	rs12028233	9699768	7.92081e-07	2.98e-06
1	rs4240896	9713500	6.92177e-07	2.75e-06
1	rs11121472	9733221	1.06171e-06	2.36e-06
1	rs9430635	9738786	6.80222e-07	2.59e-06
1	rs4240910	9750457	7.16196e-07	2.42e-06
1	rs6541017	9771564	9.39595e-07	2.33e-06
1	rs11121489	9823784	2.67478e-06	3.26e-06
1	rs1933734	9902128	7.14942e-07	2.73e-06
1	rs10864439	9902900	8.59133e-07	3.23e-06
1	rs935073	9923741	5.29965e-06	6.79e-06
1	rs12128766	9937041	1.28289e-06	2.88e-06
1	rs2890358	10027540	9.37385e-07	2.68e-06
1	rs6683452	10029913	1.47212e-06	3.33e-06
1	rs9430244	10155283	1.14762e-06	2.32e-06
1	rs2273299	10218439	1.01456e-06	2.34e-06
1	rs17034560	10229158	2.41143e-06	3.15e-06
1	rs17034569	10232200	2.7774e-06	2.85e-06
1	rs6541080	10236039	5.07903e-05	0.000119208
1	rs7418410	10236402	0.000317673	0.000590141
1	rs11806619	10244272	6.09343e-06	2.95e-05
1	rs2180185	10246129	4.39461e-05	0.000117551
1	rs4846198	10282186	7.47057e-05	0.000115034
1	rs4240911	10307453	7.60918e-05	9.62e-05
1	rs946501	10309580	2.82712e-05	8.02e-05
1	rs17034615	10311877	1.89388e-06	2.32e-06
1	rs12064209	10326184	2.16513e-06	2.49e-06
1	rs9332414	10326963	2.39498e-05	2.3e-05
1	rs17034643	10332102	3.04672e-05	0.000230183
1	rs12120042	10345325	2.06208e-05	0.000186549
1	rs17397129	10345462	1.20865e-06	2.52e-06
1	rs12120191	10345772	2.24018e-05	5.44e-05
1	rs746881	10346810	4.75123e-05	6.2e-05
1	rs912962	10348712	0.000140088	0.000245576
1	rs10492972	10353112	4.85171e-05	3.87e-05
1	rs3748577	10357406	4.36288e-05	9.64e-05
1	rs17401966	10385471	5.88344e-05	0.000105482
1	rs4333852	10387704	2.6496e-05	5.22e-05
1	rs4475756	10387788	2.04239e-05	7.49e-06
1	rs12734551	10391536	6.39166e-05	8.26e-05
1	rs1555849	10400602	4.41967e-05	0.000610087
1	rs1556917	10400990	2.41883e-05	1.57e-05
1	rs11121543	10404183	2.10728e-06	2.33e-06
1	rs3748578	10420918	3.6938e-05	6.59e-05
1	rs4846216	10447792	3.53472e-05	5.22e-05
1	rs6679596	10454502	9.89097e-07	2.52e-06
1	rs505141	10488314	5.05253e-05	0.000364117
1	rs528713	10488555	4.97883e-05	3.97e-05
1	rs1307494	10509703	1.48461e-06	2.83e-06
1	rs669701	10544725	9.61009e-06	4.9e-05
1	rs670666	10549380	8.60571e-05	5.49e-05
1	rs2506902	10563681	6.35562e-06	1.98e-05
1	rs616402	10566272	2.86529e-05	5.97e-05
1	rs2483678	10582047	1.71398e-06	4.11e-06
1	rs2480782	10593296	2.99079e-06	5.02e-06
1	rs2506898	10604539	8.7489e-07	2.9e-06
1	rs11121582	10607895	1.03672e-06	2.34e-06
1	rs4846230	10608596	8.23014e-07	2.46e-06
1	rs2480773	10609090	8.21352e-07	2.33e-06
1	rs7555790	10613167	9.92992e-05	0.000105357
1	rs10864463	10613560	8.22372e-07	2.37e-06
1	rs4240915	10616484	8.34624e-07	2.38e-06
1	rs12028449	10617034	0.000114973	0.000131299
1	rs9660006	10617272	8.28876e-07	2.86e-06
1	rs11121594	10626922	7.0314e-07	2.36e-06
1	rs6687430	10633245	8.15289e-05	7.77e-05
1	rs6687502	10633273	7.05926e-07	3.29e-06
1	rs12045923	10643829	7.73433e-07	3.64e-06
1	rs6668131	10652605	1.99016e-06	3.32e-06
1	rs284267	10656351	3.56831e-06	7.15e-06
1	rs6666075	10669098	2.33059e-06	4.16e-06
1	rs17035539	10725387	5.18124e-06	7.34e-06
1	rs284321	10726689	2.53425e-06	3.99e-06
1	rs17035549	10739863	6.60475e-06	4.98e-06
1	rs734736	10760510	1.79426e-06	7.55e-06
1	rs710133	10771488	1.56003e-06	2.92e-06
1	rs706007	10780727	1.52974e-06	2.83e-06
1	rs4845843	10801585	3.87886e-06	5.77e-06
1	rs11121613	10823774	2.90133e-06	4.88e-06
1	rs6540948	10823786	7.84997e-07	3.11e-06
1	rs17035686	10825699	2.42101e-06	3.43e-06
1	rs205474	10832861	9.4219e-07	3.1e-06
1	rs6658023	10847340	8.51775e-07	2.61e-06
1	rs6688450	10876600	1.73713e-06	3.64e-06
1	rs539790	10887923	7.39992e-06	1.19e-05
1	rs2143385	10891339	4.39574e-06	4.79e-06
1	rs527676	10891777	4.75656e-06	5.28e-06
1	rs1292657	10893081	8.44782e-07	2.37e-06
1	rs1292664	10905365	1.28053e-06	2.93e-06
1	rs1292665	10907208	1.65214e-06	3.57e-06
1	rs622120	10918758	7.97743e-07	3.49e-06
1	rs1281001	10929298	2.83262e-06	1.85e-05
1	rs10864479	10968730	1.95824e-06	5.5e-06
1	rs1280985	10984406	8.09534e-07	2.73e-06
1	rs12755921	11000276	1.41711e-06	5.13e-06
1	rs6664866	11000721	5.91573e-06	2.41e-05
1	rs1281030	11002579	9.27577e-06	8.47e-06
1	rs1281014	11009543	5.86732e-06	5.03e-06
1	rs1281008	11011002	3.64733e-06	4.92e-06
1	rs12085319	11029478	1.1028e-06	3.04e-06
1	rs11121667	11038476	7.59652e-06	9.8e-06
1	rs11121675	11060075	7.0338e-07	2.36e-06
1	rs7517230	11060799	1.54007e-06	3.86e-06
1	rs968545	11072579	1.32092e-06	2.37e-06
1	rs3765895	11074250	8.58209e-07	2.38e-06
1	rs7556039	11093741	8.74389e-07	2.39e-06
1	rs1194820	11129259	1.95552e-06	4.17e-06
1	rs910660	11130643	2.43078e-06	1.01e-05
1	rs2273336	11151314	4.34359e-06	3.37e-06
1	rs41274510	11181985	1.94781e-06	2.32e-06
1	rs3730381	11194591	8.53364e-06	4.29e-06
1	rs2275528	11199149	7.37451e-06	3.36e-06
1	rs1057079	11205058	1.2529e-06	2.43e-06
1	rs2275942	11206690	7.06901e-06	5.12e-06
1	rs17036421	11215996	8.12044e-06	3.16e-06
1	rs4282823	11216665	6.08068e-06	5.94e-06
1	rs17036458	11238416	7.02439e-06	6.65e-06
1	rs12118640	11244489	7.29778e-06	8.2e-06
1	rs12122678	11248237	6.7921e-06	4.89e-06
1	rs12124598	11255431	6.21482e-06	3.11e-06
1	rs1010447	11269796	7.75612e-07	2.61e-06
1	rs7526649	11278163	8.14373e-07	3.43e-06
1	rs7549109	11278813	1.25931e-06	3.69e-06
1	rs12124983	11286178	1.03612e-06	3.14e-06
1	rs10864494	11286218	8.44126e-06	4.99e-06
1	rs1064261	11288758	9.56785e-07	4.61e-06
1	rs2076655	11289161	1.15934e-06	2.65e-06
1	rs11121703	11293792	8.18142e-07	2.33e-06
1	rs11121704	11293959	8.0174e-07	4.75e-06
1	rs7544489	11299511	1.14608e-06	3.07e-06
1	rs2076656	11301841	7.07198e-06	8.58e-06
1	rs11121706	11302065	8.32135e-07	2.34e-06
1	rs4845858	11304720	1.28858e-06	2.81e-06
1	rs2744816	11361427	0.000323642	0.000126854
1	rs11121720	11364920	0.00105451	0.000101494
1	rs4845992	11383839	1.80023e-06	5.53e-06
1	rs2982384	11401745	7.65193e-07	2.82e-06
1	rs2788558	11411432	8.4483e-07	2.35e-06
1	rs10864499	11415659	1.54195e-06	5.89e-06
1	rs2744854	11419868	1.08607e-06	1.08e-05
1	rs2744857	11421815	2.31591e-06	5.29e-06
1	rs2982371	11444184	1.47893e-06	6.81e-06
1	rs6671983	11461601	2.89097e-06	1.04e-05
1	rs2890085	11476541	2.46844e-05	4.88e-05
1	rs3123602	11489175	2.41924e-06	3.51e-06
1	rs877307	11489255	1.0985e-06	3.78e-06
1	rs2922240	11493832	6.50635e-07	2.47e-06
1	rs11121734	11493868	2.24184e-06	1.57e-05
1	rs2379152	11494851	2.33228e-06	9.68e-06
1	rs3010217	11496715	0.000329562	0.000289448
1	rs2379161	11519780	2.29701e-06	3.88e-06
1	rs11121745	11522312	2.29554e-06	2.83e-06
1	rs12046038	11525533	7.5828e-07	2.54e-06
1	rs7543377	11527304	7.91587e-07	2.56e-06
1	rs7546801	11531076	1.27033e-06	7.15e-06
1	rs6674181	11532525	7.43752e-07	2.41e-06
1	rs6674692	11533011	1.37415e-06	3.87e-06
1	rs10159458	11534053	1.5984e-06	7.21e-06
1	rs11121748	11534542	7.7755e-07	2.38e-06
1	rs2817637	11567190	1.3571e-06	7e-06
1	rs2745260	11586677	1.16653e-06	2.88e-06
1	rs2817613	11607224	1.39209e-06	2.39e-06
1	rs2594289	11614268	8.16498e-07	2.46e-06
1	rs2817597	11618278	8.98267e-07	2.32e-06
1	rs10864520	11633982	2.37898e-05	3.6e-05
1	rs2745276	11641283	1.44389e-06	2.51e-06
1	rs2817644	11647669	1.00096e-06	2.34e-06
1	rs714829	11651910	6.38525e-06	6.96e-06
1	rs11121778	11665198	1.10933e-06	2.96e-06
1	rs761092	11678195	9.69243e-07	2.33e-06
1	rs10864530	11696836	7.57742e-07	2.35e-06
1	rs6671295	11698902	8.30223e-07	2.35e-06
1	rs7526268	11702155	9.61821e-07	2.68e-06
1	rs2336030	11736600	8.40571e-07	3.07e-06
1	rs6694489	11749908	1.17834e-06	2.34e-06
1	rs1534989	11761503	1.77437e-06	5.63e-06
1	rs17037302	11763666	1.51328e-06	2.35e-06
1	rs9430624	11763677	9.4584e-07	3.04e-06
1	rs6540992	11799228	8.33211e-07	2.65e-06
1	rs11121821	11810844	1.34276e-06	7.9e-06
1	rs1133398	11814631	1.18351e-06	3.11e-06
1	rs6667720	11831615	3.23869e-06	4.32e-06
1	rs11121828	11834454	1.12128e-06	2.73e-06
1	rs4845882	11843167	1.10567e-06	5.72e-06
1	rs9651118	11862214	1.67114e-06	6.22e-06
1	rs17367504	11862778	9.1864e-07	2.38e-06
1	rs12404124	11873869	1.10851e-06	5.3e-06
1	rs198391	11876417	1.07949e-06	3.98e-06
1	rs2076001	11879267	1.632e-06	4.89e-06
1	rs12567136	11883731	9.36813e-07	2.41e-06
1	rs2076003	11884147	2.25965e-06	2.66e-06
1	rs7537765	11887303	9.778e-07	2.52e-06
1	rs535107	11889468	1.15626e-06	3.8e-06
1	rs2236797	11892650	1.50453e-06	3.93e-06
1	rs2075538	11896602	1.31207e-06	2.98e-06
1	rs198403	11896654	1.31919e-06	2.5e-06
1	rs2075539	11897758	2.25965e-06	2.48e-06
1	rs1023252	11899033	1.04382e-06	2.38e-06
1	rs5065	11906068	9.36839e-07	2.6e-06
1	rs5063	11907648	1.80021e-06	2.33e-06
1	rs17376426	11908167	3.15575e-06	2.38e-06
1	rs4846064	11934842	8.58492e-07	3.11e-06
1	rs11588551	11941936	1.76952e-06	6.53e-06
1	rs6667637	11947957	7.48022e-07	2.48e-06
1	rs2336377	11949970	0.000251536	0.00376487
1	rs1321073	11951626	8.01433e-07	3.5e-06
1	rs34175640	11952212	7.59078e-07	2.4e-06
1	rs17346334	11960394	1.19389e-05	1.53e-05
1	rs11800086	11971749	7.06118e-07	2.33e-06
1	rs2336384	12046063	1.332e-06	3.86e-06
1	rs6675934	12052405	1.54708e-06	3.39e-06
1	rs1810563	12054030	1.01816e-06	3.97e-06
1	rs6662024	12113240	2.27019e-06	5.91e-06
1	rs6665486	12117901	8.87607e-07	2.61e-06
1	rs6690493	12135526	3.29946e-06	4.49e-06
1	rs1201110	12153188	1.13526e-06	2.45e-06
1	rs11121868	12170974	1.37123e-06	2.6e-06
1	rs664654	12185036	1.35729e-06	2.33e-06
1	rs6668157	12187130	1.39481e-06	4.08e-06
1	rs17456501	12188614	1.36822e-06	2.39e-06
1	rs1148460	12216488	6.69607e-07	2.54e-06
1	rs1148459	12217852	6.81287e-07	2.34e-06
1	rs590368	12223451	6.95936e-07	2.44e-06
1	rs522807	12224239	2.02688e-06	2.61e-06
1	rs652625	12225351	1.3494e-06	2.59e-06
1	rs496888	12232806	7.96953e-07	2.49e-06
1	rs603151	12248291	9.29283e-07	3.76e-06
1	rs525891	12249643	9.5312e-07	3.52e-06
1	rs550523	12249988	7.89971e-07	2.33e-06
1	rs5746059	12262792	7.59282e-07	2.47e-06
1	rs235219	12264355	1.07284e-06	2.49e-06
1	rs1061628	12267999	6.86334e-07	2.34e-06
1	rs7547379	12306614	1.99764e-06	2.43e-06
1	rs3765339	12329295	1.65111e-06	3.72e-06
1	rs4845898	12339619	1.57258e-06	3.46e-06
1	rs10864552	12418700	1.14429e-06	2.32e-06
1	rs6660347	12420300	1.80254e-06	2.36e-06
1	rs10864553	12426721	1.82539e-06	2.35e-06
1	rs17457661	12436898	9.78311e-07	2.72e-06
1	rs10492976	12458797	1.33077e-06	2.63e-06
1	rs11121906	12488475	1.78453e-06	2.45e-06
1	rs6683371	12492582	2.35787e-06	3.26e-06
1	rs11121917	12575090	1.39491e-06	2.42e-06
1	rs6659122	12615069	1.20436e-06	2.44e-06
1	rs11121928	12615888	7.45054e-07	3.46e-06
1	rs4300229	12634034	1.62666e-06	2.34e-06
1	rs3128461	12639168	3.91225e-06	3.81e-06
1	rs4846126	12663304	6.80379e-07	3.4e-06
1	rs4394668	12671229	1.15735e-06	3.15e-06
1	rs4618985	12671324	7.22195e-07	2.45e-06
1	rs3000893	12683421	4.15901e-06	1.13e-05
1	rs3000891	12699337	9.91193e-07	3.52e-06
1	rs7512542	12702393	3.14435e-06	8.04e-06
1	rs1857539	12730415	2.29871e-06	3.77e-06
1	rs1892066	12734555	2.90144e-06	5.45e-06
1	rs2265711	12734774	4.71886e-06	7.29e-06
1	rs7524074	12746537	3.36852e-06	5.1e-06
1	rs3010951	12757671	1.23082e-06	2.57e-06
1	rs4568844	12765166	1.30434e-06	2.68e-06
1	rs3000873	12770320	1.41607e-06	3.29e-06
1	rs6698872	12783167	1.0604e-06	2.51e-06
1	rs3122569	12784232	1.13916e-06	2.62e-06
1	rs4361998	12785093	1.39211e-06	4.51e-06
1	rs7513079	12785494	8.92964e-07	3.44e-06
1	rs3010886	12786363	1.01819e-06	2.53e-06
1	rs17038468	12788113	3.86787e-06	5.88e-06
1	rs3000929	12788406	9.72396e-07	2.91e-06
1	rs6541059	12799736	1.17382e-06	3.11e-06
1	rs12097286	12818841	1.30226e-06	2.42e-06
1	rs3795746	12819063	8.7049e-07	3.45e-06
1	rs12059239	12821075	1.28865e-06	2.32e-06
1	rs2076216	12836442	2.03264e-06	2.49e-06
1	rs1063776	12854530	3.39382e-06	4.07e-06
1	rs1856638	12910136	8.53688e-06	2.59e-05
1	rs41468748	12911096	8.47314e-06	6.91e-06
1	rs10927559	13775026	1.90417e-06	3.05e-06
1	rs3013090	13795449	8.44632e-07	2.53e-06
1	rs3013101	13800135	2.04074e-06	6.58e-06
1	rs3013105	13802325	6.67555e-07	2.37e-06
1	rs16850548	13804575	9.79862e-07	2.33e-06
1	rs3845608	13809227	1.62003e-06	2.33e-06
1	rs2940305	13837629	6.5106e-07	2.53e-06
1	rs2990683	13841055	1.87876e-06	3.15e-06
1	rs3856278	13859570	6.36417e-06	1.82e-05
1	rs11805703	13861990	5.01302e-06	1.18e-05
1	rs6661954	13862750	1.47836e-06	5.57e-06
1	rs1610562	13874853	1.63347e-06	7.53e-06
1	rs12735797	13905218	7.0591e-07	2.55e-06
1	rs2361030	13906554	1.61634e-06	2.46e-06
1	rs1148455	13914230	2.03925e-06	6.99e-06
1	rs3845612	13916002	2.50746e-06	1.88e-05
1	rs2990672	13918629	1.01168e-06	2.35e-06
1	rs12039416	13931159	1.53855e-06	4.32e-06
1	rs2487647	13937899	8.40384e-07	2.67e-06
1	rs1412839	13938511	7.15954e-07	2.69e-06
1	rs11587701	13946497	1.61757e-06	2.36e-06
1	rs1772636	13947519	7.55971e-07	2.59e-06
1	rs1772635	13948225	7.46687e-07	2.56e-06
1	rs17390405	13949087	1.62407e-06	2.67e-06
1	rs12409667	13955152	1.92433e-06	3.05e-06
1	rs12143609	13957405	1.20757e-06	3.49e-06
1	rs12060059	13960281	1.65871e-06	2.83e-06
1	rs4661998	13967844	1.3062e-06	2.47e-06
1	rs11799571	13968704	1.53588e-06	2.68e-06
1	rs2495030	13990291	1.00418e-06	2.83e-06
1	rs4077841	14020405	1.2743e-06	3.39e-06
1	rs2495053	14040030	3.43344e-06	7.47e-06
1	rs6429794	14045394	1.4749e-06	7.58e-06
1	rs2495051	14048199	8.43911e-07	2.46e-06
1	rs16852866	14053474	8.8222e-07	5e-06
1	rs10489151	14055709	8.8222e-07	2.53e-06
1	rs1203631	14067208	1.06805e-06	3.57e-06
1	rs1203630	14067851	1.02791e-06	3.65e-06
1	rs1203628	14070826	1.76842e-06	3.37e-06
1	rs1203682	14080682	8.1852e-07	3.96e-06
1	rs2359756	14096420	1.29386e-05	7.52e-05
1	rs2235523	14096457	9.73706e-06	8.95e-06
1	rs1210110	14096821	8.29317e-07	2.69e-06
1	rs1203678	14105298	3.98494e-06	2.85e-05
1	rs1203651	14109114	1.73821e-06	3.23e-06
1	rs1203647	14112749	8.31023e-07	2.79e-06
1	rs11580688	14117228	3.18915e-06	3e-06
1	rs1980472	14117876	8.38639e-07	2.36e-06
1	rs1980471	14118119	4.92269e-06	1.72e-05
1	rs1203644	14118408	8.59523e-07	2.36e-06
1	rs1203642	14119085	8.57392e-07	2.65e-06
1	rs16852976	14119150	9.84973e-06	3.13e-05
1	rs1203640	14120247	1.00285e-06	2.72e-06
1	rs1203639	14120432	6.54448e-06	6.74e-06
1	rs1015370	14125210	1.10696e-06	5.68e-06
1	rs2744692	14125227	1.09673e-06	6.69e-06
1	rs2014788	14126453	2.09484e-06	5.68e-06
1	rs2281164	14130628	9.31381e-07	3.27e-06
1	rs1203672	14130677	2.71539e-06	6.26e-06
1	rs2697985	14133419	1.76001e-06	3.09e-06
1	rs2244634	14134154	2.32471e-06	6.83e-06
1	rs2697971	14148441	1.80638e-05	3.42e-05
1	rs2697967	14150032	0.000146511	0.000570241
1	rs2495090	14155055	1.90515e-05	4.41e-05
1	rs2697983	14157577	2.03335e-06	4.62e-06
1	rs2495082	14157986	0.000163369	0.000731368
1	rs1203690	14162023	1.7031e-06	2.96e-06
1	rs10754901	14208024	6.60345e-07	2.35e-06
1	rs1203699	14209686	8.50648e-07	2.51e-06
1	rs1528787	14214348	6.71037e-07	2.77e-06
1	rs1881559	14216113	1.19923e-06	2.67e-06
1	rs17350970	14216150	1.33703e-06	2.92e-06
1	rs2744650	14216926	8.47725e-07	2.5e-06
1	rs2744648	14218867	8.37906e-07	2.84e-06
1	rs1358577	14220186	6.75655e-07	2.51e-06
1	rs2744647	14220942	8.4854e-07	2.57e-06
1	rs7522358	14223723	1.25698e-06	2.8e-06
1	rs6677556	14226409	1.83441e-06	3.8e-06
1	rs2744645	14226608	1.58483e-06	5.22e-06
1	rs6429800	14228077	7.05217e-07	2.81e-06
1	rs1203709	14228490	1.64595e-06	5.8e-06
1	rs7536590	14232891	7.84031e-07	2.8e-06
1	rs7543809	14232929	7.80332e-07	2.34e-06
1	rs1005297	14240696	1.48364e-06	3.7e-06
1	rs7535450	14255210	7.94871e-07	2.71e-06
1	rs7538374	14255978	1.07655e-06	2.36e-06
1	rs1005302	14256246	1.22745e-06	3.37e-06
1	rs10927968	14277732	1.03367e-06	5.42e-06
1	rs4661455	14277864	1.66059e-06	7.46e-06
1	rs12044299	14288119	7.98563e-06	1.44e-05
1	rs2076503	14294605	9.01096e-07	2.81e-06
1	rs10927972	14297110	9.68859e-07	2.57e-06
1	rs12024045	14297220	8.65197e-07	2.39e-06
1	rs10803442	14297683	6.57921e-07	2.33e-06
1	rs7543394	14297920	6.66187e-07	4.98e-06
1	rs16853319	14301942	9.74679e-07	2.34e-06
1	rs10489148	14313480	1.36004e-06	4.95e-06
1	rs6678410	14314580	2.02114e-06	4.04e-06
1	rs6691183	14320651	9.06196e-07	3.09e-06
1	rs6689299	14337926	8.9397e-07	3.39e-06
1	rs6689383	14337994	1.30554e-06	3.06e-06
1	rs17353372	14340185	9.23736e-07	2.92e-06
1	rs10927994	14340228	6.95934e-07	2.37e-06
1	rs6691889	14344055	7.40259e-07	4.95e-06
1	rs4661465	14345544	7.39778e-07	2.52e-06
1	rs10927996	14350082	7.81451e-07	2.4e-06
1	rs2206587	14358807	1.45132e-06	2.32e-06
1	rs2359910	14364963	7.33397e-07	2.37e-06
1	rs1079989	14367635	6.4974e-07	2.67e-06
1	rs1079988	14367959	6.4675e-07	2.74e-06
1	rs9660152	14368587	6.63855e-07	2.47e-06
1	rs6657363	14370245	6.62124e-07	2.35e-06
1	rs6662320	14370368	7.36232e-07	2.75e-06
1	rs4662091	14373178	7.45446e-07	2.33e-06
1	rs4661467	14373473	7.35501e-07	2.44e-06
1	rs10733143	14390137	8.32987e-07	2.7e-06
1	rs17351318	14403792	2.18248e-06	8.72e-06
1	rs3817958	14408108	0.000166495	0.000125351
1	rs16853565	14410212	0.000285908	2.49e-05
1	rs12409852	14410738	0.000339408	0.000408038
1	rs4661471	14423009	1.85344e-06	2.63e-06
1	rs7515917	14439042	1.55761e-06	4.88e-06
1	rs10928013	14439900	1.10439e-06	2.96e-06
1	rs916430	14445793	2.32472e-05	6.1e-05
1	rs744007	14449771	2.01182e-06	7.05e-06
1	rs10429936	14450545	3.42951e-06	1.17e-05
1	rs4578218	14453003	1.99029e-06	9.4e-06
1	rs7546559	14460356	2.45869e-06	3.43e-06
1	rs2227241	14460643	2.16981e-06	5.28e-06
1	rs2213847	14460986	2.30798e-06	5.49e-06
1	rs4662114	14461135	2.21311e-06	7.99e-06
1	rs10803459	14464167	2.20007e-06	1.12e-05
1	rs1934656	14468557	3.94707e-06	1.11e-05
1	rs4662124	14469986	1.55144e-05	2.81e-05
1	rs7545744	14489019	2.84049e-06	5.84e-06
1	rs6692603	14494770	2.99726e-06	4.23e-06
1	rs10489144	14495003	3.89036e-06	4.99e-06
1	rs12045417	14495070	4.10687e-06	6.69e-06
1	rs10489143	14495895	4.64657e-06	6.32e-06
1	rs1339372	14496719	5.06839e-06	4.96e-06
1	rs2359953	14497557	6.37329e-06	8.7e-06
1	rs4145433	14500563	4.15432e-06	6.19e-06
1	rs4145435	14500606	4.1086e-06	1.75e-05
1	rs12028521	14502162	5.92062e-06	1.27e-05
1	rs526188	14507529	7.04827e-07	2.34e-06
1	rs10754914	14507739	1.09553e-06	3.14e-06
1	rs495937	14508549	1.42938e-06	2.86e-06
1	rs11580833	14508693	7.09921e-07	2.84e-06
1	rs577987	14509276	1.83093e-06	3.23e-06
1	rs568434	14523180	1.14583e-06	2.45e-06
1	rs515603	14527850	1.72884e-06	1.31e-05
1	rs529819	14531407	2.02316e-06	2.64e-06
1	rs4565709	14559107	7.15757e-07	2.43e-06
1	rs1953828	14564701	1.55947e-06	2.33e-06
1	rs10803476	14566620	3.09999e-06	6.37e-06
1	rs12024171	14567691	1.07539e-06	2.74e-06
1	rs6693453	14575462	2.94417e-05	1.74e-05
1	rs6662041	14575842	3.37173e-05	1.37e-05
1	rs4631686	14577474	2.65373e-06	3.54e-06
1	rs6673240	14579773	8.18094e-07	2.33e-06
1	rs4662137	14586542	3.87372e-06	1.21e-05
1	rs6667451	14586955	2.3589e-06	2.47e-06
1	rs16853880	14620369	1.38719e-06	2.33e-06
1	rs1538534	14622770	1.3667e-06	2.33e-06
1	rs10927406	14623934	6.94824e-07	2.54e-06
1	rs7527386	14625524	1.74218e-06	3.53e-06
1	rs3737643	14638612	0.000110056	9.64e-05
1	rs16853948	14648971	2.22175e-06	4.59e-06
1	rs2789746	14673025	9.46538e-07	3.58e-06
1	rs2794612	14673271	0.000289033	0.000140526
1	rs12134023	14677729	8.95531e-07	2.39e-06
1	rs4661486	14690876	0.000326995	3.83e-05
1	rs7548984	14694258	7.75803e-07	2.63e-06
1	rs6689141	14704441	3.7678e-06	4.53e-06
1	rs735832	14704676	3.55506e-06	6.93e-06
1	rs1328828	14720009	8.2924e-07	2.55e-06
1	rs12048115	14725946	1.5047e-05	7.23e-05
1	rs12045738	14726123	1.34649e-05	0.000159784
1	rs12023531	14732199	8.86358e-06	9.6e-06
1	rs10754855	14742723	5.94893e-06	7.9e-06
1	rs4573512	14743972	7.01625e-07	2.33e-06
1	rs12119451	14744591	1.50578e-06	2.42e-06
1	rs2183102	14760634	6.57258e-07	2.33e-06
1	rs6680164	14761672	8.11344e-07	2.32e-06
1	rs1079221	14766669	1.56042e-06	2.34e-06
1	rs6659078	14776732	6.4443e-07	2.33e-06
1	rs6668363	14778406	6.79099e-07	2.65e-06
1	rs6429661	14780811	2.2147e-06	7.36e-06
1	rs6682103	14782380	6.44901e-07	2.33e-06
1	rs6690681	14782589	6.44272e-07	2.33e-06
1	rs12567471	14782958	6.72584e-07	2.34e-06
1	rs7530275	14783656	6.62537e-07	2.33e-06
1	rs2486769	14786309	6.72587e-07	2.97e-06
1	rs16850285	14787410	1.92926e-06	2.94e-06
1	rs10927439	14788118	1.87092e-06	3.21e-06
1	rs10927440	14790842	7.59961e-07	2.4e-06
1	rs2480054	14792535	8.45131e-06	2.22e-05
1	rs1361396	14795784	1.15808e-06	4.42e-06
1	rs7555566	14804874	1.02884e-06	2.48e-06
1	rs4369222	14805215	1.04989e-06	3.26e-06
1	rs11584308	14805993	2.90464e-06	7.03e-06
1	rs2480063	14811781	8.1519e-07	2.66e-06
1	rs6673996	14815411	1.06686e-06	2.34e-06
1	rs12132708	14822386	1.25094e-06	2.72e-06
1	rs12086025	14826609	6.78024e-07	2.33e-06
1	rs10927446	14828082	7.23257e-07	2.38e-06
1	rs3892594	14849088	6.58862e-07	4.33e-06
1	rs12759765	14852370	5.17753e-06	3.22e-05
1	rs10927460	14870568	1.12253e-06	2.54e-06
1	rs12025005	14875764	3.56267e-06	9.38e-06
1	rs4385705	14876032	3.94414e-06	3.89e-05
1	rs10927468	14901191	7.55627e-07	2.46e-06
1	rs2103694	14908073	1.23865e-06	3.05e-06
1	rs10803288	14908839	1.30339e-05	2.75e-05
1	rs34982023	14910083	1.61162e-06	4.49e-06
1	rs4661292	14915147	2.45037e-06	3.78e-06
1	rs1543362	14919085	1.01064e-06	2.79e-06
1	rs2486778	14920943	2.94371e-06	7.7e-06
1	rs10803289	14934220	4.38263e-06	5.46e-06
1	rs2473626	14934288	4.24669e-06	8.73e-06
1	rs1997785	14934649	1.4675e-05	1.52e-05
1	rs6668635	14941194	3.9009e-06	1.97e-05
1	rs11578959	14944191	2.80637e-06	1.3e-05
1	rs7553790	14944811	9.22949e-06	7.75e-05
1	rs11579756	14947920	2.37705e-06	1.71e-05
1	rs6690379	14961661	2.20119e-06	9.54e-06
1	rs2294886	14966380	9.25366e-07	3e-06
1	rs2294885	14966422	2.50094e-06	2.38e-05
1	rs7530236	14981000	1.80262e-06	2.77e-06
1	rs10927483	14982825	7.08151e-07	2.34e-06
1	rs4661295	14999190	2.90965e-05	3.54e-05
1	rs12037545	15002813	2.00074e-05	3.69e-05
1	rs10803303	15031315	9.53961e-07	2.64e-06
1	rs10927510	15031898	7.67358e-07	3.19e-06
1	rs7534010	15032340	7.01004e-07	3.18e-06
1	rs4661300	15038771	1.19309e-06	4.56e-06
1	rs6663124	15042747	6.97975e-07	2.45e-06
1	rs6704445	15042875	7.28609e-07	2.33e-06
1	rs6688730	15045765	6.49032e-07	2.34e-06
1	rs12140709	15048049	1.07782e-06	3.34e-06
1	rs12045403	15048871	9.70145e-07	6.65e-06
1	rs10803311	15066944	1.56823e-06	3.94e-06
1	rs6660333	15068997	1.07664e-06	3.34e-06
1	rs6429674	15072614	1.5241e-06	4.99e-06
1	rs6429677	15075767	1.14711e-06	3.29e-06
1	rs10927530	15076305	3.1615e-06	3.12e-06
1	rs6683649	15081183	1.79835e-06	3.92e-06
1	rs6678566	15082125	1.06168e-06	4.18e-06
1	rs6673847	15086013	1.0716e-06	4.24e-06
1	rs4661302	15092813	1.53951e-06	2.56e-06
1	rs12141316	15096222	1.46757e-06	3.12e-06
1	rs4661526	15100939	2.76783e-06	1.77e-05
1	rs4661303	15101472	1.02077e-06	2.32e-06
1	rs1737360	15113844	7.97011e-07	2.52e-06
1	rs1721831	15115510	1.32344e-06	3.09e-06
1	rs3930209	15126214	8.6905e-07	3.57e-06
1	rs804136	15133668	7.06956e-07	2.68e-06
1	rs10489353	15140362	1.78949e-06	4.23e-06
1	rs6694657	15141987	1.30351e-06	6.03e-06
1	rs6658818	15142300	3.10924e-06	5.69e-06
1	rs2311336	15144983	1.3095e-06	5.06e-06
1	rs3888127	15145166	1.13827e-06	2.96e-06
1	rs12127407	15152755	3.14728e-06	3.06e-06
1	rs705579	15153656	1.65294e-06	2.88e-06
1	rs2103117	15156736	1.19585e-06	2.37e-06
1	rs10803320	15188019	1.17247e-06	3.19e-06
1	rs4661533	15189088	1.19642e-06	3.32e-06
1	rs3845596	15189299	1.10291e-06	3.62e-06
1	rs3765379	15190419	1.75708e-06	4.08e-06
1	rs2807568	15192740	1.15719e-06	3.91e-06
1	rs4661539	15192916	3.39786e-06	1.13e-05
1	rs2690018	15193855	1.32454e-06	4.67e-06
1	rs2807552	15195444	2.608e-06	1.2e-05
1	rs4661540	15202204	9.63954e-07	2.97e-06
1	rs2690022	15207952	1.17746e-06	4.28e-06
1	rs41491744	15208306	1.69423e-06	2.45e-06
1	rs2049374	15208882	6.79992e-07	2.47e-06
1	rs2807562	15234029	1.88718e-06	5.34e-06
1	rs10449293	15234557	9.58052e-07	3.28e-06
1	rs10927580	15253724	7.34119e-07	2.44e-06
1	rs12567946	15257475	1.27957e-06	2.87e-06
1	rs6693394	15265404	6.54859e-07	2.33e-06
1	rs7546786	15273097	8.38538e-07	2.79e-06
1	rs12035178	15276484	1.0496e-06	3.16e-06
1	rs6663699	15288218	1.02494e-06	2.71e-06
1	rs10927602	15295333	7.78596e-07	7.24e-06
1	rs7544674	15297249	1.04275e-06	2.54e-06
1	rs2175773	15299672	7.28769e-07	2.58e-06
1	rs1567798	15301948	8.30475e-07	4.52e-06
1	rs6429698	15304602	8.68927e-07	2.57e-06
1	rs4661553	15304859	1.02893e-06	3.19e-06
1	rs7518989	15306051	1.006e-06	3.85e-06
1	rs7522712	15307478	9.31048e-07	3.4e-06
1	rs10927613	15308798	9.25774e-07	3.12e-06
1	rs1965402	15318399	8.23905e-07	3.23e-06
1	rs4661310	15320449	1.24494e-06	5.29e-06
1	rs1316257	15323416	7.49325e-07	2.39e-06
1	rs10754876	15329987	2.38702e-06	5.24e-06
1	rs10803338	15330300	6.45943e-06	8.58e-05
1	rs7539545	15331603	2.61664e-06	9.52e-06
1	rs6429701	15335859	1.00265e-05	1.39e-05
1	rs938249	15336522	7.98221e-07	2.6e-06
1	rs6663935	15340867	1.6652e-05	2.32e-05
1	rs10803339	15342571	7.88631e-06	3.83e-05
1	rs10157110	15343094	9.46326e-07	2.51e-06
1	rs17413451	15351283	1.45322e-06	2.66e-06
1	rs6684496	15352820	8.34707e-07	4.53e-06
1	rs6693853	15352958	8.05329e-07	2.42e-06
1	rs12081961	15354997	8.29692e-07	2.67e-06
1	rs6665012	15355241	8.28272e-07	2.39e-06
1	rs2175771	15357505	9.07454e-07	2.51e-06
1	rs2311859	15359622	9.08731e-07	2.75e-06
1	rs4520412	15359967	8.71248e-07	2.33e-06
1	rs938255	15360721	8.76608e-07	2.43e-06
1	rs12138732	15377554	1.2896e-06	2.59e-06
1	rs761288	15377687	1.14695e-06	4.22e-06
1	rs1000313	15405489	7.94394e-07	2.35e-06
1	rs4501834	15409156	7.91425e-07	2.91e-06
1	rs10803349	15412269	7.86557e-07	2.33e-06
1	rs2221926	15413355	9.71114e-07	2.33e-06
1	rs4661575	15414413	7.10967e-07	2.43e-06
1	rs41496250	15424441	1.47762e-06	2.93e-06
1	rs529587	15430228	2.16475e-06	7.13e-06
1	rs496567	15435257	1.40124e-05	4.25e-05
1	rs4661578	15455423	8.72975e-07	4.48e-06
1	rs7524358	15456016	1.27816e-06	2.91e-06
1	rs12025185	15456820	6.81212e-07	2.33e-06
1	rs4661579	15465487	1.6256e-06	2.33e-06
1	rs10754883	15471173	1.62691e-06	2.33e-06
1	rs4661581	15482054	1.62141e-06	2.46e-06
1	rs10927689	15484465	9.19103e-07	2.6e-06
1	rs6687242	15493910	8.56001e-07	2.42e-06
1	rs7539166	15495905	1.63538e-06	2.33e-06
1	rs16851358	15500332	8.79602e-07	2.65e-06
1	rs10754886	15502481	8.16323e-07	2.42e-06
1	rs10754887	15502539	7.9973e-07	2.49e-06
1	rs1883758	15503651	8.0697e-07	2.33e-06
1	rs10927698	15504403	6.44212e-07	2.44e-06
1	rs12145963	15507197	9.1284e-07	2.58e-06
1	rs12135755	15507320	9.63308e-07	5.23e-06
1	rs11589870	15512131	6.45909e-07	2.34e-06
1	rs11588245	15512178	6.46427e-07	2.41e-06
1	rs11588628	15512222	6.45694e-07	2.34e-06
1	rs4661596	15512340	6.48447e-07	2.33e-06
1	rs761296	15512757	6.45202e-07	2.39e-06
1	rs11808042	15514084	6.46191e-07	2.36e-06
1	rs10927709	15516299	9.14403e-07	3.85e-06
1	rs6670249	15516752	8.85588e-07	2.65e-06
1	rs17382471	15522150	9.2731e-07	2.37e-06
1	rs4661598	15524849	7.70009e-07	2.33e-06
1	rs4369223	15528334	6.53731e-07	3.45e-06
1	rs2050233	15528487	8.02663e-07	2.33e-06
1	rs17382617	15528667	7.81746e-06	1.69e-05
1	rs7536482	15530260	7.74913e-07	3.11e-06
1	rs12025158	15539259	1.33156e-06	3.73e-06
1	rs3820064	15542073	8.50555e-07	2.41e-06
1	rs2312335	15544623	9.91925e-07	2.33e-06
1	rs10927734	15545010	8.32188e-07	2.42e-06
1	rs12118545	15545321	9.3203e-07	2.37e-06
1	rs12124285	15548397	9.47951e-07	2.43e-06
1	rs10737909	15548636	1.1871e-06	5.31e-06
1	rs4661327	15548673	9.90997e-07	2.35e-06
1	rs10803369	15550525	1.29107e-06	4.15e-06
1	rs6429734	15559142	1.5911e-06	4.77e-06
1	rs1780590	15559788	1.11506e-06	3.32e-06
1	rs10927744	15566699	9.37143e-07	2.99e-06
1	rs2489670	15576105	6.95666e-07	2.7e-06
1	rs1752000	15579336	6.67333e-07	3.3e-06
1	rs10927758	15600085	7.04374e-07	2.52e-06
1	rs17377023	15631649	1.68725e-06	3.78e-06
1	rs10489962	15639581	1.67861e-06	2.59e-06
1	rs10127456	15653872	1.60525e-06	4.43e-06
1	rs2496331	15663384	1.30537e-06	3.43e-06
1	rs7549759	15663431	2.38929e-06	5.89e-06
1	rs7532826	15677932	1.31269e-06	4.19e-06
1	rs2473358	15680451	9.87958e-07	3.83e-06
1	rs7545204	15681389	1.22866e-06	4.28e-06
1	rs2473360	15682482	1.3204e-06	3.81e-06
1	rs2249097	15699327	9.28823e-07	3.01e-06
1	rs2496330	15718470	7.30091e-07	2.41e-06
1	rs1883426	15726116	1.15542e-06	2.64e-06
1	rs742362	15726791	1.09463e-06	3.04e-06
1	rs12562864	15728139	7.67659e-07	3.05e-06
1	rs2473344	15728289	1.74157e-06	1.09e-05
1	rs2092324	15733394	8.00333e-07	2.46e-06
1	rs6693417	15763340	1.97557e-06	3.34e-06
1	rs7556116	15796714	1.53411e-06	7.87e-06
1	rs10927791	15796808	6.70161e-07	2.33e-06
1	rs6675825	15811346	4.66463e-06	1.05e-05
1	rs6667862	15814186	1.68078e-06	2.96e-06
1	rs4233532	15821585	2.81207e-06	5.17e-06
1	rs4646049	15831460	1.05445e-06	2.82e-06
1	rs4646047	15831783	2.25969e-06	5.55e-06
1	rs4646045	15831992	2.27622e-06	5.01e-06
1	rs4646044	15832067	2.28047e-06	5.74e-06
1	rs2020902	15834360	1.11662e-06	3.85e-06
1	rs2042370	15841742	2.69636e-06	7.58e-06
1	rs2042369	15843244	1.07435e-06	3.84e-06
1	rs4646011	15843855	1.98195e-06	4.46e-06
1	rs4645995	15849003	2.34738e-06	4.26e-06
1	rs10927796	15857134	2.37557e-06	3.84e-06
1	rs16851731	15860240	1.05126e-06	2.72e-06
1	rs6703016	15860563	2.57478e-06	3.9e-06
1	rs11583306	15860803	9.9278e-07	2.53e-06
1	rs11579378	15874279	2.08513e-06	2.84e-06
1	rs41486146	15900517	1.24292e-06	3.47e-06
1	rs6429753	15900537	7.90052e-07	2.97e-06
1	rs6429757	15909850	2.3537e-06	7.54e-06
1	rs6429758	15909895	2.08611e-06	6.29e-06
1	rs6429759	15910003	6.15371e-06	1.05e-05
1	rs3856275	15918676	1.76298e-06	3.11e-06
1	rs16851819	15918739	9.99886e-07	3.07e-06
1	rs6669417	15922371	1.03213e-06	2.91e-06
1	rs12385690	15932932	9.98426e-07	3.56e-06
1	rs3795762	15959886	1.97433e-06	3.41e-06
1	rs6429769	15968610	1.18634e-06	2.79e-06
1	rs6696286	15968770	9.94621e-07	2.61e-06
1	rs941686	15983301	8.75421e-07	2.55e-06
1	rs17448778	15985306	1.12312e-06	3.76e-06
1	rs6695903	15985940	9.77057e-07	2.43e-06
1	rs10492987	15993338	1.21217e-06	3.71e-06
1	rs10733139	15996555	2.34087e-06	7.45e-06
1	rs12082523	16005792	1.4273e-06	5.53e-06
1	rs12075016	16015319	1.47804e-06	2.48e-06
1	rs7546138	16015784	1.66851e-06	3.17e-06
1	rs12090337	16015986	1.59773e-06	2.36e-06
1	rs7516683	16020502	9.52593e-07	3.04e-06
1	rs10927835	16034201	1.51842e-06	2.71e-06
1	rs1006147	16046109	1.4714e-06	3.84e-06
1	rs41378647	16049285	8.96245e-07	2.6e-06
1	rs6668919	16049893	1.04828e-06	3.42e-06
1	rs41393951	16053493	1.23534e-06	3.51e-06
1	rs2062595	16075128	3.02194e-06	7.44e-06
1	rs12091731	16087824	1.01363e-06	3.89e-06
1	rs10737910	16109669	1.09438e-06	2.54e-06
1	rs1472554	16115333	1.76267e-06	4.25e-06
1	rs10927864	16165661	7.09228e-07	2.57e-06
1	rs12135073	16167799	7.56195e-07	2.79e-06
1	rs10737911	16167855	6.39584e-07	2.34e-06
1	rs7552077	16196759	6.37902e-07	2.36e-06
1	rs16852052	16201502	2.07824e-06	3.5e-06
1	rs12079958	16226873	3.41714e-06	3.06e-06
1	rs10927873	16251900	1.32975e-06	2.37e-06
1	rs848206	16252996	5.17907e-06	6.8e-06
1	rs848210	16259813	7.53856e-07	2.55e-06
1	rs848215	16267147	4.10168e-06	7.41e-06
1	rs742617	16273995	1.15142e-06	2.37e-06
1	rs2268341	16275247	6.75781e-06	1.49e-05
1	rs926619	16279386	1.00162e-05	2.32e-05
1	rs4661346	16282776	8.6627e-07	4.6e-06
1	rs41339145	16296695	4.0093e-06	6.13e-06
1	rs3979179	16306846	6.89703e-07	2.38e-06
1	rs1739834	16331983	1.12535e-06	2.35e-06
1	rs1763612	16332571	1.38013e-06	3.01e-06
1	rs1763611	16333569	5.19591e-06	5.43e-06
1	rs1763610	16335527	7.09056e-07	2.38e-06
1	rs1739836	16337252	3.43063e-06	6.56e-06
1	rs6696416	16368133	1.42084e-06	2.88e-06
1	rs2007471	16368977	6.6672e-07	2.33e-06
1	rs11260867	16441728	1.48112e-06	2.34e-06
1	rs6684802	16449680	2.70832e-06	4.76e-06
1	rs904107	16488823	1.43993e-06	2.35e-06
1	rs4661717	16495914	1.11542e-06	2.41e-06
1	rs6677710	16507618	8.61064e-07	3.48e-06
1	rs4537547	16510798	9.06448e-07	2.44e-06
1	rs6697459	16518866	9.59384e-07	2.87e-06
1	rs221032	16525549	9.27657e-07	4.54e-06
1	rs221035	16526529	8.09433e-07	2.44e-06
1	rs6672616	16567622	1.12728e-06	2.52e-06
1	rs6693451	16574382	7.74853e-07	2.46e-06
1	rs10489599	16585818	7.46855e-07	2.48e-06
1	rs4661360	16599490	7.81069e-07	3.48e-06
1	rs4661733	16602933	7.43994e-07	2.35e-06
1	rs12144597	16603144	2.79458e-06	1.04e-05
1	rs11590217	16607871	6.97114e-07	2.57e-06
1	rs11260718	16617812	7.58819e-07	2.33e-06
1	rs2994142	16620160	7.5567e-07	2.33e-06
1	rs11260720	16620589	7.46593e-07	2.89e-06
1	rs10489597	16622546	7.27909e-07	2.53e-06
1	rs11260731	16667541	6.93309e-07	2.33e-06
1	rs11260732	16668933	1.11345e-06	3.29e-06
1	rs612727	16716374	8.17325e-07	2.62e-06
1	rs12131558	16717120	4.35062e-06	1.85e-05
1	rs4661747	16739953	2.08133e-06	5.37e-06
1	rs4661748	16740035	1.77575e-06	8.11e-06
1	rs279779	16776804	7.95379e-07	3.55e-06
1	rs11543230	16785564	1.8813e-06	6.47e-06
1	rs149565	16794917	6.62033e-07	3.46e-06
1	rs149562	16795201	7.84801e-07	3.43e-06
1	rs157252	16796721	7.79131e-07	2.34e-06
1	rs156847	16804341	8.17839e-07	2.75e-06
1	rs277447	16808694	6.54617e-06	6.69e-06
1	rs156851	16814994	5.56907e-06	2.36e-05
1	rs3851919	16924335	1.50537e-06	3.15e-06
1	rs7530021	17246171	1.70124e-06	2.95e-06
1	rs11203277	17299727	8.94305e-07	2.9e-06
1	rs9435732	17308158	7.95819e-07	2.61e-06
1	rs3738815	17314702	8.30144e-07	2.35e-06
1	rs2076602	17323198	1.07229e-06	4.33e-06
1	rs6684770	17325955	1.03508e-06	2.33e-06
1	rs2647168	17340878	1.1949e-06	2.45e-06
1	rs9435739	17342924	1.99835e-06	5.05e-06
1	rs761420	17348847	1.14498e-06	2.41e-06
1	rs1022580	17359676	4.59333e-06	3.66e-06
1	rs2647169	17371223	1.16887e-06	2.68e-06
1	rs732679	17371685	1.5039e-06	5.3e-06
1	rs10887994	17371755	5.62577e-06	1.34e-05
1	rs11203287	17372397	6.76103e-06	2.23e-05
1	rs7536679	17374663	6.42743e-06	7.56e-05
1	rs7545499	17374688	6.53796e-06	4.13e-05
1	rs7545518	17374742	6.36637e-06	1.01e-05
1	rs6586496	17378228	1.35438e-05	5.72e-06
1	rs2235928	17379029	8.55752e-07	2.83e-06
1	rs3754507	17382946	1.14481e-06	2.33e-06
1	rs2746543	17386880	3.97475e-06	8.09e-06
1	rs2746542	17388568	5.27608e-06	7.49e-06
1	rs11203290	17389580	6.68651e-07	2.38e-06
1	rs2143811	17391001	1.68026e-05	4.57e-05
1	rs11203292	17392286	5.55749e-06	1.33e-05
1	rs2746535	17392352	4.28801e-06	7.95e-06
1	rs12134582	17392980	1.69904e-05	2.86e-05
1	rs2235927	17394775	1.38781e-06	4.56e-06
1	rs2076595	17396703	1.91838e-05	6.13e-05
1	rs2295053	17401094	2.4242e-06	6.42e-06
1	rs3818040	17401740	2.50348e-06	9.87e-06
1	rs3818037	17401815	3.38811e-06	3.34e-05
1	rs3818034	17402135	2.46996e-06	9.16e-06
1	rs1980509	17404006	1.5174e-06	8.6e-06
1	rs2295050	17408213	6.89251e-06	4.79e-05
1	rs2076616	17412501	1.0219e-06	2.69e-06
1	rs2647185	17412770	2.91476e-06	3.14e-06
1	rs733785	17413769	1.36476e-06	9.36e-06
1	rs2076608	17422302	9.00718e-07	2.5e-06
1	rs2235918	17422610	8.08063e-07	4.72e-06
1	rs2076607	17422660	7.7685e-07	2.34e-06
1	rs2746515	17423072	9.55223e-07	2.64e-06
1	rs932453	17423550	1.87217e-06	2.34e-06
1	rs2235914	17424845	7.17188e-07	2.37e-06
1	rs2235913	17425077	6.87298e-07	2.4e-06
1	rs2746505	17426762	1.91105e-06	3.92e-06
1	rs2746502	17428218	2.09951e-06	3.19e-06
1	rs878269	17432399	9.06929e-07	2.33e-06
1	rs10788656	17437330	9.76356e-07	4.45e-06
1	rs2143810	17440854	6.95604e-07	2.36e-06
1	rs2746486	17465174	1.91178e-06	3.28e-06
1	rs7530306	17465501	1.89448e-06	5.27e-06
1	rs1883907	17466413	8.49526e-07	2.46e-06
1	rs2454160	17485653	2.75136e-06	9.12e-06
1	rs2454161	17485914	2.78906e-06	4.9e-06
1	rs2454162	17485940	2.20968e-06	5.42e-06
1	rs2454163	17487951	3.08931e-06	1.06e-05
1	rs2501810	17490832	2.38101e-06	1e-05
1	rs3003456	17507608	2.03378e-06	7.43e-06
1	rs3003462	17511785	2.70269e-06	5.26e-06
1	rs3003464	17514734	1.69641e-06	3.23e-06
1	rs11203327	17520008	1.84148e-06	6.9e-06
1	rs2977257	17523598	1.20987e-06	3.8e-06
1	rs1015082	17529311	1.53261e-06	3.45e-06
1	rs2293910	17531582	8.98839e-07	2.33e-06
1	rs4384275	17534310	1.86756e-06	5.52e-06
1	rs2293912	17550121	1.15925e-06	2.6e-06
1	rs2293914	17550314	1.04631e-06	2.32e-06
1	rs2977290	17552875	4.09296e-06	1.07e-05
1	rs2977235	17557178	7.6774e-07	2.65e-06
1	rs3003408	17557657	6.92057e-07	2.41e-06
1	rs3750295	17559599	1.05347e-06	3.22e-06
1	rs3003412	17564847	1.50862e-06	4.82e-06
1	rs3003419	17573988	1.4013e-06	6.03e-06
1	rs2977227	17576328	6.47202e-07	2.5e-06
1	rs4920579	17578365	3.64501e-06	6.81e-06
1	rs4920580	17578419	4.49288e-06	5.67e-06
1	rs9803868	17578553	3.38838e-06	6.21e-06
1	rs3750300	17586134	3.59284e-06	6.09e-06
1	rs3003426	17588162	1.88501e-06	5.05e-06
1	rs6682638	17590922	3.37393e-06	9.13e-06
1	rs2977269	17591077	7.60965e-07	2.33e-06
1	rs3003429	17591679	2.01033e-06	2.39e-06
1	rs17458091	17595925	2.36823e-06	1.04e-05
1	rs16824888	17609745	1.83277e-05	2.84e-05
1	rs2501776	17619279	9.34139e-07	2.33e-06
1	rs2477141	17629045	6.52292e-07	2.72e-06
1	rs2147333	17646526	1.21515e-06	2.44e-06
1	rs6692262	17651230	1.36666e-06	2.58e-06
1	rs1748041	17655407	3.03487e-06	6.32e-06
1	rs11203367	17657616	1.49015e-06	5.58e-06
1	rs1635597	17659556	2.26216e-06	5.44e-06
1	rs1748035	17661996	1.49587e-06	6.49e-06
1	rs11203368	17666508	3.09451e-06	8.12e-06
1	rs12754590	17675121	2.99662e-06	3.63e-06
1	rs1748015	17675650	1.74748e-06	2.77e-06
1	rs1613767	17675889	1.56306e-06	2.4e-06
1	rs6683201	17681277	7.09095e-07	2.88e-06
1	rs1635561	17687027	1.39358e-06	3.76e-06
1	rs1204890	17694701	1.52432e-06	4.62e-06
1	rs1204871	17699234	1.51032e-06	7.5e-06
1	rs942459	17699337	3.66747e-06	3.22e-06
1	rs1204869	17699463	1.33905e-06	3.67e-06
1	rs12563231	17703861	9.26434e-07	2.66e-06
1	rs1204898	17707739	8.43687e-07	2.77e-06
1	rs10788668	17707798	9.19506e-07	2.47e-06
1	rs2762896	17716394	1.17388e-06	3.03e-06
1	rs2526833	17723126	7.46262e-07	2.88e-06
1	rs4920603	17727379	8.43424e-07	2.43e-06
1	rs1535874	17748027	8.08717e-07	2.72e-06
1	rs1408420	17754815	8.90334e-07	2.44e-06
1	rs2800686	17763312	9.41913e-07	2.58e-06
1	rs6586542	17763566	8.91365e-07	2.54e-06
1	rs2996655	17781264	8.22989e-07	3.6e-06
1	rs11203414	17829956	5.00823e-06	6.27e-06
1	rs2244444	17846922	6.56621e-07	2.69e-06
1	rs2248129	17855824	2.90312e-06	3.83e-06
1	rs2244432	17858535	2.64242e-06	2.47e-06
1	rs2477734	17868959	1.19083e-06	2.4e-06
1	rs2248697	17872110	1.21376e-06	2.48e-06
1	rs2248713	17872659	1.20343e-06	2.82e-06
1	rs1408953	17878619	7.53489e-07	2.33e-06
1	rs17427202	17884357	3.41946e-06	1.47e-05
1	rs2256500	17890574	1.76852e-06	2.49e-06
1	rs2256787	17892816	1.45328e-06	2.36e-06
1	rs2257121	17895212	1.67936e-06	3.7e-06
1	rs3753377	17962996	2.41519e-06	3.94e-06
1	rs3766309	17977378	8.54147e-07	2.33e-06
1	rs12067869	17989765	9.08978e-07	2.56e-06
1	rs17469160	17998920	5.79382e-06	2.99e-05
1	rs12143113	18018857	9.74027e-07	2.53e-06
1	rs12063085	18031533	9.38317e-07	2.44e-06
1	rs4920628	18070408	8.00382e-07	2.37e-06
1	rs1033846	18073505	8.06817e-07	3e-06
1	rs4920630	18074342	8.34894e-07	2.83e-06
1	rs1610410	18084290	7.97646e-07	2.67e-06
1	rs7547331	18090929	7.36927e-07	3.53e-06
1	rs16830722	18090975	9.79215e-06	1.21e-05
1	rs16830724	18091302	6.44028e-06	6.65e-06
1	rs6690507	18092288	7.66604e-06	3.7e-06
1	rs260519	18110701	6.65629e-07	2.33e-06
1	rs1599970	18112065	1.35084e-06	3.2e-06
1	rs4920385	18123332	1.08552e-06	2.67e-06
1	rs7553237	18125529	1.40129e-06	2.38e-06
1	rs500035	18132269	1.2001e-06	2.34e-06
1	rs560514	18132601	6.99105e-07	2.7e-06
1	rs1890788	18156864	2.07607e-06	3.5e-06
1	rs472480	18157849	1.75008e-06	7.78e-06
1	rs685987	18159495	1.37727e-06	7.33e-06
1	rs708090	18159533	9.1143e-07	2.46e-06
1	rs683259	18160133	1.44011e-06	3.88e-06
1	rs495347	18163922	3.30798e-06	6.17e-06
1	rs573493	18165170	3.07139e-06	1.01e-05
1	rs807455	18171347	9.33302e-07	2.46e-06
1	rs11203219	18176173	1.07272e-05	2.43e-05
1	rs696324	18179276	1.05553e-06	2.82e-06
1	rs563835	18201318	1.27602e-06	5.95e-06
1	rs7538231	18202181	1.12652e-06	2.37e-06
1	rs578987	18203380	8.95138e-07	4e-06
1	rs622689	18204832	1.50223e-06	5.49e-06
1	rs638425	18210028	1.17051e-06	3.7e-06
1	rs597865	18212230	3.48352e-05	8.27e-05
1	rs679002	18228861	6.76807e-07	2.73e-06
1	rs510896	18230535	6.97765e-07	2.36e-06
1	rs7524159	18236619	6.7181e-07	2.51e-06
1	rs11203233	18240697	9.07196e-06	2.47e-05
1	rs12087706	18241309	7.18822e-07	2.34e-06
1	rs12073092	18246140	6.88371e-07	2.39e-06
1	rs883136	18253743	7.01458e-07	2.79e-06
1	rs620950	18265974	3.20398e-05	9.32e-05
1	rs652234	18268405	5.32854e-05	7.23e-05
1	rs653561	18268687	1.65806e-06	5.14e-06
1	rs619345	18270883	2.7681e-06	6.89e-06
1	rs1572345	18271363	7.21511e-07	2.78e-06
1	rs10127575	18274304	4.03417e-06	6.73e-06
1	rs1192586	18274898	2.22121e-06	3.68e-06
1	rs794229	18289233	1.76553e-06	6.22e-06
1	rs4920402	18289481	1.7211e-06	5.66e-06
1	rs2095842	18297407	9.50372e-07	2.34e-06
1	rs871644	18297688	9.87775e-07	4.35e-06
1	rs17471689	18308055	1.91067e-06	3.4e-06
1	rs16861364	18311069	8.47352e-07	2.33e-06
[truncated: 63,536 more rows]

## Sheet: FHS_LDL_SNP_Sets
Chromosome	SNP-Set ID	Start (bp)	End (bp)	SNP-Set PIP	RSS SNP-Set PIP	Number of SNPs	Top SNP	Top SNP PIP
1	Intergenic_OR4F3-2_SAMD11	622035	861119	0.000762296	0.972096	3	rs2980300	5.19e-06
1	SSU72	1477052	1510262	0.000434112	0.461686	3	rs7540231	4.23e-06
1	NADK	1682670	1709909	0.000859987	0.461686	2	rs2281173	6.32e-05
1	GNB1	1716728	1822495	0.00120442	0.255078	7	rs9786963	6.77e-06
1	PRKCZ	1981908	2116834	0.00055115	0.255078	8	rs3753242	4.39e-06
1	SKI	2160133	2241556	0.000622847	0.255078	6	rs262680	2.51e-05
1	MORN1	2252695	2322993	0.00101762	0.255078	10	rs2843130	5.32e-05
1	Intergenic_LOC100129534_RER1	2283615	2323212	0.000606377	0.187088	7	rs2840528	9.43e-06
1	RER1	2323213	2336874	0.000713202	0.164783	2	rs2645081	3.77e-06
1	PLCH2	2407753	2436964	0.000559769	0.264783	2	rs7512269	4.51e-06
1	PANK4	2439974	2458035	0.00187688	0.164783	4	rs1980789	6.92e-06
1	Intergenic_TNFRSF14_C1orf93	2495268	2518247	0.00190063	0.164783	2	rs10910093	3.09e-06
1	MMEL1	2522080	2564429	0.000548511	0.264783	2	rs3890745	2.71e-06
1	Intergenic_MMEL1_ACTRT2	2564430	2938044	0.000607896	0.143384	19	rs9782915	1.27e-05
1	Intergenic_ACTRT2_PRDM16	2939468	2985742	4.81492e-06	0.143384	6	rs6665853	9.98e-05
1	PRDM16	2985743	3355185	0.00132216	0.0488497	42	rs2493277	0.000198033
1	MEGF6	3404505	3528059	0.000288134	0.0488497	6	rs2821025	1.4e-05
1	TP73	3569128	3650467	0.00150754	0.0466846	5	rs6695978	8.52e-05
1	CCDC27	3668961	3688209	0.00103434	0.0462018	2	rs1181889	4.07e-06
1	Intergenic_CCDC27_LRRC47	3688210	3696782	0.000426872	0.0462018	3	rs17411279	3.81e-06
1	LRRC47	3696783	3713068	0.00118944	0.0429027	2	rs9424283	8.29e-06
1	Intergenic_LRRC47_KIAA0562	3713069	3731342	0.00142965	0.0424598	2	rs2154068	9.77e-06
1	KIAA0562	3731343	3773797	0.000998831	0.04191	10	rs7545274	3.07e-05
1	Intergenic_C1orf174_AJAP1	3816850	4715103	0.00111501	0.0403422	185	rs10915360	0.000111179
1	AJAP1	4715104	4843851	0.00108768	0.0388672	32	rs443850	4.25e-05
1	Intergenic_AJAP1_NPHP4	4843852	5922868	0.00181916	0.0371811	235	rs12060268	0.000434865
1	NPHP4	5922869	6052531	0.00114229	0.0371811	24	rs12737596	1.61e-05
1	Intergenic_NPHP4_KCNAB2	6052532	6086378	0.00168711	0.0371811	3	rs806114	2.88e-06
1	KCNAB2	6086379	6160523	0.000499881	0.0371811	7	rs3789530	5.76e-06
1	CHD5	6161852	6240183	0.000684605	0.0371811	3	rs731975	4.48e-06
1	ICMT	6281252	6296044	0.000571418	0.0370387	2	rs1064721	5.92e-06
1	ACOT7	6324331	6453826	0.000259537	0.0366289	13	rs9662106	1.2e-05
1	PLEKHG5	6526151	6580069	0.00181267	0.0366289	3	rs3007421	3.61e-06
1	NOL9	6585207	6614581	0.00065375	0.0366289	3	rs10746502	5.4e-06
1	KLHL21	6650783	6662929	0.0019408	0.0360851	2	rs4587589	2.59e-06
1	DNAJC11	6694230	6761873	0.000197353	0.0360462	9	rs200444	9.59e-06
1	Intergenic_DNAJC11_CAMTA1	6761874	6845382	0.00154473	0.034841	13	rs378930	8.31e-06
1	CAMTA1	6845383	7829764	0.000429917	0.034841	142	rs17030898	0.000860251
1	PER3	7844762	7905237	0.000129284	0.0342579	11	rs4908694	1.03e-05
1	Intergenic_UTS2_TNFRSF9	7913573	7979905	0.00161886	0.0342579	11	rs579992	9.32e-06
1	TNFRSF9	7979906	8000887	0.00051277	0.0332932	3	rs161822	7.18e-06
1	Intergenic_TNFRSF9_PARK7	8000888	8021712	0.000130417	0.0330755	2	rs2493215	6.51e-05
1	Intergenic_PARK7_ERRFI1	8045343	8071792	0.00192851	0.0329498	2	rs225100	1.69e-05
1	ERRFI1	8071793	8086356	3.0805e-05	0.0329393	2	rs28624	4.17e-06
1	Intergenic_ERRFI1_SLC45A1	8086357	8384388	0.000112526	0.0328572	29	rs17509537	6.98e-06
1	SLC45A1	8384389	8404227	0.00136367	0.0309881	2	rs10864350	6.8e-06
1	RERE	8412463	8877699	0.000860814	0.0305463	37	rs6577491	3.01e-05
1	Intergenic_RERE_ENO1	8877700	8921061	0.00122969	0.0300336	2	rs11121247	1.69e-05
1	ENO1	8921062	8938780	0.000283292	0.029751	2	rs2781060	1.17e-05
1	Intergenic_ENO1_CA6	8938781	9005920	0.00164218	0.0293156	7	rs914999	3.49e-06
1	CA6	9005921	9035148	0.000758992	0.0279872	4	rs4466678	7.71e-06
1	Intergenic_CA6_SLC2A7	9035149	9063357	0.000918284	0.0277891	4	rs11121289	5.87e-06
1	SLC2A7	9063358	9086404	0.000388644	0.0277891	3	rs769902	1.4e-05
1	Intergenic_SLC2A7_SLC2A5	9086405	9097005	0.00146641	0.0277891	2	rs6667506	6.99e-06
1	SLC2A5	9097006	9129670	0.00169899	0.0277891	5	rs3765962	0.000212831
1	Intergenic_SLC2A5_GPR157	9129671	9164474	0.00103595	0.0274949	4	rs11121317	5.36e-06
1	Intergenic_GPR157_H6PD	9189230	9294861	0.00186714	0.0274949	18	rs743973	4.73e-05
1	H6PD	9294862	9331394	0.00120383	0.0248146	3	rs2268170	4.48e-06
1	Intergenic_H6PD_SPSB1	9331395	9352982	0.000688367	0.0244112	4	rs11803236	3.56e-06
1	SPSB1	9352983	9429590	0.00126204	0.0238849	17	rs17377443	1.88e-05
1	Intergenic_SPSB1_SLC25A33	9429591	9599526	0.00151781	0.0237703	14	rs7542011	6.51e-05
1	TMEM201	9648979	9665007	0.000215102	0.0225614	3	rs6669846	9.29e-06
1	Intergenic_TMEM201_PIK3CD	9665008	9711788	5.28219e-05	0.0223789	4	rs10779727	8.36e-06
1	PIK3CD	9711789	9789172	0.00176052	0.0220361	5	rs6541017	2.28e-05
1	Intergenic_CLSTN1_CTNNBIP1	9884551	9908332	0.00163785	0.0220361	2	rs1933734	3.37e-06
1	CTNNBIP1	9908333	9970316	0.00114509	0.0217257	2	rs935073	3.27e-06
1	NMNAT1	10003485	10045556	0.00081758	0.0205381	2	rs6683452	5.06e-06
1	UBE4B	10093015	10241296	0.00162005	0.0201848	6	rs17034569	7.13e-06
1	Intergenic_UBE4B_KIF1B	10241297	10270762	0.000201877	0.0201848	2	rs11806619	5.46e-06
1	KIF1B	10270763	10441661	0.0015638	0.0198849	22	rs17034615	2.42e-05
1	Intergenic_KIF1B_PGD	10441662	10459083	0.00192083	0.0198849	2	rs6679596	3.33e-06
1	Intergenic_PGD_APITD1	10480202	10490157	0.00104979	0.0198849	2	rs505141	3.74e-06
1	PEX14	10535002	10690818	0.000216033	0.0198849	22	rs2506898	5.83e-06
1	CASZ1	10696665	10856707	0.00163141	0.0181531	12	rs284321	5.68e-05
1	Intergenic_CASZ1_C1orf127	10856708	11006531	0.00161975	0.0177678	14	rs1281001	3.92e-05
1	C1orf127	11006532	11024258	0.00106188	0.0177678	2	rs1281014	9.48e-06
1	Intergenic_C1orf127_TARDBP	11024259	11072677	0.000562137	0.017719	5	rs968545	5.45e-06
1	EXOSC10	11126675	11159938	0.000299771	0.017719	3	rs2273336	1.51e-05
1	FRAP1	11166591	11322564	0.00162515	0.0172573	24	rs17036458	1.87e-05
1	Intergenic_ANGPTL7_UBIAD1	11256039	11333277	0.00115136	0.0170891	13	rs10864494	1.42e-05
1	Intergenic_UBIAD1_PTCHD2	11346343	11539293	0.00131128	0.0170891	26	rs11121745	1.92e-05
1	PTCHD2	11539294	11597640	0.00152258	0.0169643	2	rs2817637	4.21e-06
1	Intergenic_PTCHD2_FBXO2	11597641	11708446	0.00117686	0.016822	12	rs2817613	2.07e-05
1	MAD2L2	11734536	11751678	0.00196457	0.016822	2	rs2336030	4.16e-05
1	C1orf187	11751780	11780336	0.000113395	0.016822	3	rs17037302	1.13e-05
1	Intergenic_AGTRAP_MTHFR	11810829	11845785	0.00147136	0.0167136	5	rs1133398	0.000225588
1	MTHFR	11845786	11866115	0.000626943	0.0167136	2	rs17367504	2.08e-05
1	CLCN6	11866206	11903201	0.00107081	0.0167136	12	rs2076001	5.11e-05
1	NPPA	11905775	11907835	0.000688307	0.0164745	2	rs5063	1.92e-05
1	Intergenic_NPPB_KIAA2013	11918993	11980121	0.00123552	0.0164745	8	rs11588551	5.26e-05
1	MFN2	12040237	12073572	0.00146839	0.0164745	3	rs1810563	4.34e-05
1	Intergenic_IIP45_TNFRSF8	12092107	12123432	0.000287646	0.0161836	2	rs6662024	2.66e-06
1	TNFRSF8	12123433	12204264	0.000360956	0.0160899	6	rs17456501	8.8e-06
1	Intergenic_TNFRSF8_TNFRSF1B	12204265	12227058	0.000426961	0.016009	5	rs590368	0.00161243
1	TNFRSF1B	12227059	12269277	0.00186415	0.0157257	7	rs235219	3.25e-05
1	VPS13D	12290112	12572098	0.0019878	0.0157257	10	rs10864552	0.0264644
1	Intergenic_VPS13D_DHRS3	12572099	12627937	0.000779588	0.0155235	3	rs11121928	6.1e-06
1	DHRS3	12627938	12677820	0.00190121	0.0148882	5	rs4300229	1.64e-05
1	Intergenic_DHRS3_AADACL4	12677821	12704564	0.00180049	0.0148882	3	rs3000893	1.87e-05
1	Intergenic_AADACL4_AADACL3	12727098	12776116	0.00177263	0.0148882	7	rs3010951	7.29e-06
1	AADACL3	12776117	12788726	0.0018884	0.0148882	7	rs7513079	6.09e-06
1	C1orf158	12806162	12821102	0.00194986	0.0148577	3	rs3795746	1.51e-05
1	Intergenic_HNRNPCL1_PRAMEF2	12908579	12916939	0.0013538	0.0148577	2	rs41468748	1.32e-05
1	Intergenic_PRAMEF21-2_PDPN	13747804	13910250	0.00185289	0.0146378	14	rs16850548	1.95e-05
1	PDPN	13910251	13944452	0.000194582	0.0146378	6	rs2990672	2.44e-05
1	Intergenic_PDPN_PRDM2	13944453	14031348	3.67459e-05	0.0146378	11	rs12143609	0.000474928
1	PRDM2	14031349	14151575	0.000532134	0.0146378	32	rs11580688	0.000100762
1	Intergenic_PRDM2_KIAA1026	14151576	14925211	0.000496722	0.0145244	155	rs11580833	0.133854
1	KIAA1026	14925212	15444544	0.00041697	0.014353	106	rs10927483	0.00184372
1	Intergenic_KIAA1026_TMEM51	15444545	15480227	0.000110411	0.0139282	5	rs4661579	1.32e-05
1	TMEM51	15480228	15546872	0.00178782	0.0139282	30	rs2312335	8.07e-05
1	Intergenic_TMEM51_FHAD1	15546873	15573766	0.000380161	0.0138305	7	rs4661327	9.66e-05
1	FHAD1	15573767	15724622	0.00109638	0.013808	14	rs17377023	1.75e-05
1	Intergenic_FHAD1_EFHD2	15724623	15736439	0.000989327	0.0134125	5	rs1883426	0.000126377
1	ELA2A	15783223	15798582	0.000492337	0.0134125	2	rs10927791	8.38e-06
1	ELA2B	15802595	15817895	0.000488378	0.0133447	2	rs6675825	1.55e-05
1	CASP9	15818794	15850790	0.000995153	0.0132946	10	rs2042370	5.5e-06
1	DNAJC16	15853351	15898228	0.00104235	0.0131982	5	rs11579378	5e-06
1	AGMAT	15899151	15911605	0.000699669	0.0125588	5	rs6429753	5.26e-06
1	Intergenic_AGMAT_DDI2	15911606	15944068	0.00170678	0.0125588	4	rs12385690	9.55e-06
1	DDI2	15944069	15986748	0.00144149	0.0125588	6	rs941686	5.25e-05
1	Intergenic_RSC1A1_PLEKHM2	15988218	16008024	0.000257008	0.0125588	3	rs12082523	6.59e-06
1	PLEKHM2	16008025	16061264	0.000156491	0.0125588	9	rs41378647	8.2e-05
1	FBLIM1	16085254	16113084	0.00151768	0.0125588	2	rs10737910	5.16e-06
1	Intergenic_LOC440567_SPEN	16134195	16174357	0.000953449	0.0125588	3	rs10927864	3.46e-06
1	SPEN	16174358	16266950	0.0016391	0.0119895	6	rs10927873	5.05e-06
1	ZBTB17	16268363	16302627	0.00174096	0.0119895	5	rs926619	1.16e-05
1	C1orf64	16330730	16333184	0.000953076	0.0112543	2	rs1739834	1.38e-05
1	Intergenic_C1orf64_HSPB7	16333185	16340521	0.000131445	0.0112543	3	rs1763611	1.59e-05
1	Intergenic_CLCNKA_CLCNKB	16360546	16370245	0.0010911	0.0112543	2	rs6696416	9.24e-06
1	Intergenic_FAM131C_EPHA2	16400128	16450830	0.000503387	0.0111658	2	rs6684802	5.95e-06
1	Intergenic_EPHA2_ARHGEF19	16482565	16524597	0.00161801	0.0110992	5	rs4661717	1.22e-05
1	ARHGEF19	16524598	16539104	0.00186701	0.0110992	2	rs221035	3.19e-06
1	Intergenic_C1orf89_FBXO42	16563447	16576557	0.00187125	0.0110575	2	rs6693451	3.48e-06
1	FBXO42	16576558	16678948	0.000722619	0.0110575	11	rs11260731	5.89e-06
1	C1orf144	16693582	16724640	0.00109937	0.0109184	2	rs12131558	6.93e-06
1	SPATA21	16725137	16763919	0.00165691	0.0109184	2	rs4661748	2.29e-06
1	NECAP2	16767232	16786573	0.000808707	0.0109126	2	rs11543230	4.27e-06
1	Intergenic_NECAP2_NBPF10-2	16786574	16890410	0.00127178	0.0109126	6	rs156851	1.13e-05
1	ATP13A2	17312452	17338267	0.00171176	0.0109126	3	rs3738815	2.87e-06
1	Intergenic_ATP13A2_SDHB	17338268	17345223	0.000589345	0.0109126	2	rs2647168	4.56e-06
1	SDHB	17345224	17380665	0.00108095	0.0109126	11	rs1022580	2.18e-05
1	Intergenic_SDHB_PADI2	17380666	17393254	0.00176557	0.0109023	8	rs2746542	2.13e-05
1	PADI2	17393255	17445948	0.00155515	0.010771	23	rs2746505	7.04e-06
1	Intergenic_PADI2_PADI1	17445949	17531619	0.00148788	0.010771	15	rs7530306	5.22e-06
1	PADI1	17531620	17572501	0.00132137	0.0107018	8	rs2293912	9.95e-06
1	PADI3	17575592	17610727	0.000945407	0.0104185	11	rs2977269	1.26e-05
1	Intergenic_PADI3_PADI4	17610728	17634690	0.00197569	0.0104185	2	rs2501776	3.85e-06
1	PADI4	17634691	17690495	0.00119486	0.0104185	12	rs12754590	6.12e-06
1	PADI6	17698740	17728195	0.00431973	0.0103963	9	rs2526833	1.06e-05
1	RCC2	17733278	17766220	0.00167471	0.0103963	4	rs6586542	2.25e-05
1	Intergenic_RCC2_ARHGEF10L	17766221	17866328	0.000314488	0.0103142	5	rs11203414	7.56e-05
1	ARHGEF10L	17866329	18024370	0.0015287	0.0102512	13	rs2248697	6.7e-06
1	Intergenic_ARHGEF10L_ACTL8	18024371	18081842	0.00088202	0.0102512	4	rs1033846	1.19e-05
1	ACTL8	18081843	18153558	0.00052091	0.0102512	11	rs260519	0.002015
1	Intergenic_ACTL8_IGSF21	18153559	18434238	0.00093154	0.0102076	76	rs10887978	9.1e-05
1	IGSF21	18434239	18704976	0.00146248	0.0102076	74	rs1455913	9.63e-05
1	Intergenic_IGSF21_KLHDC7A	18704977	18807422	0.00191845	0.0102076	17	rs2992764	1.89e-05
1	KLHDC7A	18807423	18812480	0.000879912	0.0102076	3	rs3007719	1.84e-05
1	Intergenic_KLHDC7A_PAX7	18812481	18957498	0.00134346	0.0102076	20	rs6684839	2.39e-05
1	PAX7	18957499	19062632	0.000963771	0.0100135	10	rs2076020	2.13e-05
1	Intergenic_PAX7_TAS1R2	19062633	19166091	0.000816443	0.00977257	16	rs12028479	1.85e-05
1	Intergenic_ALDH4A1_UBR4	19229073	19400998	0.00265928	0.00977257	22	rs16862478	1.08e-05
1	UBR4	19400999	19536746	0.000492061	0.00973823	18	rs6674453	7.02e-06
1	KIAA0090	19544583	19578046	0.000255438	0.00971605	6	rs10917240	3.82e-06
1	MRTO4	19578074	19586622	0.001462	0.00937629	3	rs1063986	7.15e-06
1	PQLC2	19638739	19655794	0.00094507	0.00936932	3	rs2473807	4.28e-06
1	Intergenic_PQLC2_CAPZB	19655795	19665271	0.00100961	0.00936932	4	rs214297	2.75e-06
1	CAPZB	19665272	19811992	0.000231643	0.00916695	43	rs4912105	2.8e-05
1	Intergenic_CAPZB_C1orf151	19811993	19923465	0.000432115	0.00916695	10	rs4130336	0.000126222
1	C1orf151	19923466	19955174	0.000941618	0.00916695	5	rs12073300	5.74e-05
1	HTR6	19991779	20006055	0.0015355	0.00878401	2	rs6658108	0.0219113
1	TMCO4	20008705	20126410	0.00106136	0.00829511	19	rs16822732	0.00279681
1	Intergenic_TMCO4_RNF186	20126411	20140520	0.000904668	0.00829511	3	rs7513369	3.27e-06
1	Intergenic_RNF186_OTUD3	20141772	20208886	0.00041417	0.00829511	16	rs10917560	6.06e-06
1	Intergenic_OTUD3_PLA2G2E	20239438	20246798	0.000811102	0.00820365	2	rs1572783	3.33e-06
1	Intergenic_PLA2G2E_PLA2G2A	20250111	20301929	0.000638498	0.00795266	13	rs41416448	3.66e-05
1	PLA2G2A	20301930	20306909	0.000321348	0.00795266	2	rs955587	9.2e-06
1	Intergenic_PLA2G2A_PLA2G5	20306910	20396699	0.000232435	0.00764792	9	rs483625	1.71e-05
1	PLA2G5	20396700	20418394	0.00152027	0.00760639	7	rs521179	8.27e-06
1	Intergenic_PLA2G5_PLA2G2D	20418395	20438432	0.00192934	0.00760639	2	rs765838	5.72e-06
1	PLA2G2D	20438433	20446008	0.000581139	0.00760639	3	rs1567102	1.62e-05
1	PLA2G2F	20465822	20476879	0.000841901	0.00760639	2	rs4654839	6.91e-06
1	PLA2G2C	20490483	20501687	0.000839996	0.00755736	4	rs7542968	3e-05
1	Intergenic_PLA2G2C_UBXD3	20501688	20512576	0.000485695	0.00740441	4	rs6426617	7.11e-06
1	Intergenic_UBXD3_CAMK2N1	20519943	20808882	4.99893e-05	0.00740441	58	rs4655196	4.35e-05
1	Intergenic_MUL1_FAM43B	20834675	20878930	0.000296467	0.00734465	11	rs666501	3.57e-05
1	Intergenic_FAM43B_CDA	20881501	20915442	0.000792648	0.00734465	14	rs41415447	6.2e-05
1	CDA	20915443	20945400	0.000439322	0.00734465	7	rs577042	3.77e-05
1	PINK1	20959947	20978004	0.00071168	0.00727151	4	rs2298298	3.75e-06
1	Intergenic_PINK1_DDOST	20978005	20978258	0.000129804	0.00725071	2	rs10916843	2.88e-06
1	DDOST	20978259	20988037	0.00857766	0.00718661	4	rs622525	3.54e-06
1	KIF17	20990506	21044317	0.00114682	0.00704309	10	rs10916851	2.27e-05
1	Intergenic_SH2D5_HP1BP3	21059134	21069169	0.0018768	0.00654264	2	rs951805	2.47e-06
1	HP1BP3	21069170	21113181	6.51252e-05	0.00654264	3	rs667687	5.13e-06
1	Intergenic_HP1BP3_EIF4G3	21113182	21132972	0.000422616	0.00638536	2	rs1152998	2.15e-06
1	EIF4G3	21132973	21503340	0.001477	0.00638536	22	rs10799665	5.38e-06
1	ECE1	21543739	21672034	0.00169526	0.00638536	15	rs9287035	4.44e-05
1	Intergenic_ECE1_NBPF3	21672035	21766629	0.000730533	0.0061363	5	rs10916972	0.000108445
1	NBPF3	21766630	21811393	0.000488963	0.00612558	2	rs17420195	2.66e-06
1	Intergenic_NBPF3_ALPL	21811394	21835856	0.00130137	0.00612558	5	rs16825415	1.25e-05
1	ALPL	21835857	21904905	9.28096e-05	0.00612558	17	rs3767145	0.00235202
1	RAP1GAP	21922714	21995799	0.00199215	0.00612558	10	rs829373	1.84e-05
1	Intergenic_RAP1GAP_USP48	21995800	22004790	0.000706284	0.005762	4	rs829399	5.44e-06
1	USP48	22004791	22109688	0.000565089	0.005762	10	rs333170	0.000706689
1	Intergenic_USP48_LDLRAD2	22109689	22138756	0.000274915	0.005762	2	rs10917043	5.12e-06
1	HSPG2	22148736	22263750	0.000393412	0.00564013	7	rs17459139	3.25e-06
1	Intergenic_HSPG2_ELA3B	22263751	22303416	0.00197366	0.00564013	4	rs17427572	1.49e-05
1	Intergenic_ELA3A_CDC42	22339036	22379118	0.000243531	0.00564013	5	rs2501276	1.37e-05
1	CDC42	22379119	22419436	0.00172931	0.00564013	11	rs2473317	3.85e-05
1	Intergenic_CDC42_WNT4	22419437	22443796	0.000287835	0.00562701	4	rs2092322	3.97e-06
1	WNT4	22443797	22469519	0.00180705	0.00562701	3	rs3765351	4.91e-06
1	Intergenic_WNT4_ZBTB40	22469520	22778342	0.00136013	0.00554369	54	rs7515106	1.01e-05
1	ZBTB40	22778343	22857650	0.000614934	0.00554369	12	rs10917243	2.92e-06
1	EPHA8	22890003	22930087	0.00127988	0.00553771	3	rs3767555	4.05e-06
1	Intergenic_EPHA8_C1QA	22930088	22963116	0.00109043	0.00547623	5	rs665691	5.84e-06
1	C1QB	22979681	22988029	0.0005653	0.00547623	4	rs631090	3.97e-06
1	Intergenic_C1QB_EPHB2	22988030	23037329	0.00134417	0.00547623	3	rs292004	5.03e-06
1	EPHB2	23037330	23241823	0.000841704	0.00546791	24	rs16827672	2.23e-05
1	Intergenic_EPHB2_AOF2	23241824	23345944	0.00124456	0.00541389	14	rs620514	2.74e-05
1	AOF2	23345945	23410184	8.18771e-05	0.00540538	2	rs2235546	4.69e-06
1	LUZP1	23411450	23495338	0.00034683	0.00540197	6	rs16827981	7.42e-06
1	Intergenic_LUZP1_HTR1D	23495339	23518386	0.00134864	0.00540197	6	rs6704440	6.47e-06
1	Intergenic_HTR1D_HNRNPR	23521223	23636274	7.38014e-05	0.00540197	9	rs17489856	1.15e-05
1	HNRNPR	23636275	23670853	0.000544607	0.00528153	2	rs1535179	4.3e-06
1	Intergenic_HNRNPR_ZNF436	23670854	23685939	0.001156	0.00528153	2	rs1198494	3.75e-06
1	ZNF436	23685940	23696357	0.000189379	0.0050268	4	rs12127143	6.61e-06
1	Intergenic_C1orf213_TCEA3	23698280	23707553	0.00162425	0.0050268	3	rs6666439	4.38e-06
1	TCEA3	23707554	23751261	0.000864038	0.0050268	6	rs1767141	0.867829
1	DDEFL1	23755055	23810671	0.00130826	0.00487699	10	rs17184553	4.09e-06
1	E2F2	23832921	23857713	0.00145397	0.00480203	3	rs3218177	1.29e-05
1	Intergenic_ID3_RPL11	23886323	24018292	0.000553539	0.00476718	10	rs4514282	4.05e-05
1	TCEB3	24069961	24086383	0.00012842	0.00470307	2	rs2076346	3.05e-05
1	Intergenic_FUSIP1_MYOM3	24306822	24382529	0.000959915	0.00470307	2	rs6424148	2.8e-06
1	MYOM3	24382530	24438665	0.00125235	0.00470307	15	rs4649167	1.64e-05
1	IL22RA1	24446260	24469611	0.00156858	0.00463694	2	rs11249201	6.88e-06
1	Intergenic_IL22RA1_IL28RA	24469612	24480645	0.000569879	0.00463694	3	rs4330872	1.74e-05
1	IL28RA	24480646	24513751	0.00239324	0.00463694	3	rs11249017	2.6e-05
1	Intergenic_IL28RA_GRHL3	24513752	24645879	0.00156404	0.00463694	21	rs11249057	9.56e-05
1	GRHL3	24645880	24681808	0.000273863	0.00462872	3	rs12401714	1.47e-05
1	C1orf201	24683488	24727949	0.000478518	0.00462872	6	rs520206	3.81e-06
1	NPAL3	24742317	24799400	0.00027456	0.00438378	14	rs760969	4.15e-06
1	RCAN3	24829386	24862427	0.00195032	0.00430028	2	rs196416	3.76e-06
1	Intergenic_RCAN3_C1orf130	24862428	24882600	0.00124667	0.00417233	2	rs11231	4.71e-06
1	C1orf130	24882601	24935816	0.000513787	0.00417233	10	rs12138020	5.46e-06
1	Intergenic_SRRM1_CLIC4	24999773	25071846	0.00196663	0.00417233	8	rs4233039	1.08e-05
1	CLIC4	25071847	25170759	1.62957e-05	0.00415594	2	rs6604978	5.11e-06
1	Intergenic_CLIC4_RUNX3	25170760	25226000	0.00194089	0.00415594	12	rs11249196	2.18e-05
1	RUNX3	25226001	25291501	0.000857967	0.00415594	6	rs1848186	1.94e-05
1	Intergenic_RUNX3_SYF2	25291502	25548765	0.00154622	0.00415594	42	rs7529070	0.000111142
1	TMEM57	25757418	25825929	0.000782382	0.00413481	2	rs10903129	2.17e-06
1	MAN1C1	25943958	26111258	3.98672e-06	0.00413481	20	rs807262	1.89e-05
1	SEPN1	26126666	26144713	0.000296432	0.00413481	4	rs7549097	2.81e-05
1	C1orf135	26160496	26185848	0.00114589	0.0041329	4	rs2565033	1.74e-05
1	Intergenic_PAQR7_STMN1	26197745	26226605	0.00171062	0.0040575	2	rs12037513	6.01e-06
1	Intergenic_STMN1_PAFAH2	26233369	26286256	0.00091331	0.0040575	8	rs182455	4.51e-06
1	PAFAH2	26286257	26324648	0.00149338	0.0040575	6	rs1932067	3.28e-06
1	Intergenic_PAFAH2_EXTL1	26324649	26348269	0.00174856	0.0040575	2	rs4659401	2.58e-06
1	SLC30A2	26364513	26372604	0.00103166	0.0040575	2	rs11247851	2.29e-06
1	TRIM63	26377797	26394121	0.0014354	0.00404627	2	rs2275949	2.68e-06
1	Intergenic_TRIM63_PDIK1L	26394122	26438324	0.000777274	0.00404627	3	rs3008231	3.31e-06
1	PDIK1L	26438325	26452039	0.0011807	0.00404627	2	rs1981135	4.8e-06
1	Intergenic_PDIK1L_GRRP1	26452040	26485509	0.00181657	0.00404627	4	rs17257127	3.87e-06
1	Intergenic_CATSPER4_CCDC21	26529034	26560691	0.00106889	0.00395898	2	rs6598947	1.38e-05
1	CCDC21	26560692	26605299	0.00122155	0.00394849	5	rs2050475	1.7e-05
1	UBXD5	26608772	26644756	0.000470231	0.00394849	4	rs4290051	1.46e-05
1	AIM1L	26648349	26670443	0.00118495	0.00393882	3	rs4659372	7.96e-06
1	Intergenic_AIM1L_ZNF683	26670444	26688123	0.00180318	0.00387574	2	rs11247926	3.02e-06
1	ZNF683	26688124	26699266	0.00170086	0.00387574	2	rs6703878	3.22e-05
1	Intergenic_ZNF683_LIN28	26699267	26737267	0.00543035	0.00387574	4	rs11247950	0.000106192
1	LIN28	26737268	26756219	0.00105688	0.00387574	2	rs6697410	6.22e-06
1	Intergenic_HMGN2_RPS6KA1	26803134	26856247	0.00048427	0.00384172	2	rs4659444	3.73e-06
1	RPS6KA1	26856248	26901520	0.00156823	0.00384172	2	rs282177	6.02e-06
1	Intergenic_RPS6KA1_ARID1A	26901521	27022520	0.00144134	0.00384172	4	rs6666757	0.00012953
1	ARID1A	27022521	27108601	0.000494229	0.00384172	2	rs11247596	3.32e-06
1	Intergenic_FAM46B_SLC9A1	27339328	27425305	0.000211234	0.00380673	3	rs2256674	6.44e-06
1	SLC9A1	27425306	27481401	0.000939423	0.00377732	5	rs4631721	5.04e-05
1	Intergenic_SLC9A1_WDTC1	27481402	27561157	0.000194196	0.0037234	4	rs12402451	2.33e-05
1	WASF2	27732125	27816669	0.000560861	0.0037089	3	rs2504772	4.61e-06
1	Intergenic_C1orf38_RPA2	28213194	28218047	0.000250751	0.0037089	2	rs1474908	8.85e-06
1	RPA2	28218048	28241236	0.00416371	0.00365834	6	rs7536088	1.88e-05
1	SMPDL3B	28261503	28285663	0.00190814	0.00365834	3	rs11247730	1.83e-05
1	EYA3	28300818	28415131	2.51397e-06	0.00365834	4	rs12137852	0.000343221
1	Intergenic_EYA3_PTAFR	28415132	28475860	0.00167932	0.00364415	2	rs6678050	2.33e-06
1	Intergenic_PTAFR_DNAJC8	28503192	28526788	0.00021162	0.00364415	2	rs905907	1.23e-05
1	Intergenic_ATPIF1_SESN2	28564612	28586004	0.00183433	0.00364415	2	rs576550	3.21e-06
1	SESN2	28586005	28609002	0.00162364	0.00364415	2	rs11247766	3.79e-06
1	Intergenic_MED18_PHACTR4	28662479	28696091	0.00141707	0.00363123	2	rs6682922	3.71e-06
1	PHACTR4	28696092	28826881	0.00173582	0.00362378	3	rs11247807	3.19e-06
1	SNHG3-RCC1	28832495	28865607	0.000314428	0.00357061	2	rs2227977	6.51e-06
1	Intergenic_GMEB1_YTHDF2	29041388	29063134	0.00188528	0.00357061	2	rs4654320	2.21e-06
1	OPRD1	29138653	29190208	0.000512459	0.00355113	7	rs482692	9.19e-06
1	Intergenic_OPRD1_EPB41	29190209	29213626	0.00130578	0.00355113	3	rs157217	4.65e-06
1	EPB41	29213627	29446958	0.00129629	0.00355113	13	rs10158728	7.99e-06
1	Intergenic_MECR_PTPRU	29557455	29563045	0.00181486	0.00355113	2	rs2503009	8.62e-06
1	PTPRU	29563046	29653316	0.000268889	0.00355113	12	rs1062921	9.34e-06
1	Intergenic_PTPRU_MATN1	29653317	31185994	0.00150914	0.00355113	273	rs11579523	0.000950014
1	Intergenic_MATN1_LAPTM5	31196888	31205314	0.000600112	0.00355113	4	rs4949290	3.61e-05
1	LAPTM5	31205315	31230667	0.000522261	0.00355113	2	rs1188349	2.36e-06
1	Intergenic_LAPTM5_SDC3	31230668	31342311	0.00042475	0.00349606	19	rs7516534	1.9e-05
1	SDC3	31342312	31381480	0.00128823	0.00349606	5	rs4949184	6.14e-06
1	PUM1	31404352	31538564	0.0015098	0.00345314	12	rs17342387	2.57e-05
1	Intergenic_PUM1_NKAIN1	31538565	31652591	0.00181874	0.00345314	11	rs12062017	5.76e-06
1	Intergenic_NKAIN1_WDR57	31661001	31732413	9.50262e-05	0.00345314	16	rs924930	1.92e-05
1	WDR57	31732414	31769644	0.0011234	0.00345314	2	rs3753373	8.49e-06
1	ZCCHC17	31769841	31837780	0.00151528	0.0034422	11	rs7533667	7.63e-06
1	FABP3	31838099	31845923	0.00092818	0.0034422	2	rs11578034	7.39e-06
1	Intergenic_FABP3_SERINC2	31845924	31885961	0.00578379	0.00343995	9	rs6425744	9.37e-06
1	Intergenic_SERINC2_TINAGL1	31907526	32042158	9.98022e-05	0.00343995	22	rs9425884	1.52e-05
1	Intergenic_TINAGL1_HCRTR1	32053288	32084639	0.00476101	0.00343995	4	rs4949448	3.41e-05
1	PEF1	32095470	32110477	0.0019451	0.00343995	3	rs7524405	5.83e-06
1	Intergenic_PEF1_COL16A1	32110478	32117846	0.000845248	0.00343995	2	rs2139539	7.57e-06
1	COL16A1	32117847	32169768	0.00171341	0.00343995	5	rs4568876	1.42e-05
1	BAI2	32192717	32229648	0.000582102	0.0034053	2	rs12037400	6.1e-06
1	Intergenic_BAI2_SPOCD1	32229649	32256023	0.00093761	0.00338431	2	rs630789	0.000131288
1	Intergenic_SPOCD1_PTP4A2	32281581	32373791	0.000280058	0.00338431	5	rs671101	5.59e-06
1	Intergenic_PTP4A2_KHDRBS1	32403989	32479489	0.00573879	0.00334281	2	rs16834799	7.9e-06
1	Intergenic_EIF3I_FAM167B	32697206	32712816	0.00113452	0.00334281	2	rs587707	5.57e-06
1	Intergenic_BSDC1_ZBTB8	32860028	33004770	0.000580867	0.00334281	6	rs10914555	0.000477822
1	ZBTB8	33004771	33071542	0.00122617	0.00334281	2	rs704887	8.66e-05
1	SYNC1	33145506	33168361	0.0011538	0.00334281	2	rs786302	3.33e-05
1	Intergenic_SYNC1_KIAA1522	33168362	33207510	0.00111214	0.00334281	2	rs2184931	2.71e-05
1	KIAA1522	33207511	33240571	0.00164949	0.00334281	2	rs4951771	0.000842768
1	YARS	33240839	33283633	0.00150257	0.00334281	3	rs12760548	0.000117866
1	Intergenic_S100PBP_FNDC5	33324477	33327875	0.000995739	0.00330897	2	rs1300114	7.81e-06
1	HPCA	33352097	33360247	0.00146832	0.00330897	2	rs942244	4.55e-05
1	Intergenic_RNF19B_AK2	33430287	33473584	0.00137879	0.00326192	5	rs194663	2.54e-05
1	ADC	33546713	33585995	6.90291e-05	0.00326192	3	rs804429	3.56e-05
1	TRIM62	33611003	33647267	0.00143723	0.00326192	4	rs16835286	9.27e-06
1	Intergenic_TRIM62_ZNF362	33647268	33722172	6.75914e-06	0.00326192	7	rs17465854	9.43e-06
1	ZNF362	33722173	33766320	0.000283576	0.00326157	2	rs6425814	1.09e-05
1	Intergenic_ZNF362_A3GALT2	33766321	33772365	0.00145622	0.00326157	3	rs11580147	1.79e-05
1	PHC2	33789223	33841194	0.00162894	0.00326157	7	rs7512470	1.18e-05
1	Intergenic_PHC2_ZSCAN20	33841195	33938230	0.000309259	0.00326157	18	rs12047904	1.18e-05
1	ZSCAN20	33938231	33961995	0.00840652	0.00326157	2	rs9943259	2.83e-06
1	CSMD2	33979608	34631443	0.00079717	0.00326157	130	rs10798977	0.0198854
1	Intergenic_HMGB4_C1orf94	34330393	34632622	6.3142e-05	0.00320397	50	rs12092202	0.000106236
1	C1orf94	34632623	34684731	0.000422698	0.00320397	14	rs41332551	1.48e-05
1	Intergenic_C1orf94_GJB5	34684732	35220719	0.000862435	0.00320397	110	rs12098170	2.27e-05
1	Intergenic_GJA4_C1orf212	35261349	35319122	0.00129066	0.00320397	5	rs4653105	6.63e-06
1	Intergenic_DLGAP3_ZMYM6	35370985	35451765	0.00194231	0.00320397	3	rs11802362	2.1e-05
1	ZMYM6	35451766	35497569	0.00171252	0.00320397	2	rs12407202	2.11e-05
1	Intergenic_ZMYM1_SFPQ	35581456	35649199	0.00115817	0.00320397	4	rs1498111	7.32e-06
1	SFPQ	35649200	35658735	0.000546671	0.00316163	2	rs11264114	7.89e-06
1	Intergenic_SFPQ_ZMYM4	35658736	35734566	0.000209695	0.00311587	2	rs7542630	9.47e-06
1	KIAA0319L	35899090	36023004	0.00164991	0.00308398	4	rs10399590	3.96e-05
1	Intergenic_PSMB2_C1orf216	36107144	36179475	0.00522916	0.00308398	2	rs6697778	2.61e-05
1	CLSPN	36201817	36235551	0.00105857	0.00308398	3	rs11264201	3.49e-05
1	EIF2C1	36348809	36389899	0.0017214	0.00308398	3	rs2791961	9.17e-06
1	EIF2C3	36396771	36522063	0.000201975	0.00308398	5	rs12041193	9.73e-06
1	Intergenic_COL8A2_TRAPPC3	36565851	36602171	0.000553472	0.00308398	4	rs7553155	4.84e-06
1	TRAPPC3	36602172	36615067	0.00046437	0.00308398	2	rs7522400	3.7e-06
1	MAP7D1	36621802	36646441	0.00152889	0.00308398	2	rs272827	2.54e-06
1	THRAP3	36690016	36770957	0.000640764	0.0030401	5	rs924564	3.86e-06
1	STK40	36805224	36851485	2.20798e-05	0.00303714	4	rs6690378	5.61e-05
1	Intergenic_STK40_LSM10	36851486	36859029	0.000532211	0.00303714	2	rs1339766	3.47e-06
1	Intergenic_LSM10_C1orf102	36863494	36883505	0.00127985	0.00303714	4	rs12070076	2.69e-06
1	C1orf102	36883506	36916052	0.000251061	0.00303714	5	rs16823025	2.94e-05
1	CSF3R	36931643	36948509	0.00141356	0.00303714	2	rs3917984	1.41e-05
1	Intergenic_CSF3R_GRIK3	36948510	37261126	0.00100425	0.00303714	51	rs6697796	0.000723648
1	GRIK3	37261127	37499844	0.00199809	0.00301903	42	rs3820271	8.03e-06
1	Intergenic_GRIK3_ZC3H12A	37499845	37940117	0.00144699	0.00301903	88	rs17462022	4.24e-05
1	Intergenic_ZC3H12A_C1orf149	37949979	37958174	0.000191771	0.00299299	2	rs215208	0.000564693
1	DNALI1	38022519	38032458	0.000839468	0.00297776	2	rs4653300	9.35e-05
1	GNL2	38032416	38061496	0.00115097	0.00297776	2	rs6426024	0.000224995
1	Intergenic_RSPO1_C1orf109	38100492	38147240	8.9943e-05	0.00297776	5	rs6687329	3.59e-06
1	C1orf109	38147241	38156192	0.00182658	0.00297776	2	rs684260	9.61e-06
1	CDCA8	38158158	38175391	0.000658048	0.00297776	4	rs10908369	3.06e-06
1	EPHA10	38181645	38230824	0.000618374	0.00296868	5	rs478492	3.82e-06
1	Intergenic_EPHA10_MANEAL	38230825	38259772	0.000754201	0.00296868	4	rs12563037	9.35e-06
1	Intergenic_INPP5B_SF3A3	38412730	38422650	0.0011518	0.00296868	2	rs16824518	9.31e-06
1	SF3A3	38422651	38455761	0.000201685	0.00296868	2	rs10890238	1.47e-05
1	Intergenic_POU3F1_RRAGC	38512451	39305017	0.00193328	0.00295688	133	rs16825491	0.0182459
1	Intergenic_MYCBP_GJA9	39339051	39339737	6.816e-05	0.00294395	2	rs2296456	3.48e-06
1	RHBDL2	39351478	39407456	0.00155803	0.00294109	11	rs6600278	1.91e-05
1	Intergenic_RHBDL2_AKIRIN1	39407457	39456915	0.00038462	0.00294109	4	rs6696013	7.49e-05
1	Intergenic_AKIRIN1_NDUFS5	39470980	39492004	0.00178079	0.00292994	2	rs1555745	0.000205371
1	Intergenic_NDUFS5_MACF1	39500288	39547116	0.000925198	0.00292994	2	rs6692557	0.000729721
1	MACF1	39547117	39952789	0.00048515	0.00292994	24	rs16826012	0.000127636
1	Intergenic_KIAA0754_BMP8A	39882155	39957316	0.000855035	0.00287901	6	rs4617393	3.45e-05
1	BMP8A	39957317	39995541	0.00145869	0.00287901	2	rs1180341	8.13e-06
1	Intergenic_BMP8A_PABPC4	39995542	40026486	0.00108225	0.00287901	2	rs1180350	5.6e-06
1	PABPC4	40026487	40042416	0.000959254	0.00285485	3	rs6680838	0.000417301
1	Intergenic_PABPC4_HEYL	40042417	40089101	0.000752844	0.0028467	5	rs6600293	0.000149794
1	HEYL	40089102	40105348	0.00119079	0.0028467	2	rs4660892	2.35e-06
1	Intergenic_NT5C1A_HPCAL4	40137711	40144643	0.00181761	0.00283599	2	rs6663003	3.91e-06
1	HPCAL4	40144644	40157089	0.000829564	0.00283599	7	rs2248221	8.8e-06
1	Intergenic_HPCAL4_PPIE	40157090	40204528	0.00102449	0.00283599	10	rs16826508	4e-05
1	PPIE	40204529	40229586	0.000310628	0.00283599	3	rs501523	1.49e-05
1	Intergenic_OXCT2_TRIT1	40237021	40306726	0.000659743	0.00279072	9	rs11206897	7.13e-05
1	TRIT1	40306727	40349177	0.001828	0.00277279	6	rs6686137	1.12e-05
1	Intergenic_MYCL1_MFSD2	40367688	40420808	0.000182908	0.00277279	2	rs7542907	9.84e-06
1	MFSD2	40420809	40435628	0.000715642	0.00277279	2	rs2047007	1.07e-05
1	Intergenic_MFSD2_CAP1	40435629	40506253	0.000910935	0.00277279	5	rs4660371	4.02e-05
1	CAP1	40506254	40538321	0.00118453	0.00275238	9	rs16826856	0.000109028
1	PPT1	40538383	40562968	0.000435308	0.00275238	5	rs3122438	6.47e-06
1	Intergenic_PPT1_RLF	40562969	40627039	0.00114924	0.00275238	3	rs10493090	3.74e-06
1	ZMPSTE24	40723732	40759856	0.00110059	0.00275238	3	rs11207778	7.18e-06
1	COL9A2	40766162	40782939	4.67311e-05	0.00275238	2	rs2281399	6.71e-06
1	Intergenic_COL9A2_SMAP2	40782940	40839726	0.000744684	0.0027272	4	rs6663235	3.47e-06
1	SMAP2	40839727	40888994	0.00163146	0.00269419	9	rs16827281	6.84e-06
1	ZNF643	40915778	40929352	0.00154248	0.00267833	4	rs10489435	7.78e-06
1	Intergenic_ZNF643_ZNF642	40929353	40943300	0.00182061	0.00267833	4	rs6600337	4.32e-06
1	ZNF642	40943301	40962015	0.00107299	0.00267833	2	rs4660411	3.24e-06
1	Intergenic_ZNF642_C1orf176	40962016	40974431	0.000126905	0.00266073	2	rs7512061	5.27e-06
1	C1orf176	40974432	40982214	0.00199626	0.00264449	3	rs3795344	8.4e-06
1	ZNF684	40997232	41013839	0.00106407	0.00264449	7	rs11208363	6.09e-05
1	Intergenic_ZNF684_RIMS3	41013840	41086350	0.000659212	0.00259105	9	rs945745	5.19e-06
1	RIMS3	41086351	41131324	0.00072788	0.00259105	9	rs620268	3.36e-06
1	Intergenic_RIMS3_NFYC	41131325	41157240	0.000965601	0.00259105	4	rs552147	3.55e-06
1	NFYC	41157241	41237275	0.000955363	0.00259105	13	rs16827546	9.17e-06
1	Intergenic_NFYC_KCNQ4	41237276	41249682	0.00123541	0.00257605	3	rs823673	2.72e-06
1	KCNQ4	41249683	41304360	0.00179881	0.00254316	10	rs3754175	1.25e-05
1	Intergenic_KCNQ4_CITED4	41304361	41326726	0.000671662	0.00254316	5	rs12564411	5.9e-06
1	Intergenic_CITED4_CTPS	41328019	41445005	0.000975318	0.00254316	20	rs12403975	1.86e-05
1	SCMH1	41492873	41707788	0.00108393	0.00254316	26	rs2300650	0.000108716
1	Intergenic_SCMH1_EDN2	41707789	41944444	0.00100602	0.00252899	33	rs4660522	1.27e-05
1	Intergenic_EDN2_HIVEP3	41950298	41975682	0.00186805	0.00252899	3	rs3738577	5.42e-06
1	HIVEP3	41975683	42384496	0.000919668	0.00251433	70	rs6701758	2.24e-05
1	Intergenic_HIVEP3_GUCA2B	42384497	42619090	0.000702377	0.00251433	25	rs10890176	1.55e-05
1	FOXJ3	42642209	42800903	0.00577621	0.00251389	13	rs17369151	6.43e-06
1	Intergenic_FOXJ3_FAM80A	42800904	42846466	0.00198269	0.00251389	3	rs17377828	1.42e-05
1	FAM80A	42846467	42889900	0.00199676	0.00251227	11	rs12403920	1.09e-05
1	ZMYND12	42896093	42921927	0.00010959	0.00248852	7	rs10493108	3.08e-06
1	Intergenic_PPCS_LOC728621	42926087	43000558	0.000752797	0.00246408	7	rs1335578	3.28e-06
1	LOC728621	43000559	43120335	0.000361186	0.00245407	11	rs12408987	3.18e-06
1	YBX1	43148065	43168020	0.000551293	0.00245407	4	rs3895305	3.87e-06
1	Intergenic_C1orf50_CCDC23	43241416	43272731	0.00190596	0.00244459	2	rs323720	1.01e-05
1	CCDC23	43272732	43282923	0.000252238	0.00244459	3	rs655741	4.47e-06
1	ERMAP	43282775	43310660	0.00108883	0.00244459	4	rs4660673	2.76e-06
1	Intergenic_ZNF691_SLC2A1	43318147	43391044	0.00134108	0.00244459	9	rs16830037	5.17e-06
1	SLC2A1	43391045	43424847	0.00130293	0.00244459	5	rs12718444	5.35e-06
1	Intergenic_SLC2A1_LOC440585	43424848	43613592	0.00189791	0.00241981	28	rs2367162	1.83e-05
1	LOC440585	43613593	43622067	0.00107104	0.00241981	5	rs16830421	8.94e-06
1	WDR65	43638025	43676549	0.00136174	0.00241405	7	rs2453414	5.68e-06
1	Intergenic_WDR65_TMEM125	43676550	43736405	0.00197709	0.00241405	9	rs41509745	7.39e-06
1	Intergenic_TMEM125_C1orf210	43739674	43747555	0.00135617	0.00241405	2	rs2860338	2.26e-06
1	Intergenic_C1orf210_TIE1	43751251	43766662	0.000483779	0.00241023	3	rs34783763	5.64e-06
1	TIE1	43766663	43788779	0.00160715	0.00241023	2	rs1098182	5.03e-06
1	Intergenic_TIE1_MPL	43788780	43803473	0.000855836	0.00240147	2	rs12076751	3.03e-06
1	Intergenic_C1orf84_KIAA0467	43872566	43888795	0.00110923	0.00240147	2	rs1999674	2.39e-06
1	KIAA0467	43888796	43918304	0.000174376	0.00240147	3	rs2842180	2.97e-06
1	Intergenic_HYI_PTPRF	43919919	43996545	0.00135809	0.00237854	9	rs2819341	1.6e-05
1	PTPRF	43996546	44089343	0.000287418	0.00237854	9	rs673485	1.01e-05
1	Intergenic_PTPRF_JMJD2A	44089344	44115795	0.000166231	0.0023785	4	rs643445	1.02e-05
1	JMJD2A	44115796	44171189	0.000814388	0.0023785	7	rs607062	4.09e-05
1	ST3GAL3	44173217	44396831	0.000847373	0.0023785	32	rs9326136	0.000759025
1	IPO13	44412642	44433425	0.00121819	0.0023785	5	rs4660758	2.9e-05
1	Intergenic_SLC6A9_KLF17	44497135	44584520	0.000149246	0.00236878	16	rs663818	4.74e-05
1	KLF17	44584521	44600809	0.000415381	0.00236405	2	rs7513563	3.26e-06
1	Intergenic_KLF17_DMAP1	44600810	44679123	0.000787744	0.00236405	5	rs2485651	4.53e-05
1	DMAP1	44679124	44686351	0.00156293	0.00236405	2	rs1291169	2.08e-05
1	PRNPIP	44686741	44820939	0.00124426	0.00233315	15	rs369493	5.56e-05
1	RNF220	44870959	45117396	0.000564807	0.00233315	30	rs12724890	0.235434
1	Intergenic_TMEM53_KIF2C	45140100	45205488	0.000984666	0.00231615	6	rs2355710	5.15e-06
1	EIF2B3	45316449	45452282	0.00108939	0.00231615	21	rs17390398	2.59e-05
1	HECTD3	45468219	45477027	0.00145802	0.00229402	2	rs7528534	5.11e-06
1	ZSWIM5	45482075	45672250	0.00091712	0.00228873	8	rs1698295	1.01e-05
1	Intergenic_ZSWIM5_HPDL	45672251	45792543	0.000971203	0.00228873	5	rs1938302	9e-06
1	MUTYH	45794913	45806142	0.000303408	0.00228634	2	rs3219487	3.91e-06
1	TESK2	45809554	45956840	0.00047123	0.00228181	14	rs41343546	3.81e-06
1	PRDX1	45976706	45987609	0.000997052	0.00228181	2	rs4660306	2.39e-06
1	Intergenic_PRDX1_AKR1A1	45987610	46016496	0.00046448	0.00225384	5	rs487174	3.62e-06
1	Intergenic_AKR1A1_NASP	46035722	46049715	0.0011695	0.00220271	2	rs3014216	1.27e-05
1	NASP	46049716	46084567	0.000349108	0.00215873	5	rs2991986	2.96e-05
1	Intergenic_NASP_CCDC17	46084568	46085714	0.000632656	0.00215873	2	rs1547924	2.64e-05
1	CCDC17	46085715	46089729	0.00177012	0.00215873	2	rs2275086	1.64e-05
1	GPBP1L1	46092980	46126811	0.00144573	0.00214536	5	rs4660880	1.37e-05
1	Intergenic_IPP_MAST2	46212134	46269283	0.00194438	0.00212139	5	rs6661163	6.67e-06
1	MAST2	46269284	46501796	3.33905e-05	0.00211081	29	rs946526	2.9e-05
1	Intergenic_MAST2_PIK3R3	46501797	46505810	0.00150808	0.00211081	4	rs1707321	9.07e-06
1	PIK3R3	46505811	46598708	0.000425552	0.00211081	3	rs785495	7.64e-06
1	Intergenic_PIK3R3_TSPAN1	46598709	46646210	0.00089427	0.0021084	4	rs3845301	8.1e-05
1	C1orf190	46669005	46737325	0.000550355	0.0021084	3	rs17102086	3.83e-06
1	RAD54L	46713416	46744145	0.00188471	0.0021084	2	rs17102086	3.83e-06
1	NSUN4	46806389	46830690	0.00165318	0.0021084	9	rs4660345	4.86e-05
1	Intergenic_NSUN4_FAAH	46830691	46859937	0.000290112	0.00210487	3	rs1984490	3.98e-05
1	FAAH	46859938	46879520	0.000972728	0.00210487	2	rs4141964	6.97e-06
1	Intergenic_FAAH_DMBX1	46879521	46972666	0.000986933	0.00210461	11	rs7532468	1.99e-05
1	DMBX1	46972667	46979886	0.00175451	0.00208494	2	rs35270239	3.65e-06
1	Intergenic_DMBX1_KNCN	46979887	47011314	0.00141452	0.00208494	7	rs12138736	0.000845213
1	MKNK1	47023089	47069886	0.00121177	0.00208494	5	rs2181414	7.75e-05
1	ATPAF1	47098410	47134099	0.00189707	0.00208494	4	rs7354865	2.79e-06
1	Intergenic_ATPAF1_KIAA0494	47134100	47140829	0.00155415	0.00208494	4	rs1025806	3.13e-06
1	KIAA0494	47140830	47184736	0.000827222	0.00208494	10	rs1890473	3.51e-06
1	Intergenic_KIAA0494_CYP4B1	47184737	47264668	0.000903214	0.00208494	8	rs17449603	4.81e-06
1	CYP4B1	47264669	47285021	0.00137279	0.00208441	6	rs4646491	1.51e-05
1	Intergenic_CYP4B1_CYP4A11	47285022	47394844	0.00093031	0.00208441	2	rs17102644	1.75e-05
1	CYP4A11	47394845	47407156	0.00199634	0.00208033	2	rs3890011	0.000126792
1	Intergenic_CYP4A11_CYP4X1	47407157	47489238	0.000594737	0.00205241	5	rs11211414	2.16e-05
1	CYP4X1	47489239	47516423	0.00135886	0.00205241	4	rs9793716	1.6e-05
1	CYP4Z1	47533159	47583992	0.00191729	0.00205241	6	rs9793202	3.49e-05
1	Intergenic_CYP4A22_PDZK1IP1	47614527	47649259	0.000868163	0.00205241	3	rs2494248	2.28e-05
1	Intergenic_PDZK1IP1_TAL1	47655772	47681962	0.00156445	0.00205241	4	rs17103015	6.01e-06
1	TAL1	47681963	47695443	0.000778371	0.00204752	4	rs2070930	5.08e-06
1	Intergenic_TAL1_STIL	47695444	47715809	2.99163e-05	0.00204347	3	rs11211483	5.5e-06
1	STIL	47715810	47779819	0.000663555	0.00204347	10	rs11587014	3.79e-05
1	Intergenic_CMPK1_FOXE3	47844512	47881742	0.000644248	0.00204347	6	rs11578776	1.42e-05
1	Intergenic_FOXD2_SLC5A9	47906364	48688402	0.00192022	0.00204347	156	rs653364	0.0036468
1	SLC5A9	48688403	48714316	0.000103768	0.00200428	2	rs850763	4.5e-06
1	Intergenic_SLC5A9_SPATA6	48714317	48764276	0.000277255	0.00200428	7	rs498502	1.98e-05
1	SPATA6	48764277	48937845	0.000898564	0.0020018	9	rs1120985	1.1e-05
1	Intergenic_SPATA6_AGBL4	48937846	48998525	0.00125546	0.0020018	5	rs1539530	6.81e-05
1	AGBL4	48998526	50489626	0.000808601	0.0020018	146	rs12086219	0.000250078
1	C1orf165	49193539	49242547	0.0014343	0.00198377	11	rs12086219	0.000250078
1	Intergenic_C1orf165_ELAVL4	49242548	50574636	0.000820731	0.00196314	91	rs1934386	0.000111521
1	ELAVL4	50574637	50667056	0.000108257	0.00193016	11	rs17105985	8.38e-06
1	Intergenic_ELAVL4_DMRTA2	50667057	50883225	0.00104356	0.00192427	23	rs2938100	1.03e-05
1	FAF1	50906934	51425936	0.00047041	0.00192427	19	rs17106336	1.09e-05
1	Intergenic_CDKN2C_RNF11	51440310	51701943	0.00158966	0.00192427	5	rs1999230	4.8e-06
1	Intergenic_TTC39A_EPS15	51787939	51819933	0.000538318	0.00191975	4	rs11205835	7.54e-06
1	EPS15	51819934	51984995	0.00176907	0.00191975	3	rs17397993	2.03e-05
1	Intergenic_EPS15_OSBPL9	51984996	52082762	0.00121246	0.00191593	3	rs10399889	7.9e-06
1	Intergenic_NRD1_RAB3B	52344610	52384833	0.00118122	0.00191593	7	rs2244262	5.91e-06
1	RAB3B	52384834	52456348	0.00160616	0.00191593	6	rs2809949	6.23e-06
1	TXNDC12	52485803	52521047	0.00035446	0.00188534	3	rs7512076	9e-06
1	Intergenic_KTI12_BTF3L4	52499473	52521971	0.00296636	0.0018843	2	rs17106988	5.28e-06
1	ZFYVE9	52608045	52812358	0.0019999	0.0018843	8	rs2753402	5.11e-06
1	Intergenic_CC2D1B_ORC1L	52831865	52838499	0.00141974	0.0018806	2	rs10157619	4.21e-06
1	ZCCHC11	52888947	53018743	9.58797e-05	0.0018806	4	rs7553627	4.77e-06
1	Intergenic_ZCCHC11_GPX7	53018744	53068042	0.00138444	0.00188028	8	rs835353	5.61e-06
1	Intergenic_GPX7_FAM159A	53074723	53099064	0.000639077	0.00186742	2	rs2050696	7.24e-06
1	FAM159A	53099065	53122737	0.0001616	0.00186284	3	rs706497	3.38e-06
1	Intergenic_FAM159A_C1orf163	53122738	53152512	0.00146905	0.00186284	3	rs6672879	6.19e-05
1	Intergenic_C1orf163_ZYG11B	53164039	53192179	0.00100396	0.00186284	7	rs440871	6.77e-06
1	ZYG11B	53192180	53291325	0.000156493	0.00186284	9	rs562182	6.56e-05
1	Intergenic_ZYG11B_ECHDC2	53291326	53361902	0.00161096	0.00185434	7	rs514406	1.08e-05
1	SCP2	53392947	53517282	0.00180803	0.00185434	18	rs17107484	1.28e-05
1	Intergenic_SCP2_PODN	53517283	53527883	0.00170079	0.0018427	2	rs12096165	4.95e-06
1	PODN	53527884	53551174	0.000110061	0.0018427	5	rs11580093	6.63e-06
1	SLC1A7	53552854	53608289	0.00185858	0.0018427	9	rs3766792	6.08e-06
1	Intergenic_SLC1A7_CPT2	53608290	53662099	0.00154919	0.0018427	16	rs1288351	3.75e-06
1	LRP8	53711211	53793821	0.000500394	0.0018254	10	rs915191	6.36e-06
1	Intergenic_LRP8_DMRTB1	53793822	53925070	0.00131177	0.00181539	25	rs17108402	2.08e-05
1	DMRTB1	53925071	53933158	0.0010976	0.00181471	2	rs1108989	2.34e-06
1	Intergenic_DMRTB1_GLIS1	53933159	53971904	0.000437185	0.00181471	4	rs11579575	6.14e-06
1	GLIS1	53971905	54199877	0.00165723	0.00181471	39	rs2948055	1.22e-05
1	Intergenic_GLIS1_TMEM48	54199878	54233386	9.86612e-05	0.00181471	2	rs1183394	4.65e-06
1	TMEM48	54233387	54304175	0.00198062	0.00180661	6	rs1181156	1.02e-05
1	YIPF1	54317405	54355453	0.000435763	0.00180661	10	rs11206230	2.79e-05
1	DIO1	54359860	54376759	0.00173334	0.00180661	5	rs6588496	7.69e-06
1	HSPB11	54387233	54411288	0.000483694	0.00180638	2	rs12072178	7.68e-06
1	LRRC42	54412036	54433839	0.001357	0.00180581	2	rs12092723	7.12e-06
1	Intergenic_LRRC42_LDLRAD1	54433840	54474504	0.00082994	0.00180581	5	rs7525809	6.08e-06
1	LDLRAD1	54474505	54483803	0.00192111	0.00177987	2	rs17109656	1.84e-05
1	Intergenic_C1orf83_CDCP2	54565417	54604666	0.000496274	0.00177914	5	rs9919295	6.71e-06
1	CDCP2	54604667	54619443	0.000669189	0.00177914	5	rs6667290	1.71e-05
1	Intergenic_CDCP2_LOC606495	54619444	54638025	0.000164073	0.00177178	2	rs660514	5.94e-05
1	MRPL37	54665839	54684056	0.000458117	0.00177178	3	rs4927071	5.91e-06
1	SSBP3	54692194	54872092	0.000487665	0.00176133	25	rs9326028	1.49e-05
1	Intergenic_SSBP3_ACOT11	54872093	55013899	6.5068e-05	0.00176133	13	rs11206367	0.000888582
1	ACOT11	55013900	55100417	0.000515625	0.00176133	9	rs2289015	5.84e-05
1	Intergenic_FAM151A_C1orf175	55089201	55107442	8.99742e-05	0.00176133	2	rs957132	4.11e-06
1	C1orf175	55107443	55175939	0.00157109	0.00176133	15	rs12239874	5.99e-05
1	TTC4	55181528	55207981	0.00135282	0.00175448	5	rs41528549	8.96e-05
1	Intergenic_TTC4_PARS2	55207982	55222569	0.000571452	0.00175448	4	rs6698255	0.000121835
1	PARS2	55222570	55230187	0.00140721	0.00175448	2	rs1180955	4.87e-06
1	Intergenic_PARS2_TTC22	55230188	55246750	0.000642745	0.00175448	3	rs10888879	5.42e-06
1	TTC22	55246751	55266941	0.000115853	0.00175448	2	rs649398	1.67e-05
1	C1orf177	55271735	55307937	0.000461217	0.00175448	5	rs6681687	3.27e-05
1	Intergenic_C1orf177_DHCR24	55307938	55315298	0.000416678	0.00175448	3	rs593722	8.44e-06
1	DHCR24	55315299	55352921	8.85829e-05	0.00175448	9	rs608458	9.09e-06
1	Intergenic_DHCR24_TMEM61	55352922	55446463	0.00279699	0.00175448	19	rs4927176	7.61e-06
1	TMEM61	55446464	55457966	0.000760167	0.00175448	3	rs2495513	4.09e-06
1	Intergenic_TMEM61_BSND	55457967	55464615	0.000434323	0.00172454	2	rs9887913	7.28e-06
1	BSND	55464616	55474465	0.00106185	0.00172454	3	rs2500340	6.9e-06
1	Intergenic_BSND_PCSK9	55474466	55505218	0.00122683	0.00172454	7	rs2479393	0.000239497
1	PCSK9	55505219	55530523	0.000564804	0.00172454	2	rs2495480	3.29e-05
1	USP24	55532031	55680762	0.00023735	0.00172454	16	rs13312	1.55e-05
1	Intergenic_USP24_PPAP2B	55680763	56960431	0.000818129	0.00172454	256	rs17410154	8.04e-05
1	PPAP2B	56960432	57045257	0.000951488	0.00171335	18	rs10493211	2.61e-05
1	Intergenic_PPAP2B_PRKAA2	57045258	57110988	0.000731783	0.00171335	9	rs7548355	3.98e-05
1	PRKAA2	57110989	57181008	0.00146775	0.00171335	9	rs2796529	5.93e-06
1	C1orf168	57184476	57285369	0.000671332	0.00171335	27	rs1774817	0.000799925
1	Intergenic_C1orf168_C8A	57285370	57320477	0.00025178	0.00171335	10	rs10889020	1.73e-05
1	C8A	57320478	57383894	0.00169014	0.00171335	20	rs6588657	2.87e-05
1	Intergenic_C8A_C8B	57383895	57394881	0.000596998	0.00170401	2	rs17301090	2.44e-06
1	C8B	57394882	57431688	0.00041193	0.00168225	8	rs41452950	4.64e-06
1	Intergenic_C8B_DAB1	57431689	57463577	0.000940365	0.00167785	13	rs1774905	2e-05
1	DAB1	57463578	58716211	0.00031006	0.00167785	291	rs1342876	0.00138795
1	Intergenic_LOC644928_OMA1	58522180	58946389	0.000167407	0.00167574	95	rs1342876	0.00138795
1	OMA1	58946390	59012446	0.0019072	0.00167574	12	rs6698355	7.75e-05
1	Intergenic_OMA1_TACSTD2	59012447	59041093	0.00186289	0.00167458	9	rs672859	0.000174608
1	Intergenic_TACSTD2_MYSM1	59043167	59125588	0.00153494	0.00167458	18	rs4912351	8.26e-06
1	MYSM1	59125589	59165747	0.00106157	0.00167458	12	rs10430103	7.49e-06
1	Intergenic_MYSM1_JUN	59165748	59246461	0.00101259	0.00166566	12	rs1969772	8.13e-05
1	Intergenic_JUN_FGGY	59249786	59762623	0.000676143	0.00165524	86	rs2989870	3.79e-05
1	FGGY	59762624	60228402	9.30621e-05	0.00165524	55	rs17119620	1.93e-05
1	Intergenic_FGGY_HOOK1	60228403	60280531	0.0016583	0.00164764	5	rs1933218	5.61e-05
1	HOOK1	60280532	60342050	0.00107316	0.00164764	9	rs1933219	4.18e-05
1	Intergenic_HOOK1_CYP2J2	60342051	60358978	0.00596559	0.00164764	2	rs1073516	7.83e-06
1	CYP2J2	60358979	60392423	0.00147801	0.00164316	6	rs3738474	3.12e-05
1	Intergenic_CYP2J2_C1orf87	60392424	60456064	0.000607162	0.00163427	15	rs2807618	1.93e-05
1	C1orf87	60456065	60539426	0.00181716	0.00162777	15	rs17120032	9.75e-05
1	Intergenic_C1orf87_NFIA	60539427	61548293	0.00131292	0.00162777	122	rs11207628	8.53e-05
1	NFIA	61548294	61922036	0.000583434	0.00159322	69	rs7516719	0.000177249
1	Intergenic_NFIA_TM2D1	61922037	62146717	0.00152927	0.00159093	41	rs3890764	5.25e-05
1	TM2D1	62146718	62191095	0.000843495	0.00159093	3	rs1151756	2.72e-06
1	INADL	62208148	62629591	0.00156648	0.00159013	53	rs4915778	0.00345323
1	Intergenic_INADL_L1TD1	62629592	62660494	0.000880552	0.00158094	6	rs10889294	1.08e-05
1	L1TD1	62660495	62678000	0.00149264	0.00158094	5	rs12729017	0.000120061
1	Intergenic_L1TD1_KANK4	62678001	62701835	0.000334393	0.00158094	3	rs6680953	7.01e-06
1	KANK4	62701836	62785083	0.000453968	0.00158094	27	rs4915810	0.000150682
1	Intergenic_KANK4_USP1	62785084	62901973	0.00198043	0.00156937	18	rs7555907	8.97e-06
1	DOCK7	62920396	63153969	0.00190736	0.00156937	9	rs995000	3.11e-06
1	Intergenic_ANGPTL3_ATG4C	63071181	63249801	4.20261e-05	0.00156937	7	rs12130333	3.35e-06
1	ATG4C	63249802	63330050	0.00158909	0.00156937	10	rs12122434	6.09e-06
1	Intergenic_ATG4C_FOXD3	63330051	63788728	0.00846164	0.00156937	88	rs17124686	4.89e-05
1	Intergenic_FOXD3_ALG6	63790798	63833296	0.00195102	0.00156704	6	rs12021563	3.92e-06
1	ALG6	63833297	63902878	0.00100476	0.00156704	8	rs11208205	4.25e-06
1	ITGB3BP	63906461	63988835	0.00197582	0.00156704	6	rs2036867	2.96e-06
1	EFCAB7	63989267	64038364	0.00151437	0.00156595	4	rs217452	5.1e-06
1	PGM1	64058946	64125917	0.00123059	0.00156595	20	rs2284997	2.09e-05
1	Intergenic_PGM1_ROR1	64125918	64239688	0.00150624	0.00155901	38	rs17320271	5.44e-05
1	ROR1	64239689	64644707	0.000721927	0.00155901	69	rs1260763	0.000143651
1	Intergenic_ROR1_UBE2U	64644708	64669488	0.000219742	0.00155901	6	rs1476280	9.98e-06
1	UBE2U	64669489	64710027	0.000368037	0.00155901	10	rs825191	2.29e-05
1	Intergenic_UBE2U_CACHD1	64710028	64936474	0.000883923	0.00155901	50	rs6662879	1.18e-05
1	CACHD1	64936475	65158741	0.00043386	0.00155526	36	rs7556367	3.99e-05
1	Intergenic_CACHD1_RAVER2	65158742	65210776	0.00131776	0.00155526	7	rs1926310	2.11e-05
1	RAVER2	65210777	65298912	0.0014526	0.00155526	9	rs12028020	2.14e-05
1	JAK1	65298905	65432187	0.00146844	0.00154928	29	rs17127169	7.79e-05
1	Intergenic_JAK1_AK3L1	65432188	65613230	0.00116527	0.00154928	27	rs10889522	2.64e-05
1	AK3L1	65613231	65693175	1.55113e-05	0.00154928	10	rs4916032	6.09e-06
1	Intergenic_AK3L1_DNAJC6	65693176	65730428	0.000126657	0.00154785	6	rs11208615	1.38e-05
1	DNAJC6	65730429	65881552	0.00128152	0.00154487	20	rs6588131	1.37e-05
1	Intergenic_DNAJC6_LEPR	65881553	65886316	0.000920713	0.00154487	2	rs3806318	4.77e-06
1	LEPR	65886317	66102822	0.00145906	0.00154487	38	rs7518849	3.54e-05
1	Intergenic_LEPROT_PDE4B	65898252	66258191	0.00168357	0.00154487	64	rs7518849	3.54e-05
1	PDE4B	66258192	66840262	0.00132543	0.00152976	117	rs10127671	2.7e-05
1	Intergenic_PDE4B_SGIP1	66840263	66999823	0.00126808	0.00152781	40	rs1338209	0.000476911
1	SGIP1	66999824	67210768	0.00167687	0.00152781	82	rs12035592	6.1e-05
1	TCTEX1D1	67218141	67244470	9.4518e-05	0.00152781	7	rs10493420	3.18e-06
1	Intergenic_INSL5_WDR78	67266940	67278570	0.00118002	0.00152753	3	rs4433364	3.26e-06
1	WDR78	67278571	67390570	0.000794663	0.00151783	11	rs3008892	6.4e-06
1	MIER1	67390641	67454302	0.000869487	0.00151762	7	rs17129533	2.37e-05
1	SLC35D1	67469851	67519728	0.000918058	0.00151762	10	rs12082503	6.08e-05
1	Intergenic_SLC35D1_C1orf141	67519729	67557857	2.10136e-05	0.00151585	7	rs6658185	1.16e-05
1	C1orf141	67557858	67594220	0.0013499	0.00150573	11	rs7528804	2.25e-05
1	Intergenic_C1orf141_IL23R	67594221	67632167	0.000748626	0.00148251	9	rs10889656	1.25e-05
1	IL23R	67632168	67725650	0.000160395	0.00148251	16	rs11209026	0.000117106
1	Intergenic_IL23R_IL12RB2	67725651	67773045	0.00144309	0.00147919	6	rs6660226	5.87e-06
1	IL12RB2	67773046	67862583	0.000764935	0.00146887	16	rs7536192	2.34e-05
1	SERBP1	67873492	67896123	0.000532961	0.00146547	3	rs41458747	2.48e-05
1	Intergenic_SERBP1_GADD45A	67896124	68150881	0.00102238	0.00146547	54	rs4655737	0.000589966
1	Intergenic_GADD45A_GNG12	68154020	68167147	0.00113821	0.00145719	5	rs7414246	6.28e-06
1	GNG12	68167148	68299142	0.00161036	0.00145719	21	rs632959	3e-05
1	Intergenic_GNG12_DIRAS3	68299143	68511643	0.000962345	0.00145272	38	rs9326077	3.81e-05
1	Intergenic_DIRAS3_GPR177	68516461	68564149	0.000500385	0.00145272	2	rs269332	2.9e-06
1	GPR177	68564150	68698253	0.000907265	0.00145272	32	rs2820483	0.000162044
1	Intergenic_GPR177_RPE65	68698254	68894505	0.00191061	0.00144726	31	rs2225019	4.09e-05
1	RPE65	68894506	68915642	0.00157766	0.00144251	5	rs17130691	8.41e-06
1	Intergenic_RPE65_DEPDC1	68915643	68939833	0.000907578	0.00143715	2	rs382422	2.04e-05
1	DEPDC1	68939834	68962799	0.00193811	0.00143715	7	rs3762282	5.64e-06
1	Intergenic_DEPDC1_LRRC7	68962800	70225856	0.000609265	0.00143715	160	rs9887801	8.28e-05
1	LRRC7	70225857	70589171	0.00196383	0.00143715	50	rs17131061	1.39e-05
1	Intergenic_LRRC7_LRRC40	70589172	70610495	0.00166404	0.00143715	2	rs11209591	7.2e-06
1	SFRS11	70671364	70717684	0.00122401	0.00143715	2	rs2274913	3.93e-06
1	CTH	70876954	70905253	2.54823e-05	0.00142652	4	rs10889869	4.56e-05
1	Intergenic_CTH_PTGER3	70905254	71318034	0.00107674	0.00140701	64	rs1414069	9.23e-05
1	PTGER3	71318035	71513491	0.00110915	0.00140701	48	rs6424405	2.79e-05
1	Intergenic_PTGER3_ZRANB2	71513492	71528972	0.000836563	0.00140701	2	rs2744908	3.47e-06
1	Intergenic_ZRANB2_NEGR1	71546746	71868623	0.000958993	0.00140701	23	rs11209763	0.000567782
1	NEGR1	71868624	72748277	0.0027008	0.00140701	82	rs1486090	0.000723211
1	Intergenic_NEGR1_LRRIQ3	72748278	74491700	0.000282456	0.00140467	185	rs12404799	2.89e-05
1	LRRIQ3	74491701	74663871	0.00145898	0.00140467	10	rs17094900	1.26e-05
1	FPGT	74663925	74673120	0.000466172	0.00140467	2	rs577367	4.46e-06
1	TNNI3K	74663946	75010108	0.0010486	0.00140467	38	rs2344507	0.000466129
1	Intergenic_TNNI3K_C1orf173	75010109	75033793	0.000837259	0.00140467	10	rs10749834	0.000161017
1	C1orf173	75033794	75139422	0.00182897	0.00139852	8	rs12723288	4.01e-06
1	Intergenic_C1orf173_CRYZ	75139423	75171170	0.00165827	0.00139555	8	rs1340985	1.13e-05
1	Intergenic_TYW3_LHX8	75231309	75594117	0.00112512	0.00139555	34	rs10493550	2.36e-05
1	Intergenic_LHX8_SLC44A5	75627219	75667814	0.000434492	0.00139555	4	rs17096342	1.19e-05
1	SLC44A5	75667815	76076799	0.00103728	0.00138488	48	rs2587031	2.96e-05
1	Intergenic_SLC44A5_ACADM	76076800	76190041	0.00115711	0.00138488	20	rs2057519	1.99e-05
1	ACADM	76190042	76229355	0.000491707	0.00138488	8	rs7516477	6.49e-06
1	Intergenic_ACADM_RABGGTB	76229356	76251884	0.00188061	0.00138451	5	rs7552289	3.55e-06
1	RABGGTB	76251885	76260764	0.000181336	0.00138451	2	rs1498311	3.53e-06
1	MSH4	76262629	76378923	0.000434313	0.00138451	14	rs5745403	9.53e-06
1	Intergenic_ASB17_ST6GALNAC3	76398117	76540402	0.00212372	0.00136969	41	rs12125940	0.000101507
1	ST6GALNAC3	76540403	77096632	0.000450934	0.00136969	103	rs17098335	4.26e-05
1	Intergenic_ST6GALNAC3_ST6GALNAC5	77096633	77333184	0.000702546	0.00136448	71	rs17099448	0.00190977
1	ST6GALNAC5	77333185	77529737	0.00023506	0.00136448	26	rs2177192	0.000269167
1	PIGK	77554666	77685132	8.45386e-05	0.00136448	9	rs12562725	1.76e-05
1	Intergenic_LOC645441_AK5	77595408	77747740	0.00185436	0.0013644	16	rs12562725	1.76e-05
1	AK5	77747741	78025654	0.000780615	0.0013644	64	rs3767035	4.14e-05
1	ZZZ3	78030189	78148343	0.000373989	0.00134466	3	rs278839	2.07e-05
1	USP33	78161673	78225537	0.00157023	0.00134466	3	rs17100944	0.000231371
1	NEXN	78354199	78409578	0.00859726	0.00134466	2	rs17101082	2.31e-05
1	FUBP1	78413590	78444777	0.000716742	0.00134153	2	rs2296453	4.06e-06
1	Intergenic_DNAJB4_GIPC2	78482996	78511587	0.00122217	0.00134153	2	rs1335481	4.25e-06
1	GIPC2	78511588	78603112	0.0010121	0.00133953	9	rs6666954	3.06e-05
1	Intergenic_GIPC2_PTGFR	78603113	78956726	0.000487872	0.00133953	44	rs6424766	0.000343264
1	PTGFR	78956727	79006386	0.000472199	0.00133513	9	rs3766332	6.61e-06
1	Intergenic_PTGFR_IFI44L	79006387	79086086	0.000405606	0.00133513	6	rs1333978	9.06e-06
1	IFI44L	79086087	79111830	0.000440672	0.00133513	2	rs1333969	2.5e-06
1	Intergenic_IFI44_ELTD1	79129764	79355447	0.00032187	0.00132706	38	rs1248482	4.22e-05
1	ELTD1	79355448	79472495	0.00154983	0.00131612	13	rs1352556	0.000315335
1	Intergenic_ELTD1_LPHN2	79472496	82266080	0.000381142	0.00131612	449	rs11163293	0.00459178
1	LPHN2	82266081	82458107	0.00128099	0.00131612	21	rs17429360	3.55e-05
1	Intergenic_LPHN2_TTLL7	82458108	84335055	9.28112e-05	0.00131612	309	rs4970651	0.000202194
1	TTLL7	84335056	84464833	0.000726522	0.0013102	15	rs7519127	4.72e-05
1	Intergenic_TTLL7_PRKACB	84464834	84543743	0.000573693	0.0013102	19	rs599686	3.66e-05
1	PRKACB	84543744	84704181	0.00133073	0.0013102	13	rs2642186	0.000116936
1	Intergenic_PRKACB_SAMD13	84704182	84764047	0.000383003	0.00130034	12	rs7528615	2.9e-05
1	SAMD13	84764048	84816479	0.00185629	0.00128938	4	rs315553	3.83e-05
1	Intergenic_SAMD13_DNASE2B	84816480	84864213	0.00192335	0.00128655	12	rs17537105	1.62e-05
1	DNASE2B	84864214	84880691	0.000859621	0.00128655	8	rs646681	5.46e-06
1	Intergenic_DNASE2B_BXDC5	84880692	84944918	0.000804241	0.00128655	10	rs9432839	6.75e-06
1	BXDC5	84944919	84964033	0.00161191	0.00128655	2	rs11163984	6.57e-06
1	GNG5	84964005	84972262	0.00163007	0.00128353	2	rs17110519	2.86e-06
1	SPATA1	84971973	85031875	0.000734064	0.0012792	2	rs2994953	2.75e-06
1	CTBS	85020221	85040098	0.00147945	0.0012792	2	rs2994953	2.75e-06
1	Intergenic_CTBS_SSX2IP	85040099	85109595	0.000598506	0.0012756	6	rs2945138	6.54e-06
1	SSX2IP	85109596	85156180	0.00172756	0.00127172	9	rs2911569	7.97e-06
1	Intergenic_SSX2IP_LPAR3	85156181	85279084	0.000821936	0.00126687	25	rs7553039	8.97e-06
1	LPAR3	85279085	85358896	2.58984e-05	0.00126687	17	rs13374798	3.95e-05
1	Intergenic_LPAR3_MCOLN2	85358897	85391264	0.000119411	0.00126687	8	rs3738572	1.39e-05
1	MCOLN2	85391265	85462796	0.000764953	0.00126542	17	rs667372	1.42e-05
1	Intergenic_MCOLN2_MCOLN3	85462797	85483763	0.00149726	0.00126542	3	rs6690464	9.29e-06
1	MCOLN3	85483764	85514169	0.000882928	0.00126542	3	rs41461649	3.4e-05
1	WDR63	85528006	85598819	0.00172832	0.00123005	13	rs7540706	1.17e-05
1	Intergenic_WDR63_SYDE2	85598820	85623354	0.00128779	0.00123005	4	rs10493761	4.88e-06
1	SYDE2	85623355	85666728	0.000783556	0.00122859	6	rs10493762	0.000199209
1	Intergenic_SYDE2_C1orf52	85666729	85717654	0.00128324	0.00122859	7	rs11161563	5.91e-06
1	Intergenic_C1orf52_BCL10	85725326	85731458	0.00190026	0.00122859	2	rs10493763	3.02e-06
1	Intergenic_BCL10_DDAH1	85743584	85784166	0.00194544	0.00122698	3	rs11161585	3.48e-06
1	DDAH1	85784167	85930823	0.000786117	0.00122642	30	rs2284800	6.33e-05
1	Intergenic_DDAH1_CYR61	85930824	86046458	0.00151621	0.00122642	18	rs17099678	8.52e-05
1	Intergenic_CYR61_ZNHIT6	86049391	86118489	0.000443462	0.00121617	14	rs1360239	1.27e-05
1	ZNHIT6	86118490	86174101	0.000135932	0.00121617	8	rs17399027	8.13e-06
1	Intergenic_ZNHIT6_COL24A1	86174102	86194914	0.000140121	0.00121385	4	rs1764287	7.98e-06
1	COL24A1	86194915	86622121	3.13244e-06	0.00121385	69	rs11161729	1.86e-05
1	Intergenic_COL24A1_ODF2L	86622122	86814418	0.00013856	0.00121385	31	rs997641	1.52e-05
1	ODF2L	86814419	86862003	0.00109455	0.00121301	5	rs7515651	3.91e-05
1	Intergenic_ODF2L_CLCA2	86862004	86889767	0.00194679	0.00121145	4	rs2104962	4.87e-05
1	CLCA2	86889768	86922240	0.00168293	0.00121145	8	rs16908	6.07e-05
1	CLCA1	86934525	86965974	0.00130609	0.0012107	13	rs2734705	3.29e-05
1	Intergenic_CLCA1_CLCA4	86965975	87012757	0.00118732	0.0012107	12	rs12750427	0.000143307
1	CLCA4	87012758	87046432	0.00133401	0.00120544	9	rs974843	1.1e-05
1	Intergenic_CLCA3_SH3GLB1	87121060	87170255	0.00156696	0.00120291	3	rs11161871	5.57e-06
1	SH3GLB1	87170256	87213867	0.00011381	0.00120291	3	rs263483	4.42e-05
1	Intergenic_SH3GLB1_SEP15	87213868	87328126	0.000716815	0.00120291	13	rs481583	1.44e-05
1	44089	87328127	87380107	0.000609144	0.00120291	7	rs1407131	3.92e-06
1	HS2ST1	87380361	87575664	0.00137486	0.00120291	16	rs12139634	1.75e-05
1	Intergenic_HS2ST1_LMO4	87575665	87794149	0.000796072	0.00120185	46	rs6692534	2.47e-05
1	Intergenic_LMO4_PKN2	87811264	89149920	0.00129889	0.00119588	204	rs10923040	0.000295254
1	PKN2	89149921	89301938	0.00194156	0.00119588	20	rs11808481	9.29e-06
1	Intergenic_PKN2_GTF2B	89301939	89318319	0.00077756	0.00118909	2	rs6677967	3e-06
1	GTF2B	89318320	89357301	0.000814818	0.00118909	2	rs7533500	8.68e-06
1	Intergenic_GTF2B_CCBL2	89357302	89401454	0.0010038	0.00118909	9	rs17471766	3.33e-05
1	CCBL2	89401455	89458516	8.31818e-05	0.00117888	4	rs3753683	4.1e-06
1	GBP3	89472359	89488549	0.000367061	0.00117827	3	rs17433780	4.31e-06
1	Intergenic_GBP3_GBP1	89488550	89517985	0.00275429	0.00117443	5	rs12029035	1.36e-05
1	GBP1	89517986	89531043	0.000914016	0.00116725	4	rs2624	9.12e-06
1	Intergenic_GBP1_GBP2	89531044	89573308	0.0014605	0.00116725	4	rs1329118	1.44e-05
1	GBP7	89597433	89641723	0.0042877	0.0011656	6	rs619178	1.38e-05
1	GBP4	89647457	89664562	0.00179499	0.0011656	3	rs6703905	6.22e-06
1	GBP5	89726264	89738531	0.000499785	0.00116176	2	rs535351	3.56e-06
1	Intergenic_GBP5_GBP6	89738532	89829434	0.00140224	0.00116176	7	rs4658316	1.59e-05
1	GBP6	89829435	89853719	0.0011413	0.00116176	6	rs959460	6.7e-06
1	Intergenic_GBP6_LRRC8B	89853720	90024270	0.00161726	0.00115693	25	rs359946	1.2e-05
1	LRRC8B	90024271	90059215	0.0019384	0.00115513	3	rs922105	7e-06
1	Intergenic_LRRC8B_LRRC8C	90059216	90098705	0.000445602	0.00115149	11	rs6682256	6.03e-06
1	LRRC8C	90098706	90185094	0.00108145	0.00115149	14	rs6693717	9.46e-06
1	Intergenic_LRRC8C_LRRC8D	90185095	90287511	0.000544437	0.00115149	22	rs10518432	5.84e-05
1	LRRC8D	90287512	90401560	0.00144754	0.00115149	6	rs10754295	6.56e-06
1	Intergenic_LRRC8D_ZNF326	90401561	90460676	0.000615118	0.00115149	6	rs2802019	1.09e-05
1	Intergenic_ZNF326_BARHL2	90494095	91177577	0.000987164	0.00115098	88	rs7539781	2.5e-05
1	Intergenic_BARHL2_ZNF644	91182795	91380855	0.00106638	0.00115098	40	rs1188909	6.56e-06
1	ZNF644	91380856	91487671	0.000227626	0.00115098	5	rs358683	0.000145349
1	Intergenic_ZNF644_HFM1	91487672	91726321	0.000298677	0.00114741	39	rs643927	0.00943245
1	HFM1	91726322	91870426	0.00191236	0.00114741	8	rs281935	4.48e-06
1	Intergenic_HFM1_CDC7	91870427	91966442	0.00118621	0.00114741	18	rs6660157	8.4e-06
1	CDC7	91966443	91991314	0.00034464	0.00114631	2	rs13447530	8.28e-06
1	Intergenic_CDC7_TGFBR3	91991315	92147985	0.00176908	0.00114631	29	rs925190	6.66e-05
1	TGFBR3	92147986	92351655	0.000883461	0.00114631	55	rs17512269	0.000610582
1	Intergenic_TGFBR3_BRDT	92351656	92414926	0.000203135	0.00114631	5	rs6680614	1.7e-05
1	BRDT	92414927	92479985	0.000827183	0.00114631	10	rs10493862	5.37e-06
1	BTBD8	92545892	92613397	0.00158878	0.00114013	5	rs4437922	1.39e-05
1	Intergenic_BTBD8_C1orf146	92613398	92683571	0.000976392	0.00114013	2	rs17519385	1.72e-05
1	RPAP2	92764606	92853729	0.00166122	0.00113862	7	rs11588044	1.78e-05
1	Intergenic_RPAP2_GFI1	92853730	92940316	0.00178349	0.00113862	6	rs2391158	1.85e-05
1	GFI1	92940317	92952433	0.000208362	0.00113659	2	rs11164607	2.28e-06
1	EVI5	92974252	93257961	0.00179884	0.00113659	24	rs1556562	3.72e-05
1	Intergenic_EVI5_RPL5	93257962	93297592	0.00375815	0.00113659	3	rs10874742	2.08e-05
1	RPL5	93297593	93307481	0.000312777	0.00113435	2	rs6659942	1.53e-05
1	FAM69A	93307720	93427079	0.00158315	0.00113283	11	rs10874746	4.05e-06
1	Intergenic_FAM69A_MTF2	93427080	93544790	3.11824e-05	0.00113283	21	rs557812	0.000139578
1	MTF2	93544791	93604638	0.00189973	0.00113283	4	rs2815429	0.000164582
1	CCDC18	93645919	93744268	0.000504344	0.00113283	9	rs2484486	0.000291661
1	Intergenic_CCDC18_DR1	93744269	93811476	0.000783434	0.00113283	10	rs6703310	4.43e-05
1	DR1	93811477	93828148	0.00121777	0.00112437	2	rs12133576	3.81e-05
1	Intergenic_DR1_FNBP1L	93828149	93913837	0.00112608	0.00112079	3	rs6541379	4.95e-05
1	FNBP1L	93913838	94020218	0.00101836	0.00112079	5	rs11164939	4.23e-05
1	BCAR3	94027348	94147385	0.00161278	0.00112079	11	rs23766	9.69e-05
1	Intergenic_BCAR3_DNTTIP2	94147386	94335334	0.000902481	0.00112079	38	rs1355798	1.31e-05
1	DNTTIP2	94335335	94344742	0.00190214	0.00112079	2	rs12041975	4.18e-06
1	Intergenic_DNTTIP2_GCLM	94344743	94352588	0.00104343	0.00111921	6	rs6687387	1.65e-05
1	Intergenic_GCLM_ABCA4	94375013	94458392	0.000563479	0.00111921	16	rs10874811	4.18e-05
1	ABCA4	94458393	94586705	0.00159309	0.00111921	36	rs10493867	3.08e-05
1	Intergenic_ABCA4_ARHGAP29	94586706	94634461	0.000988079	0.00111921	8	rs871664	1.7e-05
1	ARHGAP29	94634462	94703307	0.000555816	0.00111921	7	rs1999270	3.19e-05
1	Intergenic_ARHGAP29_ABCD3	94703308	94883931	0.000777758	0.00111116	19	rs17111426	0.000113224
1	ABCD3	94883932	94984219	0.000855737	0.00111116	4	rs1749541	8.67e-06
1	F3	94994872	95007315	9.11289e-05	0.00111116	2	rs696619	2.6e-06
1	Intergenic_F3_SLC44A3	95007316	95285899	0.000411366	0.00110159	74	rs10782985	0.00019729
1	SLC44A3	95285900	95360802	0.000472769	0.00110159	26	rs6541374	8.3e-05
1	Intergenic_CNN3_ALG14	95392736	95448295	0.00105086	0.00110159	9	rs6541375	1.65e-05
1	ALG14	95448296	95538483	0.00191296	0.00109295	7	rs4630158	8.68e-05
1	Intergenic_ALG14_TMEM56	95538484	95582982	0.000373747	0.00109189	11	rs6678809	6.26e-06
1	TMEM56	95582983	95658874	0.000645337	0.00109189	4	rs13375406	6.55e-06
1	Intergenic_TMEM56_RWDD3	95658875	95699709	0.00127347	0.00109103	8	rs987111	1.61e-05
1	Intergenic_RWDD3_PTBP2	95712782	97187376	0.00178893	0.00109103	231	rs11165542	0.00136629
1	PTBP2	97187377	97280348	0.00181219	0.00109103	7	rs12354003	8.6e-06
1	Intergenic_PTBP2_DPYD	97280349	97543298	0.00163837	0.00108859	31	rs1401836	4.69e-05
1	DPYD	97543299	98386615	0.000209587	0.00108859	67	rs12129287	0.000113898
1	Intergenic_DPYD_SNX7	98386616	99127234	0.000853158	0.00108436	81	rs1702292	0.000173378
1	SNX7	99127235	99226056	0.000234852	0.00107901	13	rs4402170	0.000143218
1	Intergenic_SNX7_PAP2D	99226057	99355799	0.00198671	0.00107806	22	rs10493905	3.81e-05
1	PAP2D	99355800	99470449	7.82383e-05	0.00107806	30	rs41478548	3.37e-05
1	Intergenic_PAP2D_LPPR4	99470450	99729898	0.00199989	0.00107505	53	rs302777	3.69e-05
1	LPPR4	99729899	99775138	0.000951877	0.00107505	11	rs712892	4.74e-05
1	Intergenic_LPPR4_PALMD	99775139	100111596	0.00159512	0.00107407	45	rs2392028	6.52e-05
1	PALMD	100111597	100160259	0.000734108	0.00106945	10	rs3766588	2.08e-05
1	Intergenic_PALMD_FRRS1	100160260	100174257	0.000925876	0.00106945	2	rs2185132	4.99e-05
1	FRRS1	100174258	100231349	0.00136261	0.0010677	14	rs4908007	7.03e-06
1	Intergenic_FRRS1_AGL	100231350	100315638	0.000953707	0.0010677	11	rs17121311	8.22e-06
1	AGL	100315639	100389579	0.00139094	0.00106767	14	rs6577149	6.9e-06
1	Intergenic_AGL_SLC35A3	100389580	100435538	0.00162693	0.00105976	2	rs11166378	6.12e-06
1	HIAT1	100503788	100548929	0.000642552	0.00105358	3	rs568451	1.11e-05
1	SASS6	100549101	100598511	0.00108631	0.00105281	3	rs17121872	8.85e-06
1	LRRC39	100614412	100643771	0.00101655	0.00105281	2	rs6677080	3.37e-06
1	DBT	100652477	100715409	0.000671473	0.00105281	5	rs11166412	3.69e-06
1	RTCD1	100731762	100757327	0.000108142	0.00104858	4	rs12760400	3.31e-06
1	Intergenic_RTCD1_CDC14A	100757328	100818021	0.000969471	0.00104484	18	rs11166437	1.01e-05
1	CDC14A	100818022	100985833	9.46317e-05	0.00103821	10	rs1545021	1.23e-05
1	Intergenic_CDC14A_GPR88	100985834	101003726	0.00178018	0.00103821	2	rs7529081	8.01e-06
1	Intergenic_GPR88_VCAM1	101007584	101185295	0.00196309	0.00103821	26	rs11166473	0.000136962
1	VCAM1	101185296	101204601	0.00198803	0.00103821	3	rs3783621	1.33e-05
1	Intergenic_VCAM1_EXTL2	101204602	101337939	0.000367826	0.00103107	22	rs7545402	0.00122062
1	EXTL2	101337940	101360418	0.00125892	0.00103107	2	rs12039319	2.96e-05
1	SLC30A7	101361677	101444994	0.000438759	0.00103107	4	rs17610202	0.00278658
1	DPH5	101455180	101491362	0.00107948	0.0010294	4	rs12563134	0.00340238
1	Intergenic_DPH5_S1PR1	101491363	101702303	0.00158332	0.0010294	23	rs6577225	0.00304237
1	Intergenic_S1PR1_OLFM3	101707077	102268125	0.000950614	0.0010294	119	rs11800181	4.47e-05
1	OLFM3	102268126	102462790	0.0012557	0.0010294	43	rs10782864	3.53e-05
1	Intergenic_OLFM3_COL11A1	102462791	103342021	0.00118374	0.00102379	98	rs11164623	0.00127416
1	COL11A1	103342022	103574052	0.00123342	0.00102379	29	rs4908274	0.000891673
1	Intergenic_COL11A1_AMY2B	103574053	104097320	0.000310959	0.00102379	18	rs7529144	0.0106621
1	Intergenic_AMY2B_AMY2A	104122150	104159997	0.000518609	0.00102379	2	rs4847151	0.0498709
1	Intergenic_AMY1B-3_PRMT6	104301311	107599407	0.000125336	0.00102379	336	rs504877	0.0036478
1	Intergenic_PRMT6_NTNG1	107601915	107682627	0.000894564	0.00102379	7	rs1881822	4.78e-06
1	NTNG1	107682628	108024475	0.00104257	0.00101834	53	rs7542677	5.25e-05
1	Intergenic_NTNG1_VAV3	108024476	108113780	2.21658e-05	0.00101834	18	rs17019201	5.33e-05
1	VAV3	108113781	108507545	0.000399452	0.00101834	84	rs9804074	0.000298166
1	Intergenic_VAV3_SLC25A24	108507546	108677445	0.00174334	0.00101367	49	rs1660432	7.75e-06
1	SLC25A24	108677446	108742974	0.00108613	0.00101239	9	rs11185282	6.16e-06
1	Intergenic_SLC25A24_FAM102B	108742975	109102969	5.32889e-05	0.00101239	16	rs6704264	8.16e-06
1	FAM102B	109102970	109181949	0.0017627	0.00101239	9	rs17024373	4.44e-05
1	STXBP3	109289284	109352148	0.000494145	0.00101163	14	rs11102337	2.44e-05
1	C1orf62	109358524	109399716	0.000296943	0.00101163	6	rs17621536	9.82e-06
1	GPSM2	109419602	109473044	0.00191788	0.00100952	5	rs7547386	5.86e-06
1	CLCC1	109472129	109506111	0.0014616	0.00100896	9	rs41336244	9.51e-06
1	WDR47	109512835	109584735	0.00115318	0.00100896	3	rs11102735	1.24e-05
1	KIAA1324	109656532	109745854	0.00125531	0.00100896	12	rs12239854	1.22e-05
1	Intergenic_KIAA1324_SARS	109745855	109756538	0.00147712	0.00100434	2	rs17034539	1.59e-05
1	SARS	109756539	109780785	0.00027082	0.00100434	2	rs4268379	3.53e-06
1	Intergenic_SARS_CELSR2	109780786	109792639	0.0245268	0.00100213	3	rs17035415	5.56e-06
1	CELSR2	109792640	109818378	0.989102	0.972	2	rs4970834	0.207988
1	SORT1	109852191	109940563	0.00147825	0.000992879	4	rs4970843	5.57e-05
1	Intergenic_SORT1_PSMA5	109940564	109944470	0.000392939	0.000992879	2	rs10858092	2.73e-06
1	PSMA5	109944471	109969037	0.000314896	0.000992879	2	rs17586966	4.89e-06
1	Intergenic_PSMA5_SYPL2	109969038	110009098	0.00126834	0.000992879	2	rs1149168	4.43e-06
1	SYPL2	110009099	110024764	0.000167829	0.000992879	3	rs10857787	2.49e-06
1	ATXN7L2	110026560	110035356	0.00127929	0.000992879	2	rs10494041	8.55e-06
1	Intergenic_CYB561D1_AMIGO1	110041478	110049444	0.00165445	0.000989891	3	rs1009437	3.93e-06
1	Intergenic_AMIGO1_GPR61	110052337	110082492	0.000657926	0.000989891	13	rs474234	7.52e-06
1	GPR61	110082493	110088455	0.00156464	0.000987885	2	rs12044778	7.32e-06
1	GNAI3	110091185	110138452	0.00114817	0.000987885	2	rs6537830	8.83e-06
1	GSTM5	110254864	110260888	0.000898341	0.0009872	2	rs12729068	9.62e-06
1	GSTM3	110276553	110283040	0.0055062	0.000983558	2	rs1055259	3.49e-06
1	EPS8L3	110292701	110306564	0.0028442	0.000983558	2	rs7534019	1.58e-05
1	Intergenic_EPS8L3_CSF1	110306565	110453231	0.00199806	0.000983558	19	rs453577	6.06e-05
1	CSF1	110453232	110472355	0.000942389	0.000983558	4	rs2275123	0.0198776
1	Intergenic_CSF1_AHCYL1	110472356	110527306	0.000670197	0.000983558	9	rs7537752	0.0155686
1	AHCYL1	110527307	110566364	0.00130082	0.000983558	2	rs17025313	0.000117302
1	Intergenic_AHCYL1_FAM40A	110566365	110577239	0.00169232	0.000974251	2	rs333077	3.34e-05
1	ALX3	110602996	110613322	0.00188036	0.000974251	3	rs3820664	0.00820171
1	Intergenic_ALX3_UBL4B	110613323	110655060	0.000201518	0.000974251	8	rs17025455	0.000222408
1	Intergenic_UBL4B_SLC6A17	110656570	110693130	0.000265037	0.000963977	7	rs11102059	7.62e-05
1	SLC6A17	110693131	110744823	0.00193887	0.000963977	9	rs17671169	0.00137258
1	KCNC4	110754064	110776666	0.00159144	0.000959305	2	rs11102064	2.08e-05
1	Intergenic_KCNC4_RBM15	110776667	110881943	0.000816692	0.000959305	35	rs41423044	5.71e-06
1	SLC16A4	110905504	110933636	0.000995238	0.000959305	4	rs12062656	5.18e-06
1	Intergenic_HBXIP_PROK1	110950547	110993786	0.00176653	0.000959305	5	rs7534322	5.01e-06
1	PROK1	110993787	110999976	0.000725354	0.00095449	3	rs7513898	3.28e-05
1	Intergenic_PROK1_KCNA10	110999977	111059837	0.00112926	0.00095449	11	rs10494118	1.03e-05
1	Intergenic_KCNA10_KCNA2	111061798	111145774	0.000889213	0.000954432	26	rs6701118	6.22e-06
1	Intergenic_KCNA2_KCNA3	111148346	111214308	4.93239e-05	0.000953178	11	rs41407848	6.21e-06
1	Intergenic_KCNA3_CD53	111217656	111413819	0.000947372	0.000953178	55	rs343819	0.00020431
1	CD53	111413820	111442558	0.00112982	0.000953156	8	rs10494122	9.33e-06
1	Intergenic_CD53_C1orf103	111442559	111489810	0.000568555	0.000953156	3	rs1712675	5.78e-06
1	Intergenic_C1orf103_TMEM77	111506567	111659952	0.000538296	0.000953156	5	rs2278578	1.34e-05
1	TMEM77	111659953	111682838	0.000250498	0.000953156	4	rs10494126	9.84e-06
1	CEPT1	111682248	111727724	0.000389535	0.000946286	5	rs679407	8.53e-06
1	DENND2D	111729800	111743281	0.00150572	0.000946286	2	rs2297702	3.88e-06
1	Intergenic_DENND2D_CHI3L2	111743282	111770279	0.000123575	0.000944783	4	rs2484460	4.6e-05
1	CHI3L2	111770280	111786062	0.0016528	0.000940946	7	rs2477574	1.19e-05
1	Intergenic_CHI3L2_CHIA	111786063	111833482	0.00167428	0.000940384	28	rs10494129	5.64e-05
1	CHIA	111833483	111863185	0.000173249	0.000940384	14	rs7412290	5.77e-06
1	Intergenic_CHIA_C1orf88	111863186	111889193	0.00174937	0.000938605	7	rs2820095	1.05e-05
1	C1orf88	111889194	111895639	0.00165078	0.000938605	4	rs15396	6.11e-06
1	Intergenic_C1orf88_OVGP1	111895640	111956935	0.00145372	0.000938605	17	rs1856107	8.99e-05
1	OVGP1	111956936	111970399	0.000402986	0.000938605	8	rs1264882	1.52e-05
1	WDR77	111982511	111991830	0.000523724	0.000936295	2	rs2298185	3.18e-06
1	ADORA3	112025969	112106597	0.00026813	0.000936295	18	rs3393	7.58e-06
1	Intergenic_ADORA3_RAP1A	112106598	112162403	0.00188584	0.000936295	9	rs2477425	2.88e-05
1	RAP1A	112162404	112256101	0.00088379	0.000936295	13	rs512251	7.19e-06
1	Intergenic_RAP1A_C1orf183	112256102	112268368	0.00195829	0.000936295	2	rs2076591	2.9e-06
1	C1orf183	112268369	112298419	0.00135672	0.000936295	6	rs17568965	9.87e-06
1	Intergenic_DDX20_KCND3	112310200	112318452	0.00173464	0.000931275	4	rs999894	8.89e-06
1	KCND3	112318453	112531777	0.0016538	0.000926707	49	rs2365669	1.6e-05
1	Intergenic_KCND3_CTTNBP2NL	112531778	112938858	0.000734902	0.000926707	86	rs1837502	0.00013554
1	CTTNBP2NL	112938859	113002216	0.000708267	0.000918429	9	rs1175645	1.61e-05
1	Intergenic_CTTNBP2NL_WNT2B	113002217	113010038	0.000448117	0.000918429	2	rs11102479	2.94e-06
1	WNT2B	113010039	113063905	0.00170962	0.000915935	6	rs3737136	1.18e-05
1	ST7L	113066140	113162040	0.00174441	0.000915935	7	rs12401734	9.95e-05
1	CAPZA1	113162074	113214241	0.000356839	0.000915935	3	rs6537746	3.49e-05
1	MOV10	113217047	113243368	0.00109939	0.000914436	2	rs2932537	0.000538456
1	RHOC	113243748	113250025	0.00111911	0.000914436	3	rs12144044	1.27e-05
1	Intergenic_FAM19A3_SLC16A1	113269857	113454468	0.00182795	0.000913615	7	rs1216539	1.74e-05
1	Intergenic_SLC16A1_LRIG2	113498976	113615829	0.00121606	0.000913615	6	rs773432	5.35e-06
1	Intergenic_LRIG2_MAGI3	113667343	113933473	0.000563637	0.000913597	31	rs1418604	1.22e-05
1	MAGI3	113933474	114228545	0.00125032	0.000913597	31	rs1230666	1.69e-05
1	PHTF1	114239823	114301777	0.000172677	0.000913597	2	rs2273758	9.44e-06
1	RSBN1	114304453	114355070	0.000834603	0.000913571	3	rs6537798	6.26e-06
1	PTPN22	114356437	114414334	0.00154861	0.000913571	4	rs3789609	5.09e-06
1	Intergenic_PTPN22_BCL2L15	114414335	114419434	0.000872393	0.000910768	2	rs1235005	4.56e-06
1	Intergenic_BCL2L15_AP4B1	114430170	114437675	4.631e-05	0.000910768	2	rs1539438	1.03e-05
1	AP4B1	114437676	114447741	0.0074846	0.000910768	3	rs6661817	1.3e-05
1	Intergenic_DCLRE1B_HIPK1	114456695	114471994	0.000553965	0.000910689	2	rs3811019	5.54e-06
1	Intergenic_OLFML3_SYT6	114524876	114631912	0.000650849	0.000910689	21	rs17032183	1.69e-05
1	SYT6	114631913	114696472	0.000750671	0.000910689	22	rs7546417	0.00148564
1	Intergenic_SYT6_TRIM33	114696473	114935397	0.000278734	0.000910689	45	rs10858044	0.000132478
1	TRIM33	114935398	115053781	0.00184695	0.000910689	3	rs34277810	4.12e-06
1	Intergenic_TRIM33_BCAS2	115053782	115110179	0.000424072	0.000910689	4	rs17032791	7.66e-06
1	DENND2C	115127195	115212732	0.000587256	0.000907883	3	rs222495	6.55e-06
1	AMPD1	115215721	115238176	0.0019852	0.000904415	3	rs2070986	8.53e-06
1	CSDE1	115259536	115300624	0.00149152	0.000904415	4	rs10489525	6.36e-06
1	Intergenic_SIKE_SYCP1	115323309	115397453	0.00138658	0.000903824	10	rs3104449	1.1e-05
1	SYCP1	115397454	115537990	0.00167148	0.000903824	12	rs2274118	1.45e-05
1	Intergenic_TSHB_TSPAN2	115576942	115590631	0.000691717	0.000902859	2	rs12046203	5.65e-05
1	TSPAN2	115590632	115632115	0.00038735	0.000902859	22	rs11102886	7.37e-06
1	Intergenic_TSPAN2_NGF	115632116	115828535	0.00195745	0.000902859	54	rs10218480	5.75e-05
1	NGF	115828536	115880857	0.000789843	0.000902859	10	rs12026714	1.49e-05
1	Intergenic_NGF_VANGL1	115880858	116184572	0.00175302	0.000901728	56	rs4839030	6.68e-05
1	VANGL1	116184573	116240845	0.00021412	0.000899067	17	rs12568559	5.37e-05
1	CASQ2	116242625	116311426	0.000187311	0.000899067	15	rs4564143	9.36e-06
1	Intergenic_CASQ2_NHLH2	116311427	116378997	0.00133199	0.000899067	18	rs950369	4.23e-05
1	Intergenic_NHLH2_SLC22A15	116383748	116519117	0.000266151	0.000896666	24	rs699765	0.000316694
1	SLC22A15	116519118	116612675	0.00115849	0.000896666	14	rs2488433	0.000114693
1	C1orf161	116654375	116677861	0.00144115	0.000896666	4	rs983760	1.52e-05
1	Intergenic_C1orf161_ATP1A1	116677862	116915834	0.00181237	0.000895539	43	rs929358	2.15e-05
1	ATP1A1	116915835	116947396	0.00195921	0.000895539	4	rs41434350	1.18e-05
1	Intergenic_ATP1A1_CD58	116947397	117057155	0.000794834	0.000882434	12	rs1176384	0.000112871
1	CD58	117057156	117113603	0.00107164	0.000882434	2	rs12044852	3.54e-06
1	IGSF3	117117030	117210314	0.000688771	0.000882434	4	rs570440	1.19e-05
1	Intergenic_IGSF3_CD2	117210315	117297084	0.000886614	0.000882434	11	rs497573	3.03e-05
1	Intergenic_CD2_PTGFRN	117311852	117452687	9.11608e-05	0.000880635	18	rs798015	1.01e-05
1	PTGFRN	117452688	117532972	0.000299405	0.000880635	22	rs2250457	1.5e-05
1	IGSF2	117544381	117579167	0.000989115	0.000880635	5	rs2249265	3.18e-05
1	Intergenic_IGSF2_TTF2	117579168	117602947	0.00018094	0.000880299	6	rs6665259	1.29e-05
1	Intergenic_TTF2_TRIM45	117645492	117653686	0.00113881	0.000880002	2	rs10923207	8.78e-06
1	VTCN1	117686208	117753549	0.00177737	0.000880002	17	rs6660331	4.63e-05
1	Intergenic_VTCN1_MAN1A2	117753550	117910083	0.000754443	0.000880002	19	rs6683482	0.000325805
1	MAN1A2	117910084	118068320	0.000951063	0.000880002	20	rs1146297	9.15e-06
1	Intergenic_MAN1A2_FAM46C	118068321	118148602	0.00164885	0.000876191	9	rs10923347	7.88e-06
1	FAM46C	118148603	118171011	0.00070179	0.000876191	15	rs10923358	8.38e-06
1	Intergenic_FAM46C_GDAP2	118171012	118412038	0.00012487	0.000875971	47	rs1578739	1.55e-05
1	GDAP2	118412039	118472206	0.00189334	0.000875971	5	rs12058607	1.93e-05
1	SPAG17	118496287	118727834	0.00166819	0.000873716	21	rs942901	1.7e-05
1	Intergenic_SPAG17_TBX15	118727835	119425664	0.000401032	0.000873716	86	rs12126598	0.000108002
1	TBX15	119425665	119532179	0.00153621	0.000871876	13	rs10923699	5.66e-06
1	Intergenic_TBX15_WARS2	119532180	119573837	0.00115444	0.000866116	9	rs7551082	7.67e-06
1	WARS2	119573838	119683295	0.000747572	0.000863545	6	rs2498500	8.38e-06
1	Intergenic_WARS2_HAO2	119683296	119911400	0.000184565	0.000863545	19	rs10923791	1.97e-05
1	HAO2	119911401	119936751	0.000929582	0.000863402	4	rs12032036	8.59e-06
1	HSD3B2	119957772	119965651	0.000639276	0.000863402	3	rs12411115	3.91e-06
1	Intergenic_HSD3B2_HSD3B1	119965652	120049824	0.00125831	0.000863402	21	rs2050894	1.26e-05
1	Intergenic_HSD3B1_ZNF697	120057682	120161998	0.00192283	0.000862468	9	rs10737753	1.71e-05
1	ZNF697	120161999	120190390	5.82994e-05	0.000862468	5	rs35922771	2.93e-06
1	Intergenic_ZNF697_PHGDH	120190391	120254508	0.00181924	0.000862468	8	rs541503	2.55e-05
1	PHGDH	120254509	120286838	0.00295914	0.000862468	10	rs478093	1.14e-05
1	Intergenic_PHGDH_HMGCS2	120286839	120291001	0.00023144	0.000859277	2	rs17258425	4.27e-06
1	HMGCS2	120291002	120311518	0.00113099	0.000859277	6	rs10923897	3.88e-06
1	REG4	120336707	120354203	0.00172408	0.000859277	3	rs2282403	3.81e-06
1	Intergenic_NBPF7_ADAM30	120387780	120436154	0.000989945	0.000859277	2	rs10923916	1.49e-05
1	NOTCH2	120454175	120612276	0.00191279	0.000859277	6	rs2793831	4.05e-06
1	Intergenic_FCGR1B_LOC644591	120935895	143767142	0.00133804	0.000859277	7	rs7551963	3.82e-06
1	PDE4DIP	144851426	145076079	0.000416728	0.000859063	4	rs17842348	1.34e-05
1	Intergenic_NOTCH2NL_HFE2	145285913	145413189	0.00145726	0.000859063	2	rs12091564	1.49e-05
1	ANKRD35	145549208	145568526	0.00191163	0.000858378	2	rs12125340	3.09e-06
1	Intergenic_ANKRD35_PIAS3	145568527	145575986	0.000751255	0.000854464	2	rs4970857	2.41e-06
1	RNF115	145611035	145688727	0.000928911	0.000854464	7	rs10127471	4.29e-06
1	Intergenic_CD160_PDZK1	145715566	145727724	0.000727045	0.000854464	2	rs1797052	4.99e-06
1	Intergenic_FAM108A3_PRKAB2	146080234	146626683	0.00113811	0.000854464	25	rs517201	1.05e-05
1	PRKAB2	146626684	146644129	0.00184164	0.000854464	3	rs6593739	3.97e-06
1	Intergenic_PRKAB2_FMO5	146644130	146657836	7.20269e-05	0.000853878	4	rs2077749	4.28e-06
1	FMO5	146657837	146696922	0.000255447	0.000853878	8	rs7523812	1.21e-05
1	Intergenic_FMO5_CHD1L	146696923	146714289	0.00119757	0.000853878	4	rs7537483	3.77e-06
1	CHD1L	146714290	146767443	0.000596513	0.000853243	13	rs7555913	5.47e-06
1	Intergenic_CHD1L_BCL9	146767444	147013180	0.00116095	0.00085154	44	rs17160205	2.92e-05
1	BCL9	147013181	147098015	0.000550613	0.000842379	13	rs9326555	1.77e-05
1	Intergenic_BCL9_ACP6	147098016	147119166	0.00167689	0.000839806	2	rs12037951	4.77e-06
1	ACP6	147119167	147142634	0.00134753	0.00083894	6	rs41399146	4.19e-06
1	Intergenic_ACP6_GJA5	147142635	147228330	0.00113499	0.000834395	6	rs11240119	1.06e-05
1	GJA5	147228331	147245484	6.83182e-05	0.000831708	8	rs4950485	4.24e-05
1	Intergenic_GJA5_GJA8	147245485	147374934	0.000312482	0.000831708	13	rs1874395	1.75e-05
1	Intergenic_LOC728912-2_PPIAL4-2	147610082	147954758	0.00111027	0.000831708	8	rs6666931	1.22e-05
1	SV2A	149875234	149889430	0.000433157	0.000831708	2	rs577935	7.34e-06
1	OTUD7B	149912231	149982686	0.00160986	0.000827027	3	rs3767627	6.98e-06
1	Intergenic_OTUD7B_VPS45	149982687	150039340	0.000496366	0.000827027	5	rs7530922	1.32e-05
1	KIAA0460	150336989	150449041	8.1484e-05	0.000827027	5	rs12726415	5.71e-06
1	Intergenic_KIAA0460_TARS2	150449042	150459918	0.00197981	0.000827027	2	rs4446975	2.43e-06
1	ENSA	150594598	150602098	0.000796963	0.000826997	4	rs7517	1.44e-05
1	Intergenic_ENSA_GOLPH3L	150602099	150618704	0.0019466	0.000826997	2	rs2055975	2.62e-06
1	GOLPH3L	150618705	150669633	0.00173329	0.000826936	5	rs17599629	1.08e-05
1	HORMAD1	150670541	150693352	0.00125982	0.000825451	2	rs17658705	2.92e-06
1	CTSS	150702551	150738305	0.000728326	0.000825403	3	rs11576175	1.12e-05
1	ARNT	150782185	150849186	0.00143286	0.00082292	3	rs10305710	2.96e-05
1	SETDB1	150898887	150937213	0.000617184	0.00082292	2	rs2272214	3.11e-06
1	Intergenic_LASS2_ANXA9	150947441	150954497	0.000636107	0.000821091	2	rs4970988	4.04e-06
1	BNIPL	151009033	151020074	0.00135004	0.000821091	3	rs6694158	7.06e-06
1	Intergenic_PSMD4_ZNF687	151239955	151254789	0.00152961	0.000821091	2	rs11204791	3.73e-06
1	SELENBP1	151336779	151345164	0.00139676	0.000814341	2	rs2800953	2.79e-06
1	POGZ	151375199	151431932	0.000477906	0.000807034	3	rs3811409	8.14e-06
1	CGN	151483861	151511167	0.00180774	0.000807034	5	rs1573129	4.69e-05
1	TUFT1	151512780	151556059	0.000218681	0.000807034	7	rs12121608	1.38e-05
1	SNX27	151584661	151671559	0.000663708	0.000804927	2	rs17641780	2.42e-06
1	TDRKH	151744040	151763010	0.00140215	0.000804927	4	rs6684101	5.42e-06
1	Intergenic_RORC_THEM5	151804349	151819575	0.00110801	0.000804339	5	rs11204897	3.92e-06
1	Intergenic_THEM5_THEM4	151826174	151846058	0.00118746	0.000803289	5	rs2087549	3.92e-06
1	THEM4	151846059	151882113	0.00153637	0.000802219	7	rs9943225	5.76e-06
1	Intergenic_THEM4_S100A10	151882114	151955384	0.000285069	0.000802102	25	rs3007682	5.29e-06
1	Intergenic_S100A10_S100A11	151966715	152004980	0.00092491	0.000802102	4	rs2999537	4.42e-06
1	Intergenic_S100A11_TCHHL1	152009512	152056618	0.000863794	0.000802102	2	rs3124315	2.9e-06
1	Intergenic_RPTN_HRNR	152131705	152184556	0.00132041	0.000802102	7	rs4845743	3.37e-06
1	Intergenic_HRNR_FLG	152196670	152274649	0.00433838	0.000802102	4	rs10888471	2.99e-06
1	Intergenic_FLG_FLG2	152297680	152321211	0.00161873	0.000800188	2	rs1858480	2.9e-06
1	FLG2	152321212	152332482	0.000308912	0.000800188	2	rs2282302	6.36e-06
1	Intergenic_FLG2_CRNN	152332483	152381717	0.000217584	0.000800188	2	rs6668764	2.96e-06
1	Intergenic_CRNN_LCE5A	152386729	152483318	0.0018287	0.000800188	16	rs1923508	1.11e-05
1	Intergenic_CRCT1_LCE3E	152488482	152538128	0.000985193	0.000796312	8	rs1001149	1.38e-05
1	Intergenic_LCE3B_LCE3A	152586575	152595308	8.5505e-05	0.000796312	9	rs1581804	5.55e-06
1	Intergenic_LCE3A_LCE2D	152595580	152635870	0.00027925	0.00079621	19	rs6702463	6.06e-06
1	Intergenic_LCE4A_KPRP	152681911	152730504	0.00151357	0.00079621	11	rs17667856	8.34e-06
1	Intergenic_KPRP_LCE1F	152734530	152748846	0.00101095	0.00079621	2	rs1591077	3.23e-06
1	Intergenic_LCE1F_LCE1E	152749205	152758751	0.000793011	0.00079502	7	rs913998	4.36e-06
1	LCE1C	152777310	152779107	0.00142572	0.000793463	3	rs877656	3.18e-06
1	Intergenic_LCE1C_LCE1B	152779108	152784445	0.0012057	0.000793463	3	rs11804609	1.11e-05
1	IVL	152881038	152884362	0.000600273	0.000792876	2	rs7528862	3.77e-06
1	Intergenic_IVL_SPRR4	152884363	152943126	0.000460797	0.000792876	6	rs2050674	1.89e-05
1	Intergenic_SPRR4_SPRR1A	152945070	152956555	0.00159505	0.000789794	3	rs1415972	4.05e-05
1	Intergenic_SPRR1A_SPRR3	152958291	152974221	0.0004319	0.000784272	6	rs946099	2.13e-05
1	Intergenic_SPRR3_SPRR1B	152976333	153003677	0.00107882	0.000784272	5	rs1933382	0.00018049
1	Intergenic_SPRR2D_SPRR2A	153013595	153028594	0.000711764	0.000784272	3	rs1995308	0.000693984
1	Intergenic_SPRR2A_SPRR2B	153029989	153042715	3.17661e-05	0.000782264	2	rs454245	9.68e-05
1	Intergenic_SPRR2B_SPRR2E	153044085	153065609	0.0015515	0.000782264	2	rs10888528	0.000597332
1	Intergenic_SPRR2F_SPRR2G	153085990	153122056	0.00103262	0.000782088	2	rs381115	3.84e-06
1	Intergenic_SPRR2G_LELP1	153122608	153175917	0.00183687	0.000778177	13	rs497997	1.08e-05
1	Intergenic_LELP1_LOR	153177597	153232177	0.000356304	0.000778177	23	rs11205224	1e-05
1	PGLYRP3	153270337	153283194	0.000849177	0.000778177	3	rs821428	5.91e-06
1	Intergenic_PGLYRP3_PGLYRP4	153283195	153302595	0.00160571	0.000776377	4	rs17686872	4.04e-06
1	PGLYRP4	153302596	153321022	0.000483429	0.000776377	10	rs2916214	5.71e-06
1	Intergenic_PGLYRP4_S100A9	153321023	153330328	0.000725201	0.000772	3	rs11205275	8.23e-06
1	Intergenic_S100A9_S100A12	153333504	153346182	0.00147373	0.000772	3	rs3014875	2.01e-05
1	Intergenic_S100A12_S100A8	153348076	153362506	0.0016683	0.000772	2	rs3006485	1.21e-05
1	Intergenic_S100A7A_S100A7L2	153395702	153409469	0.00157043	0.000770525	2	rs3014822	7.79e-06
1	Intergenic_S100A7_S100A6	153433138	153507074	0.000164187	0.000770525	11	rs16835393	4.49e-06
1	Intergenic_S100A2_S100A16	153538307	153579365	0.00199454	0.000770525	2	rs3762270	6.4e-06
1	Intergenic_C1orf77_SNAPIN	153617980	153631198	0.000590287	0.00076849	3	rs7934	3.25e-06
1	NPR1	153651163	153666468	0.000923156	0.00076849	2	rs10082235	5.15e-06
1	Intergenic_NPR1_INTS3	153666469	153700565	0.000757576	0.00076849	2	rs7541193	2.29e-06
1	INTS3	153700566	153746555	0.00197227	0.000766246	5	rs9426901	4.9e-06
1	Intergenic_SLC27A3_GATAD2B	153752634	153777201	0.0011309	0.000762122	6	rs4567311	4.71e-05
1	GATAD2B	153777202	153895451	0.000408869	0.000762122	10	rs4520447	1.68e-05
1	NUP210L	153965165	154127592	0.00146473	0.00075959	8	rs6701341	1.91e-05
1	C1orf43	154179182	154193273	0.000442857	0.00075959	2	rs9803857	1.47e-05
1	UBAP2L	154192654	154243329	0.00059218	0.000757378	6	rs2340473	1.23e-05
1	ATP8B2	154298035	154323780	0.00182477	0.000756091	2	rs6702754	2.27e-05
1	Intergenic_ATP8B2_IL6R	154323781	154377667	3.29278e-05	0.000756091	4	rs4414034	5.9e-05
1	IL6R	154377668	154440188	4.77421e-05	0.000756091	7	rs4845626	3.69e-06
1	SHE	154451958	154474589	0.00305231	0.000753509	2	rs4474240	3.37e-06
1	TDRD10	154474694	154520623	0.00152704	0.000753509	5	rs6691727	3.47e-06
1	UBE2Q1	154521050	154531120	0.00143488	0.000753509	2	rs12144146	6.86e-06
1	ADAR	154554533	154600437	0.00155025	0.000742367	9	rs2131902	0.000179373
1	Intergenic_ADAR_KCNN3	154600438	154679911	0.00149619	0.000742367	8	rs7533471	3.24e-05
1	KCNN3	154679912	154842754	0.000975296	0.000741051	35	rs883319	1.72e-05
1	Intergenic_KCNN3_PMVK	154842755	154897206	0.000403304	0.00074095	9	rs1630500	8.04e-06
1	Intergenic_EFNA3_EFNA1	155060015	155100347	0.00122701	0.00074095	3	rs10908455	2.14e-06
1	Intergenic_DPM3_KRTCAP2	155112997	155141882	0.000592519	0.00074095	3	rs4276913	4.13e-06
1	ASH1L	155305051	155532324	0.000438419	0.00074095	4	rs11264375	2.63e-06
1	SYT11	155829299	155854839	0.00195213	0.00074095	2	rs822519	0.000208915
1	KIAA0907	155882835	155904188	0.00146325	0.000738991	3	rs605025	0.000120215
1	MAPBPIP	156024604	156028299	0.000345639	0.000738991	2	rs7541	2.82e-06
1	Intergenic_MEX3A_LMNA	156051790	156084459	0.0019098	0.000738991	5	rs4661146	1.12e-05
1	SEMA4A	156123387	156147535	0.000286128	0.000737053	2	rs10908489	1.4e-05
1	SLC25A44	156163898	156182587	0.00350162	0.000736806	4	rs2853641	7.67e-06
1	PMF1	156182783	156209833	0.00031107	0.000736806	2	rs1052067	2.68e-06
1	SMG5	156219014	156252620	0.00156188	0.000736806	6	rs16837272	3.81e-06
1	Intergenic_VHLL_CCT3	156269091	156278750	1.38194e-05	0.000736523	2	rs11264467	2.66e-06
1	CCT3	156278751	156308195	0.00119498	0.000736523	5	rs3795730	6.19e-06
1	RHBG	156339002	156355011	0.000704905	0.000736523	3	rs954916	3.48e-05
1	Intergenic_RHBG_C1orf61	156355012	156374053	0.000910907	0.000734338	3	rs11590409	4.02e-06
1	MEF2D	156433518	156470529	0.00111114	0.000733513	3	rs1342442	1.39e-05
1	Intergenic_MEF2D_IQGAP3	156470530	156495195	0.00135277	0.000733513	2	rs12136856	1.11e-05
1	IQGAP3	156495196	156542396	0.00168759	0.000733513	6	rs4661184	0.000546759
1	Intergenic_IQGAP3_TTC24	156542397	156552020	3.07399e-06	0.000733513	2	rs41405153	1.12e-05
1	GPATCH4	156564278	156571270	8.39906e-07	0.000733513	4	rs879461	0.000132641
1	Intergenic_GPATCH4_HAPLN2	156571271	156589084	0.00142001	0.000731836	4	rs12742817	0.000105067
1	BCAN	156611739	156629320	0.00110868	0.000731836	2	rs3795736	9.04e-05
1	Intergenic_HDGF_PRCC	156722241	156737272	0.00128362	0.000731836	2	rs16837638	6.32e-06
1	PRCC	156737273	156770609	0.00184375	0.000729878	2	rs2644615	4.26e-06
1	NTRK1	156785541	156851642	0.00713846	0.000729601	2	rs2644604	5.26e-06
1	Intergenic_INSRR_PEAR1	156828667	156863521	5.63783e-05	0.00072883	3	rs12564129	1.23e-05
1	PEAR1	156863522	156886226	0.000614507	0.00072883	2	rs12137505	4.22e-06
1	ARHGEF11	156904631	157015162	0.00151774	0.00072883	15	rs6427340	5.14e-05
1	Intergenic_ARHGEF11_ETV3L	157015163	157061834	0.00053241	0.00072883	9	rs1176535	2.99e-05
1	ETV3L	157061835	157069600	0.00120722	0.000727964	2	rs10796969	1.17e-05
1	Intergenic_ETV3L_ETV3	157069601	157102974	0.00198689	0.000727964	2	rs16838099	4.97e-06
1	ETV3	157102975	157108177	0.00134292	0.000727964	2	rs3737269	2.92e-06
1	Intergenic_ETV3_FCRL5	157108178	157483165	0.00132511	0.000725413	50	rs2209358	4.84e-05
1	FCRL5	157483166	157522310	0.000120134	0.000725413	6	rs3761961	9.11e-06
1	Intergenic_FCRL5_FCRL4	157522311	157543537	0.000683951	0.000725413	13	rs10489670	4.59e-06
1	FCRL4	157543538	157567870	0.00111762	0.000725413	3	rs12755544	3.3e-05
1	Intergenic_FCRL4_FCRL3	157567871	157647976	0.000289165	0.000725413	15	rs2758688	0.000274984
1	Intergenic_FCRL3_FCRL2	157670648	157715524	0.00166851	0.000725116	8	rs17727339	1.94e-05
1	Intergenic_FCRL2_FCRL1	157746910	157764651	0.000441397	0.000724545	2	rs6427402	5.02e-05
1	FCRL1	157764652	157789891	0.00143695	0.000723457	10	rs2050568	5.86e-05
1	CD5L	157800703	157811634	0.000507603	0.000718776	2	rs2281870	5.01e-05
1	Intergenic_CD5L_KIRREL	157811635	157963061	0.000475356	0.000718776	19	rs4971169	0.00108869
1	KIRREL	157963062	158065844	0.000722098	0.000718098	27	rs12061312	1.75e-05
1	Intergenic_KIRREL_CD1D	158065845	158149735	0.00193466	0.000717835	17	rs10797000	1.26e-05
1	CD1D	158149736	158156216	0.000886771	0.000717835	2	rs859013	4.68e-06
1	Intergenic_CD1D_CD1A	158156217	158223925	0.000351797	0.00071752	8	rs400214	7.63e-06
1	Intergenic_CD1E_OR10T2	158327344	158368310	0.00108197	0.00071752	4	rs12405213	1.05e-05
1	Intergenic_OR10T2_OR10K2	158369257	158389716	0.00126523	0.000716402	7	rs12402548	1.25e-05
1	Intergenic_OR10K2_OR10K1	158390657	158435350	0.00172247	0.000716402	4	rs1002309	3.91e-06
1	OR10R2	158449667	158450675	0.000288658	0.00071569	3	rs3820678	1.33e-05
1	Intergenic_OR10R2_OR6Y1	158450676	158516916	0.000525585	0.00071569	17	rs11264980	0.000161138
1	Intergenic_OR6Y1_OR10X1	158517896	158548707	0.000130605	0.00071569	9	rs863344	9.59e-05
1	Intergenic_OR10X1_OR10Z1	158549690	158576227	0.00037612	0.00071569	3	rs857684	0.000138622
1	SPTA1	158580495	158656506	0.000922972	0.000714417	11	rs863327	0.000114955
1	Intergenic_OR6K2_OR6K3	158670443	158686956	0.00155034	0.000712598	3	rs703131	6.53e-06
1	Intergenic_OR6K3_OR6K6	158687954	158724604	0.000559806	0.000711316	5	rs16840748	3.56e-06
1	Intergenic_OR6K6_OR6N1	158725638	158735532	0.00120227	0.000711316	6	rs6680399	2.97e-05
1	Intergenic_OR6N1_OR6N2	158736473	158746470	0.00154236	0.000707118	6	rs2325694	3.85e-05
1	Intergenic_OR6N2_MNDA	158747426	158801166	0.00165134	0.000707118	11	rs41352753	2.65e-05
1	MNDA	158801167	158819270	0.00179971	0.000706967	2	rs11805139	3.72e-06
1	Intergenic_MNDA_PYHIN1	158819271	158901340	0.00132183	0.000705094	13	rs2106096	0.000118059
1	PYHIN1	158901341	158946843	0.00152678	0.00070304	3	rs11590737	3.3e-05
1	IFI16	158979681	159024945	6.51418e-05	0.000701999	6	rs12738378	3.84e-06
1	Intergenic_AIM2_CADM3	159046648	159141375	0.000162663	0.000701999	9	rs1935067	1.94e-05
1	CADM3	159141376	159172932	0.00114234	0.000701999	4	rs862989	4.46e-06
1	Intergenic_DARC_FCER1A	159176291	159259502	0.000969187	0.000701999	8	rs3027061	7.44e-06
1	FCER1A	159259503	159278014	0.00867231	0.000699303	4	rs16841997	1.7e-05
1	Intergenic_OR10J3_OR10J1	159284450	159409547	0.00163659	0.000699303	11	rs10908721	3.37e-05
1	Intergenic_OR10J1_OR10J5	159410512	159504866	0.00069509	0.000697782	21	rs7518439	2.63e-05
1	Intergenic_OR10J5_APCS	159505798	159557614	0.00169704	0.000696263	4	rs1955160	8.63e-06
1	Intergenic_APCS_CRP	159558662	159682077	0.0010529	0.000696263	24	rs3093077	1.55e-05
1	Intergenic_CRP_DUSP23	159684380	159750757	0.00115335	0.000693046	13	rs12068753	1.51e-05
1	Intergenic_DUSP23_FCRL6	159752334	159772171	0.000914583	0.000693046	3	rs6662675	7.59e-06
1	FCRL6	159772172	159786047	0.0011755	0.000690721	2	rs4301626	5.12e-06
1	Intergenic_FCRL6_SLAMF8	159786048	159796477	0.00192157	0.000690721	2	rs7532396	6.76e-06
1	Intergenic_VSIG8_CCDC19	159832448	159842152	0.000271986	0.000690721	6	rs2494516	1.03e-05
1	CCDC19	159842153	159869906	0.000475684	0.000690721	4	rs11265293	9.07e-06
1	TAGLN2	159887902	159895284	0.000506465	0.000690721	2	rs7551141	1.11e-05
1	IGSF9	159896830	159915386	0.00164051	0.000690344	2	rs4262538	6.87e-06
1	SLAMF9	159921283	159924010	0.0014411	0.00068774	2	rs2789417	5.21e-06
1	Intergenic_SLAMF9_PIGM	159924011	159997460	0.00168222	0.000687477	18	rs7544170	0.000225621
1	KCNJ10	160008032	160039961	0.00118002	0.000687477	2	rs17375748	4.27e-06
1	Intergenic_KCNJ10_KCNJ9	160039962	160051358	0.00122448	0.000687477	2	rs4656874	6.83e-06
1	IGSF8	160061129	160068408	2.43288e-05	0.000687477	2	rs12401728	9.45e-06
1	Intergenic_IGSF8_ATP1A2	160068409	160085546	0.00100826	0.00068537	2	rs12092798	1.51e-05
1	ATP1A2	160085547	160113374	0.000283365	0.00068537	2	rs10797059	3.23e-06
1	ATP1A4	160121351	160156767	0.000979717	0.00068537	10	rs17368402	8.72e-06
1	CASQ1	160160364	160171676	0.000810546	0.000682746	2	rs6697826	3.92e-06
1	WDR42A	160185504	160231979	0.000209777	0.000682746	3	rs4596880	8.52e-06
1	COPA	160258376	160313354	0.000734463	0.000679907	3	rs6699059	4.94e-05
1	NCSTN	160313062	160328742	0.00193265	0.000678752	4	rs6664438	7.61e-06
1	Intergenic_NCSTN_NHLH1	160328743	160336859	0.00187997	0.000678752	3	rs4656902	5.2e-06
1	Intergenic_NHLH1_VANGL2	160342639	160370365	0.000197241	0.000678752	2	rs11265378	7.2e-06
1	VANGL2	160370366	160398464	0.000534847	0.000677129	5	rs2369608	8.44e-06
1	Intergenic_VANGL2_SLAMF6	160398465	160454818	0.00139167	0.00067703	7	rs11265412	1.69e-05
1	SLAMF6	160454819	160493042	0.00155957	0.000676119	7	rs17385407	1.26e-05
1	Intergenic_SLAMF6_CD84	160493043	160515785	0.000467041	0.000674726	2	rs6413899	6.79e-06
1	CD84	160515786	160549251	0.000984481	0.00067172	5	rs3766389	1.42e-05
1	Intergenic_CD84_SLAMF1	160549252	160579889	0.0018083	0.00067172	5	rs6668881	5.79e-06
1	SLAMF1	160579890	160617081	0.000966438	0.00067172	12	rs10489635	1.17e-05
1	Intergenic_SLAMF1_CD48	160617082	160648534	0.000338602	0.0006666	2	rs11265455	3.22e-05
1	CD48	160648535	160681585	0.000368948	0.000665515	4	rs11265472	2.78e-06
1	Intergenic_CD48_SLAMF7	160681586	160709075	0.000177274	0.000665515	2	rs549471	1.09e-05
1	SLAMF7	160709076	160724601	0.00164678	0.000665038	4	rs17313034	6.78e-06
1	Intergenic_SLAMF7_LY9	160724602	160765926	0.000626058	0.000665038	4	rs528095	7.9e-06
1	LY9	160765927	160798045	0.00152986	0.000663197	6	rs6427545	2.67e-06
1	CD244	160799949	160832645	0.00124559	0.000663197	2	rs11265493	2.71e-06
1	Intergenic_CD244_ITLN1	160832646	160846328	0.000380125	0.000663197	2	rs12036670	2.73e-06
1	Intergenic_ITLN1_ITLN2	160854961	160914814	0.000787117	0.000663197	7	rs2774277	1.01e-05
1	Intergenic_ITLN2_F11R	160924590	160964999	0.000548191	0.000662939	8	rs2255847	2.98e-06
1	F11R	160965000	160991133	0.000457861	0.000658044	3	rs836	2.73e-06
1	Intergenic_F11R_LOC100134860	160991134	161007419	0.00175463	0.000658044	2	rs7546890	3e-06
1	ARHGAP30	161016731	161039760	0.000212507	0.00065651	2	rs2774279	7.81e-06
1	PVRL4	161041495	161059342	0.000307284	0.00065651	3	rs12116949	4.86e-06
1	PFDN2	161070345	161087866	0.00173571	0.00065651	4	rs4078017	6.85e-06
1	NDUFS2	161169104	161184184	0.00283014	0.000655712	4	rs3813624	9.28e-06
1	Intergenic_NR1I3_PCP4L1	161208001	161228515	0.00150945	0.000655712	3	rs2502807	5.18e-06
1	PCP4L1	161228516	161255240	0.000660485	0.000655712	4	rs10494345	8.08e-06
1	Intergenic_PCP4L1_MPZ	161255241	161274523	0.000628059	0.000655712	2	rs4330937	8.13e-06
1	Intergenic_C1orf192_FCGR2A	161337665	161475218	0.00137129	0.000655589	14	rs12022054	8.98e-06
1	Intergenic_FCGR2B_FCRLA	161647952	161676760	4.53135e-05	0.000655589	4	rs10917723	6.68e-06
1	FCRLA	161676761	161684142	0.00105853	0.000655422	3	rs17413736	3.79e-06
1	Intergenic_FCRLA_FCRLB	161684143	161692455	0.00109328	0.000655063	2	rs16856590	5.93e-06
1	FCRLB	161692456	161697933	0.00123834	0.000654728	2	rs12079477	3.45e-06
1	Intergenic_FCRLB_DUSP12	161697934	161719579	0.00189109	0.000654728	13	rs10917835	9.54e-05
1	ATF6	161736083	161928852	9.6801e-05	0.000654728	37	rs3767635	0.000151762
1	Intergenic_ATF6_OLFML2B	161928853	161952980	0.000628927	0.000654294	14	rs10918342	2.14e-05
1	OLFML2B	161952981	161993644	0.000308242	0.000654294	11	rs12562972	3.5e-05
1	Intergenic_OLFML2B_NOS1AP	161993645	162039579	0.00183061	0.000653265	12	rs12072417	2.37e-05
1	NOS1AP	162039580	162339813	0.00141423	0.000653265	84	rs4145621	8.85e-05
1	C1orf111	162343514	162346644	0.000443385	0.000652089	2	rs164182	3.21e-06
1	Intergenic_C1orf111_FLJ13137	162346645	162351518	0.0012309	0.000652089	2	rs1984871	3.06e-06
1	FLJ13137	162351519	162356608	0.00640872	0.000652089	4	rs164418	1.56e-05
1	Intergenic_FLJ13137_SH2D1B	162356609	162365054	0.000751174	0.000651679	3	rs10494369	4.55e-06
1	SH2D1B	162365055	162381928	0.00183411	0.000651679	2	rs351456	5.53e-06
1	Intergenic_SH2D1B_UHMK1	162381929	162467653	0.00079797	0.000651679	10	rs469809	5.04e-06
1	UHMK1	162467654	162493844	0.000757186	0.000651234	2	rs6427673	3.27e-06
1	UAP1	162531295	162569633	0.000459304	0.000651234	3	rs12129762	6.59e-06
1	Intergenic_UAP1_DDR2	162569634	162602226	0.000494169	0.000650822	7	rs7544972	1.27e-05
1	DDR2	162602227	162750247	0.000475248	0.000643539	35	rs1780007	0.000152043
1	Intergenic_HSD17B7_C1orf110	162782609	162824085	0.00157826	0.000643539	4	rs12134171	3.11e-05
1	C1orf110	162824086	162838605	0.00179675	0.000643539	8	rs1510319	2.4e-05
1	Intergenic_C1orf110_RGS4	162838606	163038394	0.00031205	0.000643539	57	rs4303055	4.38e-05
1	Intergenic_RGS4_RGS5	163046593	163112095	0.000167181	0.000643539	12	rs2841989	2.02e-05
1	RGS5	163112096	163172872	0.00142359	0.000643539	22	rs10753605	3.44e-05
1	Intergenic_RGS5_NUF2	163172873	163291721	0.00135193	0.000643274	14	rs10494390	3.08e-05
1	NUF2	163291722	163325553	0.000593441	0.000643274	12	rs6692046	8.25e-05
1	Intergenic_NUF2_PBX1	163325554	164528935	0.00151495	0.00064254	187	rs1934523	7.01e-05
1	PBX1	164528936	164816310	0.000371218	0.00064254	57	rs16834635	0.000178112
1	Intergenic_PBX1_LMX1A	164816311	165171103	0.00129811	0.00064254	73	rs12125740	0.000152549
1	LMX1A	165171104	165325017	0.00128395	0.000639522	37	rs1532815	6.69e-05
1	Intergenic_LMX1A_RXRG	165325018	165370348	9.86419e-05	0.000639308	14	rs10800089	1.26e-05
1	RXRG	165370349	165414430	0.000506753	0.000637486	18	rs41419946	1.5e-05
1	Intergenic_RXRG_LRRC52	165414431	165513476	0.00127813	0.000637421	31	rs184043	3.06e-05
1	LRRC52	165513477	165533185	0.00111161	0.000636122	6	rs285439	6.28e-06
1	Intergenic_LRRC52_MGST3	165533186	165600448	0.000203344	0.000635134	11	rs952375	2.7e-05
1	MGST3	165600449	165624855	0.000584278	0.000635134	6	rs9333483	6.97e-06
1	Intergenic_MGST3_ALDH9A1	165624856	165631447	0.00195379	0.000633398	3	rs4147611	8.66e-06
1	ALDH9A1	165631448	165667900	0.0015981	0.000633398	9	rs12033254	7.14e-06
1	Intergenic_ALDH9A1_TMCO1	165667901	165693526	0.00190079	0.000631876	3	rs12062372	3.12e-06
1	TMCO1	165693527	165738135	6.45317e-05	0.000630204	8	rs1913845	2.14e-05
1	UCK2	165796889	165877339	0.00117054	0.000629364	16	rs16851292	2.05e-05
1	Intergenic_UCK2_FAM78B	165877340	166039254	1.35058e-06	0.000629364	25	rs6658459	5.33e-05
1	FAM78B	166039255	166136206	0.00165442	0.000629364	20	rs16856648	6.38e-06
1	Intergenic_FAM78B_POGK	166136207	166808722	0.00177949	0.000628741	122	rs493680	6.01e-05
1	TADA1L	166825748	166845479	0.00171056	0.000628393	4	rs760537	2.81e-06
1	Intergenic_TADA1L_C1orf32	166845480	166887994	0.00121604	0.000627562	5	rs11576904	6.36e-05
1	C1orf32	166887995	166944561	0.000624808	0.000627562	5	rs10489574	0.00217543
1	Intergenic_C1orf32_MAEL	166944562	166958517	0.00112104	0.000627562	8	rs7550698	3.67e-06
1	Intergenic_MAEL_GPA33	166991448	167022080	0.00150102	0.000626828	7	rs7541345	3.1e-06
1	GPA33	167022081	167059868	0.00139725	0.000626828	6	rs1041236	1.01e-05
1	DUSP27	167064086	167098402	0.000418531	0.000626828	9	rs12044569	1.57e-05
1	Intergenic_DUSP27_POU2F1	167098403	167190141	0.000192017	0.000626071	31	rs4657644	0.000217402
1	POU2F1	167190142	167385326	0.000225903	0.000626071	19	rs1359059	1.64e-05
1	CD247	167399876	167487847	0.000987898	0.000626071	17	rs1214596	3.81e-05
1	Intergenic_CD247_CREG1	167487848	167510249	0.00179233	0.000625514	5	rs865152	5.4e-06
1	CREG1	167510250	167523056	0.00805597	0.00062546	7	rs2031131	4.27e-06
1	Intergenic_CREG1_RCSD1	167523057	167599328	0.00171963	0.000625224	23	rs6697794	1.08e-05
1	RCSD1	167599329	167675486	0.000694456	0.000625224	13	rs1229384	1.08e-05
1	Intergenic_RCSD1_MPZL1	167675487	167691206	0.00132287	0.000624437	2	rs12119888	1.14e-05
1	MPZL1	167691207	167760060	0.000577278	0.000624437	10	rs16859647	2.79e-05
1	Intergenic_MPZL1_SAC	167760061	167778880	0.00199358	0.000624437	8	rs2863268	1.35e-05
1	SAC	167778881	167883340	0.0016075	0.000624437	12	rs16859735	7.34e-05
1	IQWD1	167905907	168045081	0.000218899	0.000624406	6	rs17557162	4.22e-06
1	GPR161	168053996	168105624	0.00165201	0.000624406	4	rs11805261	5.15e-06
1	Intergenic_GPR161_TIPRL	168105625	168148169	0.00130252	0.000624406	3	rs12097383	3.9e-06
1	TIPRL	168148170	168171351	0.000867048	0.000624406	4	rs2072778	2.62e-06
1	Intergenic_TIPRL_SFT2D2	168171352	168195253	0.00105251	0.000624406	3	rs1005175	1.43e-05
1	Intergenic_SFT2D2_TBX19	168212089	168250276	0.00118238	0.000624406	3	rs10489209	9.54e-06
1	TBX19	168250277	168283664	0.00177502	0.00062119	7	rs35031496	1.32e-05
1	Intergenic_TBX19_XCL2	168283665	168510001	0.00189103	0.000620939	35	rs2284755	1.63e-05
1	Intergenic_XCL2_XCL1	168513236	168545854	0.00191769	0.000618318	8	rs3753938	0.000109438
1	Intergenic_XCL1_DPT	168551316	168664704	0.00622001	0.000618318	38	rs7515197	9.26e-05
1	DPT	168664705	168698428	0.00181344	0.000617775	19	rs6427142	1.03e-05
1	Intergenic_DPT_ATP1B1	168698429	169075945	0.00100722	0.000616362	86	rs1922924	0.00011898
1	ATP1B1	169075946	169101960	0.00105957	0.000616362	9	rs3766031	6.13e-06
1	NME7	169101768	169337186	0.00193095	0.000612809	37	rs9988604	2.19e-05
1	BLZF1	169337193	169365780	0.000347523	0.000611035	4	rs11800843	1.34e-05
1	C1orf114	169364113	169396670	0.00095933	0.000611035	6	rs6427191	1.35e-05
1	Intergenic_C1orf114_SLC19A2	169396671	169433147	0.000329754	0.000610812	3	rs16862172	1.16e-05
1	SLC19A2	169433148	169455208	0.000197509	0.000607038	2	rs6656463	2.92e-06
1	Intergenic_SLC19A2_F5	169455209	169481190	0.00170256	0.000606919	6	rs12025910	2.3e-05
1	F5	169481191	169555769	0.000877643	0.00060617	25	rs6427202	1.93e-05
1	SELP	169558087	169599377	4.74465e-05	0.000605936	18	rs3917714	4.3e-05
1	Intergenic_SELP_SELL	169599378	169659806	0.00115914	0.000605936	3	rs10919203	4.95e-06
1	SELL	169659807	169680837	0.00066725	0.000605936	14	rs964557	1.1e-05
1	Intergenic_SELL_SELE	169680838	169691779	0.00046958	0.000605936	3	rs6427212	8.61e-06
1	SELE	169691780	169703220	0.00018541	0.00060452	12	rs3917428	6.8e-05
1	Intergenic_SELE_C1orf156	169703221	169761670	0.00166983	0.00060452	15	rs4656718	2.12e-05
1	C1orf112	169764549	169822229	0.000808455	0.00060452	12	rs2420510	0.00137418
1	SCYL3	169821803	169863076	0.00093491	0.00060452	13	rs17543370	6.12e-06
1	Intergenic_SCYL3_KIFAP3	169863077	169890468	0.00145702	0.000603929	4	rs12124561	9.48e-06
1	KIFAP3	169890469	170043879	0.00147434	0.000603929	27	rs1928887	0.000532532
1	Intergenic_KIFAP3_SCYL1BP1	170043880	170501268	0.00146181	0.00060244	68	rs4491109	4.1e-05
1	SCYL1BP1	170501269	170522584	0.000507926	0.00060244	2	rs12021752	4.62e-06
1	Intergenic_SCYL1BP1_PRRX1	170522585	170633311	0.00049732	0.00060244	12	rs17615321	1.89e-05
1	PRRX1	170633312	170708541	0.00159258	0.00060079	3	rs736022	2.77e-06
1	Intergenic_PRRX1_C1orf129	170708542	170904634	0.00172746	0.00060079	21	rs4656799	1.09e-05
1	C1orf129	170904635	170967946	0.000254633	0.00060079	9	rs17621627	7.51e-06
1	Intergenic_C1orf129_FMO3	170967947	171060034	0.000949353	0.00060079	6	rs1920146	8.81e-06
1	FMO3	171060035	171086959	0.0010266	0.00060079	7	rs2281002	8.18e-06
1	Intergenic_FMO3_FMO2	171086960	171154386	0.00158127	0.000600394	26	rs16864136	1.48e-05
1	FMO2	171154387	171181822	0.00198439	0.000600394	13	rs2020860	1.34e-05
1	FMO1	171217662	171255113	0.00197963	0.000598598	6	rs7539057	6.63e-06
1	Intergenic_FMO1_FMO4	171255114	171283484	0.000368783	0.000598598	3	rs12068552	1.07e-05
1	Intergenic_FMO4_BAT2D1	171311224	171454664	0.000852692	0.00059621	22	rs2179882	2.54e-05
1	BAT2D1	171454665	171562650	0.00185333	0.000595783	18	rs7521480	0.000249078
1	Intergenic_BAT2D1_MYOC	171562651	171604555	0.000218074	0.000595783	9	rs235900	5.77e-06
1	MYOC	171604556	171621773	0.00163945	0.000594274	4	rs235868	2.77e-05
1	Intergenic_MYOC_VAMP4	171621774	171672158	0.000265616	0.000594274	6	rs6667559	3.88e-06
1	VAMP4	171672159	171711214	3.91952e-05	0.000593906	3	rs4342884	3.27e-06
1	Intergenic_VAMP4_KIAA0859	171711215	171750759	0.00198804	0.000591382	16	rs10489250	5.47e-06
1	KIAA0859	171750760	171766856	0.00129441	0.000591215	5	rs1801898	3.15e-06
1	Intergenic_KIAA0859_DNM3	171766857	171810636	0.000950517	0.000591215	20	rs12091786	1.01e-05
1	DNM3	171810637	172381857	0.000438703	0.000589355	81	rs7513809	0.000626451
1	C1orf105	172389829	172437966	0.00100236	0.000588977	7	rs2422139	1.05e-05
1	Intergenic_PIGC_C1orf9	172413231	172502258	0.000398598	0.000588977	25	rs6699224	4.26e-05
1	C1orf9	172502259	172580973	0.000438035	0.000588977	4	rs2516064	7.6e-06
1	Intergenic_C1orf9_FASLG	172580974	172628183	0.00193108	0.000588977	3	rs2859229	3.51e-06
1	FASLG	172628184	172636012	0.00055623	0.000588977	2	rs10458360	2.15e-06
1	Intergenic_FASLG_TNFSF18	172636013	173010358	0.00198243	0.000588878	47	rs11801183	2.72e-05
1	Intergenic_TNFSF18_TNFSF4	173020104	173152868	0.00123373	0.000588878	14	rs6663179	0.000172062
1	TNFSF4	173152869	173176471	0.00033077	0.00058663	6	rs16845585	7.51e-06
1	Intergenic_TNFSF4_PRDX6	173176472	173446484	0.00128062	0.00058663	36	rs16845685	4.28e-05
1	SLC9A11	173469602	173572180	0.00115094	0.000586415	15	rs12080769	1.44e-05
1	ANKRD45	173577474	173639001	0.0012757	0.000586415	3	rs12075071	3.3e-06
1	DARS2	173793957	173827682	0.00047159	0.000585193	3	rs2295366	0.000188284
1	ZBTB37	173837492	173855774	0.000211212	0.000584535	5	rs9425766	2.3e-05
1	Intergenic_ZBTB37_SERPINC1	173855775	173872940	4.28519e-05	0.000584397	8	rs4652328	3.97e-05
1	SERPINC1	173872941	173886473	0.00166572	0.000584397	6	rs941989	2.97e-05
1	Intergenic_SERPINC1_RC3H1	173886474	173900350	0.000846123	0.000583226	3	rs1951627	5.27e-06
1	Intergenic_RC3H1_RABGAP1L	173962211	174128632	0.000884505	0.000583226	7	rs12089405	3.32e-05
1	RABGAP1L	174128633	174927327	0.0017785	0.000581682	47	rs16847450	3.32e-05
1	Intergenic_GPR52_CACYBP	174418684	174968569	0.00105815	0.000580052	39	rs16847450	3.32e-05
1	Intergenic_MRPS14_TNN	174992562	175036992	0.000963274	0.000580052	5	rs1009418	7.47e-06
1	TNN	175036993	175117202	0.00118748	0.000580052	17	rs2072039	7.25e-06
1	Intergenic_TNN_TNR	175117203	175291933	0.00107775	0.000580052	40	rs12133262	1.06e-05
1	TNR	175291934	175712752	0.00193565	0.000580052	117	rs7515041	0.0179518
1	Intergenic_TNR_RFWD2	175712753	175913965	0.000668038	0.000578765	24	rs6425357	0.000389226
1	RFWD2	175913966	176176370	0.000359364	0.000578765	17	rs2481628	2.01e-05
1	Intergenic_RFWD2_PAPPA2	176176371	176432305	0.0019822	0.000576591	18	rs7552857	0.000146854
1	PAPPA2	176432306	176811970	0.000231174	0.000575592	53	rs2050129	0.00141379
1	Intergenic_PAPPA2_ASTN1	176811971	176830201	0.0013481	0.000575592	2	rs1883431	6.47e-06
1	ASTN1	176830202	177134024	0.00157217	0.000574912	75	rs9659386	3.43e-05
1	Intergenic_ASTN1_FAM5B	177134025	177140631	0.000370803	0.000574912	2	rs7515582	2.68e-05
1	FAM5B	177140632	177251558	0.0012011	0.000574508	22	rs10913295	3.32e-05
1	Intergenic_FAM5B_SEC16B	177251559	177898240	0.00146101	0.000574508	108	rs16851854	0.000179346
1	SEC16B	177898241	177939050	0.00135906	0.000572289	11	rs10913465	5.1e-06
1	Intergenic_SEC16B_RASAL2	177939051	178063628	0.000147147	0.000572289	25	rs4652286	0.000362819
1	RASAL2	178063629	178443557	0.001317	0.000572289	16	rs10913522	0.000194439
1	Intergenic_RASAL2_C1orf49	178443558	178482210	0.0015807	0.000572289	5	rs6666248	1.08e-05
1	C1orf49	178482211	178491784	0.00103524	0.000571138	3	rs10798610	7.31e-06
1	Intergenic_C1orf49_C1orf220	178491785	178511929	0.00080346	0.000571138	4	rs4457535	6.28e-06
1	Intergenic_C1orf220_RALGPS2	178518025	178694298	0.000900152	0.000571138	37	rs10913617	7.8e-06
1	RALGPS2	178694299	178885842	0.00151898	0.000570547	8	rs12133376	7.23e-06
1	Intergenic_ANGPTL1_FAM20B	178840216	178995072	0.000234129	0.000570219	7	rs12138385	1.86e-05
1	FAM20B	178995073	179045698	0.000631359	0.000570219	5	rs12083856	1.4e-05
1	Intergenic_FAM20B_TOR3A	179045699	179051110	0.00144784	0.000568325	3	rs10798651	4.05e-06
1	TOR3A	179051111	179065129	0.000180565	0.000567855	3	rs1570807	2.35e-06
1	ABL2	179068461	179198767	0.00129099	0.000567577	7	rs6668200	6.46e-06
1	Intergenic_ABL2_SOAT1	179198768	179263015	0.000370875	0.000567577	9	rs34415902	3.87e-06
1	SOAT1	179263016	179324453	0.00103154	0.000567425	8	rs12038140	5.36e-06
1	C1orf125	179335114	179523870	0.00143174	0.000567425	32	rs4651028	6.13e-06
1	NPHS2	179519673	179545084	0.00406769	0.000567425	2	rs6698089	4.09e-06
1	Intergenic_NPHS2_TDRD5	179545085	179561023	0.00193466	0.000567425	4	rs10753199	5.41e-06
1	TDRD5	179561024	179660398	0.000401159	0.000566922	14	rs4652420	4.65e-06
1	Intergenic_TDRD5_FAM163A	179660399	179712296	0.000906107	0.000566922	10	rs2504059	8.63e-06
1	FAM163A	179712297	179785334	0.00139326	0.000566922	14	rs7531276	1.74e-05
1	Intergenic_FAM163A_TOR1AIP2	179785335	179813951	0.000298549	0.000566922	6	rs1299684	9.56e-06
1	TOR1AIP2	179813952	179846934	0.00134699	0.000566922	3	rs1281415	7.45e-06
1	TOR1AIP1	179851419	179889211	0.00560566	0.000566384	3	rs17279663	2.05e-05
1	Intergenic_TOR1AIP1_CEP350	179889212	179923906	0.00145728	0.000566384	9	rs6689160	2.62e-05
1	CEP350	179923907	180084015	0.00148489	0.000566384	11	rs16855110	1.48e-05
1	Intergenic_CEP350_QSOX1	180084016	180123966	0.00109425	0.000565701	6	rs3845391	7.24e-06
1	QSOX1	180123967	180167169	0.00195296	0.000565199	8	rs3767179	1.01e-05
1	Intergenic_QSOX1_LHX4	180167170	180199440	0.00158437	0.000564048	4	rs7544147	8.71e-06
1	LHX4	180199441	180244188	0.00139686	0.000564048	10	rs704336	5.34e-06
1	Intergenic_LHX4_ACBD6	180244189	180257363	4.13784e-06	0.000562522	2	rs2764453	6.46e-06
1	ACBD6	180257364	180471479	0.00132187	0.000562522	16	rs12089373	2.47e-05
1	Intergenic_ACBD6_XPR1	180471480	180601171	0.00137576	0.000562522	25	rs1538620	8.25e-06
1	XPR1	180601172	180855480	0.000958205	0.000562522	16	rs16856475	1.06e-05
1	Intergenic_XPR1_KIAA1614	180855481	180882311	0.000424116	0.000562522	2	rs17302102	4.38e-06
1	KIAA1614	180882312	180915239	0.000845432	0.000562522	2	rs7525828	6.47e-06
1	Intergenic_KIAA1614_STX6	180915240	180942174	0.00181593	0.000562036	5	rs2002041	2.04e-05
1	STX6	180942175	180992046	0.00108934	0.000561838	12	rs2331992	0.000130768
1	Intergenic_MR1_IER5	181024634	181057636	0.000623033	0.000561838	12	rs17302583	1.66e-05
1	Intergenic_IER5_CACNA1E	181059980	181452714	0.000459273	0.000561838	75	rs4651093	1.08e-05
1	CACNA1E	181452715	181770715	0.000169645	0.000560285	61	rs6684423	1.53e-05
1	Intergenic_CACNA1E_ZNF648	181770716	182023703	0.000924976	0.000556283	41	rs41477245	3.41e-05
1	Intergenic_ZNF648_GLUL	182030848	182351667	0.000516421	0.000555986	52	rs2246475	0.000169248
1	Intergenic_GLUL_TEDDM1	182360951	182367250	0.000925999	0.000555905	3	rs11585457	2.9e-05
1	TEDDM1	182367251	182369751	0.000284405	0.000555315	4	rs6667958	1.76e-05
1	Intergenic_TEDDM1_RNASEL	182369752	182542770	0.00168735	0.000554956	36	rs6692352	2.94e-05
1	RNASEL	182542771	182556108	0.00196066	0.000554227	3	rs533259	0.000789353
1	Intergenic_RNASEL_RGS16	182556109	182567756	0.00173853	0.000554227	3	rs503280	3.68e-06
1	Intergenic_RGS16_RGS8	182573549	182615790	0.000944779	0.000551535	9	rs4652738	6.18e-05
1	RGS8	182615791	182642067	0.00197296	0.000551535	5	rs12409524	4.41e-05
1	Intergenic_RGS8_NPL	182642068	182761392	0.00103438	0.000551535	9	rs621071	1.14e-05
1	NPL	182761393	182798588	0.000553946	0.000551535	3	rs6679583	1.33e-05
1	DHX9	182808450	182856884	0.00190387	0.000551535	4	rs6674915	1.44e-05
1	Intergenic_C1orf14_LAMC1	182922554	182992593	0.00199752	0.000551319	20	rs16859878	8.1e-06
1	LAMC1	182992594	183114727	0.000311326	0.000551319	19	rs10911208	3.55e-06
1	LAMC2	183155173	183214262	0.00181631	0.000549388	21	rs2296302	1.61e-05
1	Intergenic_LAMC2_NMNAT2	183214263	183217377	0.000696759	0.000549111	2	rs3768592	7e-06
1	NMNAT2	183217378	183387737	0.000994966	0.000549111	23	rs2480767	0.000130093
1	Intergenic_NMNAT2_SMG7	183387738	183441632	0.000404027	0.000549009	2	rs6684015	2.52e-06
1	SMG7	183441633	183523326	0.000125254	0.000549009	4	rs789177	2.12e-05
1	NCF2	183524696	183560046	0.00104037	0.000549009	5	rs789181	4.44e-06
1	Intergenic_NCF2_ARPC5	183560047	183595330	0.00177526	0.000549009	13	rs16861241	1.01e-05
1	ARPC5	183595331	183604985	0.00199731	0.000549009	2	rs6673809	8.22e-06
1	RGL1	183605207	183897666	0.00182503	0.000547875	55	rs17502872	5.16e-05
1	APOBEC4	183615410	183622448	0.00194958	0.000547875	2	rs6661715	9.57e-06
1	Intergenic_APOBEC4_GLT25D2	183622449	183904964	0.000233069	0.000547875	54	rs17502872	5.16e-05
1	GLT25D2	183904965	184006863	0.000190658	0.000547465	24	rs10752928	5.7e-05
1	Intergenic_TSEN15_C1orf21	184043345	184356148	0.00136729	0.000544442	40	rs16822432	0.000344638
1	C1orf21	184356149	184598155	0.00112047	0.000542879	33	rs7522628	6.54e-05
1	Intergenic_C1orf21_EDEM3	184598156	184659623	0.0015225	0.000542879	4	rs17578245	5.78e-06
1	EDEM3	184659624	184724041	0.0017081	0.000542879	3	rs12096214	7.71e-06
1	Intergenic_EDEM3_FAM129A	184724042	184760164	0.00123256	0.000542682	6	rs41535944	3.53e-06
1	FAM129A	184760165	184943682	0.00139213	0.000541388	27	rs520605	8.55e-06
1	Intergenic_FAM129A_RNF2	184943683	185014549	0.000898167	0.000541163	7	rs12040650	4.68e-06
1	RNF2	185014550	185071740	0.00108218	0.000541163	2	rs17379801	3.18e-05
1	Intergenic_RNF2_C1orf25	185071741	185087216	0.000667574	0.000540813	2	rs12046801	4.52e-06
1	C1orf25	185087217	185126116	0.00113234	0.000540813	2	rs12086086	4.65e-06
1	C1orf26	185126191	185260913	0.00160421	0.000540813	10	rs951428	1.03e-05
1	Intergenic_C1orf26_IVNS1ABP	185260914	185265520	0.00026797	0.000540813	2	rs17519658	3.36e-05
1	Intergenic_IVNS1ABP_HMCN1	185286462	185703681	0.00184448	0.000540805	70	rs10127540	4.69e-05
1	HMCN1	185703682	186160085	0.00162778	0.000540716	41	rs16825022	3.36e-05
1	Intergenic_HMCN1_PRG4	186160086	186265403	0.00141831	0.000540716	34	rs12408916	3.08e-05
1	TPR	186280785	186344457	0.000630691	0.000540123	9	rs3124815	5.01e-06
1	C1orf27	186345000	186390503	0.000979067	0.000540123	4	rs3115752	6.97e-06
1	Intergenic_OCLM_PDC	186370588	186412713	0.00122629	0.000538937	4	rs10911861	8.64e-06
1	Intergenic_PDC_PTGS2	186430240	186640967	0.00124464	0.000537929	26	rs10489392	7.08e-06
1	Intergenic_PTGS2_PLA2G4A	186649557	186798030	0.000273196	0.000537929	11	rs760707	6.84e-06
1	PLA2G4A	186798031	186958113	0.00103472	0.000537447	21	rs12042344	1.52e-05
1	Intergenic_PLA2G4A_FAM5C	186958114	190066795	8.61298e-05	0.00053573	416	rs16828505	0.000121995
1	FAM5C	190066796	190446759	0.000713845	0.00053573	42	rs879963	4.1e-05
1	Intergenic_FAM5C_RGS18	190446760	192127590	0.000532146	0.00053573	227	rs535509	1.95e-05
1	Intergenic_RGS18_RGS21	192154946	192286120	0.00146922	0.00053573	14	rs1781256	4.53e-06
1	RGS21	192286121	192336414	0.000673874	0.000534201	4	rs17404944	3.27e-06
1	Intergenic_RGS21_RGS1	192336415	192544855	0.00198722	0.000534201	28	rs12727597	2.74e-05
1	Intergenic_RGS1_RGS13	192549160	192605280	0.000579445	0.000534201	14	rs6428109	4.29e-05
1	RGS13	192605281	192629389	0.00159035	0.000534201	5	rs4603110	9.32e-06
1	Intergenic_RGS13_RGS2	192629390	192778169	0.00123701	0.000534201	19	rs1418723	5.96e-06
1	Intergenic_RGS2_UCHL5	192781404	192984897	0.000429145	0.000534174	32	rs842814	2.14e-05
1	UCHL5	192984898	193028521	0.000455133	0.00053266	2	rs6692342	2.57e-06
1	Intergenic_GLRX2_CDC73	193075245	193091159	0.0018708	0.00053266	5	rs7519292	1.61e-05
1	CDC73	193091160	193221056	0.00198812	0.00053266	8	rs10494675	5.23e-06
1	B3GALT2	193148175	193155724	0.000191018	0.00053266	3	rs10494675	5.23e-06
1	Intergenic_B3GALT2_KCNT2	193155725	196194911	0.00167797	0.000531716	387	rs913201	0.000792386
1	KCNT2	196194912	196577499	0.00190567	0.000531716	21	rs16840224	6.74e-05
1	CFH	196621007	196716634	0.00149102	0.000531666	8	rs395544	5.38e-06
1	Intergenic_CFHR1_CFHR4	196801320	196857210	0.00115721	0.000531666	11	rs7516560	4.49e-06
1	CFHR4	196857211	196887763	0.00064787	0.000530404	2	rs1853883	5.74e-06
1	Intergenic_CFHR2_CFHR5	196928357	196946665	0.000858364	0.000529319	2	rs6667243	7.86e-06
1	Intergenic_CFHR5_F13B	196978804	197008319	0.00107688	0.000529319	3	rs1360558	6.09e-06
1	F13B	197008320	197036397	0.0016304	0.000529319	4	rs10754209	7.17e-06
1	Intergenic_F13B_ASPM	197036398	197053255	0.000119582	0.000529319	2	rs1412631	3.85e-06
1	ASPM	197053256	197115824	0.000496797	0.000529319	4	rs6676084	4.41e-06
1	Intergenic_ZBTB41_CRB1	197169673	197237406	0.00226327	0.000529319	2	rs10494752	8.15e-06
1	CRB1	197237407	197447585	6.27436e-05	0.000529078	15	rs2759662	1.43e-05
1	Intergenic_CRB1_DENND1B	197447586	197521383	0.00197943	0.000529078	4	rs10801607	2.73e-05
1	DENND1B	197521384	197744556	0.0015598	0.000528211	12	rs11583319	0.000420777
1	Intergenic_DENND1B_C1orf53	197744557	197871775	0.000602145	0.000528211	16	rs12125942	1.67e-05
1	LHX9	197881634	197899273	0.00107806	0.000527262	2	rs10801633	1.08e-05
1	Intergenic_LHX9_NEK7	197899274	198201680	0.00116251	0.00052559	35	rs16842422	4.42e-05
1	NEK7	198201681	198288769	0.0014262	0.000525294	6	rs6688481	3.98e-06
1	Intergenic_NEK7_ATP6V1G3	198288770	198492350	2.23795e-05	0.000525294	43	rs6665264	3.32e-05
1	Intergenic_ATP6V1G3_PTPRC	198510076	198608135	0.000653812	0.000525294	20	rs1080976	0.00083705
1	PTPRC	198608136	198726545	0.00178366	0.000525294	9	rs10801677	0.000828607
1	Intergenic_PTPRC_NR5A2	198726546	199996768	0.000939573	0.000525166	152	rs1415666	0.000134022
1	NR5A2	199996769	200146550	0.0041632	0.000525166	40	rs2821332	0.000153468
1	Intergenic_NR5A2_FAM58B	200146551	200182654	0.000585926	0.000522014	11	rs2816991	2.88e-05
1	Intergenic_FAM58B_ZNF281	200183644	200375418	0.000370155	0.000522014	38	rs10800684	2.29e-05
1	Intergenic_ZNF281_KIF14	200379167	200521305	0.00101831	0.000521749	15	rs6674109	1.17e-05
1	KIF14	200521306	200589862	0.00173235	0.000521749	5	rs12092539	1.34e-05
1	Intergenic_KIF14_DDX59	200589863	200613163	0.000461532	0.000521321	4	rs2808250	7.47e-06
1	DDX59	200613164	200639126	0.00723706	0.000520215	3	rs2809361	5.17e-06
1	Intergenic_DDX59_CAMSAP1L1	200639127	200708684	1.80762e-05	0.000519519	18	rs16830077	8.93e-06
1	CAMSAP1L1	200708685	200829831	0.000942823	0.000519042	5	rs2029750	2.01e-05
1	Intergenic_GPR25_C1orf106	200843252	200860667	0.00109271	0.000518984	2	rs1983084	9.62e-06
1	C1orf106	200860668	200884863	0.0018891	0.000518984	3	rs3767494	5.66e-06
1	Intergenic_C1orf106_KIF21B	200884864	200938518	0.00167932	0.000518984	8	rs396029	4.04e-06
1	KIF21B	200938519	200992828	0.00176885	0.000518984	5	rs16847508	4e-06
1	Intergenic_KIF21B_CACNA1S	200992829	201008638	0.000730047	0.000518984	6	rs12132696	5.31e-06
1	CACNA1S	201008639	201081694	0.00094729	0.000518984	18	rs10920115	4.93e-05
1	Intergenic_CACNA1S_TMEM9	201081695	201103898	0.000176726	0.000518537	4	rs10494826	4.58e-06
1	TMEM9	201103899	201123618	0.000647268	0.000518133	6	rs2147797	4.56e-06
1	Intergenic_TMEM9_IGFN1	201123619	201181768	0.000324449	0.000518133	21	rs831753	0.000575879
1	IGFN1	201181769	201198074	0.000434315	0.000517567	3	rs2039959	9.5e-06
1	Intergenic_IGFN1_PKP1	201198075	201252578	0.0018347	0.00051754	16	rs16848184	1.27e-05
1	PKP1	201252579	201302117	0.00142985	0.000516817	17	rs12143423	1.46e-05
1	Intergenic_PKP1_TNNT2	201302118	201328140	0.00168253	0.000516817	4	rs947377	2.35e-05
1	TNNT2	201328141	201346805	0.00184456	0.000516705	4	rs11806184	7.17e-06
1	LAD1	201349965	201368669	0.00117333	0.000516705	2	rs6671391	1.22e-05
1	Intergenic_TNNI1_PHLDA3	201390875	201434620	0.00125151	0.000516705	10	rs6690563	8.33e-06
1	CSRP1	201452659	201476250	0.00187088	0.000516705	12	rs645390	8.34e-05
1	Intergenic_CSRP1_NAV1	201476251	201617448	0.000861604	0.000514479	22	rs10800789	2.94e-05
1	NAV1	201617449	201796097	0.000655585	0.000514479	29	rs647130	5.09e-05
1	IPO9	201798287	201853422	0.00124765	0.000514479	2	rs10920269	2.69e-06
1	LMOD1	201865583	201915716	0.000560482	0.000514479	6	rs4309038	5.73e-06
1	RNPEP	201951765	201975275	0.00139025	0.000514479	5	rs3820439	5.87e-05
1	Intergenic_ELF3_GPR37L1	201986316	202092027	0.000293947	0.0005141	12	rs10465590	8.67e-06
1	GPR37L1	202092028	202098634	0.00156895	0.0005141	3	rs6701064	7.37e-06
1	ARL8A	202101976	202113866	0.000182661	0.0005141	2	rs16849710	1.71e-05
1	Intergenic_PTPN7_LGR6	202129752	202163116	0.000636849	0.0005141	3	rs7528295	2.28e-05
1	LGR6	202163117	202288889	0.000236183	0.0005141	23	rs16849773	1.46e-05
1	Intergenic_LGR6_UBE2T	202288890	202300783	0.00195479	0.0005141	2	rs788805	3.42e-06
1	PPP1R12B	202317835	202557697	0.00170193	0.0005141	14	rs11583656	4.71e-06
1	Intergenic_PPP1R12B_SYT2	202557698	202564886	5.94238e-05	0.0005141	2	rs1046269	0.000100108
1	SYT2	202564887	202679545	0.00113516	0.0005141	20	rs12404945	6.23e-05
1	Intergenic_SYT2_JARID1B	202679546	202696530	0.000587879	0.0005141	3	rs10920462	8.66e-06
1	JARID1B	202696531	202777549	0.00105146	0.0005141	11	rs10494838	7.87e-06
1	Intergenic_JARID1B_RABIF	202777550	202848084	0.00155956	0.000513744	4	rs10920514	1.01e-05
1	CYB5R1	202931001	202936404	0.00148445	0.000512174	2	rs2363768	2.09e-05
1	Intergenic_CYB5R1_TMEM183A	202936405	202976532	0.00177287	0.000511883	5	rs10800890	9.66e-06
1	TMEM183A	202976533	202993197	0.00174998	0.000511797	2	rs1418444	6.9e-06
1	TMEM183B	202976535	202992668	0.000922602	0.000511694	2	rs1418444	6.9e-06
1	Intergenic_TMEM183B_PPFIA4	202992669	203020309	0.00166115	0.00051054	6	rs754895	0.000146724
1	PPFIA4	203020310	203047864	0.000134504	0.00051054	8	rs6670637	4.19e-05
1	Intergenic_MYOG_ADORA1	203055378	203096834	0.00850065	0.000510505	2	rs17510253	4.28e-06
1	ADORA1	203096835	203136533	0.00070516	0.000510505	7	rs6701725	3.33e-05
1	MYBPH	203136938	203144942	7.08857e-05	0.000510505	2	rs2250509	1.47e-05
1	Intergenic_CHI3L1_CHIT1	203155923	203185205	0.00284106	0.000510106	15	rs2486062	1.61e-05
1	CHIT1	203185206	203198860	0.00577009	0.000509435	4	rs2244783	4.65e-06
1	Intergenic_CHIT1_BTG2	203198861	203274662	0.00121344	0.000509435	15	rs16851157	0.000169316
1	Intergenic_BTG2_FMOD	203278730	203309750	0.000692828	0.000509435	5	rs16851314	8.19e-06
1	FMOD	203309751	203320289	0.00041993	0.000509351	4	rs12093676	2.78e-05
1	Intergenic_FMOD_PRELP	203320290	203444881	0.00170716	0.000509351	16	rs10920634	3.81e-05
1	Intergenic_OPTC_ATP2B4	203478078	203595926	0.00041628	0.000506716	2	rs7539189	2.55e-05
1	ATP2B4	203595927	203713209	0.000240641	0.000506716	17	rs10900589	4.42e-05
1	LAX1	203734336	203745480	0.00115275	0.000506716	2	rs7540760	0.000142272
1	ZC3H11A	203764750	203823256	0.00104424	0.000506338	8	rs10494846	0.000507043
1	Intergenic_ZC3H11A_SNRPE	203823257	203830738	0.00188823	0.000506338	2	rs11240607	0.000291407
1	SNRPE	203830739	203840280	0.00127584	0.000506338	3	rs6678829	1.35e-05
1	Intergenic_SNRPE_C1orf157	203840281	204001573	0.000957523	0.000506338	17	rs11240620	0.00185778
1	Intergenic_C1orf157_SOX13	204010389	204042244	0.00119091	0.000506338	3	rs10900543	8.1e-06
1	SOX13	204042245	204096871	0.000999949	0.000506101	12	rs16852933	7.18e-06
1	ETNK2	204100189	204121307	0.00195411	0.000506101	5	rs16852953	3.6e-05
1	REN	204123947	204135465	0.00117823	0.000506101	4	rs2887284	1.01e-05
1	Intergenic_REN_KISS1	204135466	204159467	0.00183012	0.000506101	3	rs16853059	7.53e-06
1	KISS1	204159468	204165619	0.000548536	0.000506101	5	rs4951316	1.54e-05
1	GOLT1A	204167287	204183220	0.000113159	0.000506101	2	rs4373805	3.35e-06
1	PLEKHA6	204187980	204329044	0.000381745	0.000506101	40	rs4951362	1.56e-05
1	Intergenic_PLEKHA6_PPP1R15B	204329045	204372490	0.000841701	0.000505221	7	rs3014620	1.04e-05
1	Intergenic_PPP1R15B_PIK3C2B	204380945	204391756	9.83705e-05	0.000505221	2	rs12119503	1.32e-05
1	PIK3C2B	204391757	204459474	0.000600769	0.000505221	5	rs16853641	6.3e-06
1	MDM4	204485510	204519726	0.00189611	0.000505218	8	rs4252675	4.98e-06
1	Intergenic_MDM4_LRRN2	204519727	204586301	0.000547211	0.000505218	15	rs12740708	2.53e-05
1	LRRN2	204586302	204654597	0.00103277	0.000504295	16	rs2815832	4.56e-05
1	Intergenic_LRRN2_NFASC	204654598	204797821	9.31339e-05	0.000504295	28	rs6696501	1.04e-05
1	NFASC	204797822	204991949	0.00170561	0.000504295	40	rs2275696	1.75e-05
1	Intergenic_NFASC_CNTN2	204991950	205012338	0.00129206	0.000503032	3	rs7542877	1.38e-05
1	CNTN2	205012339	205047138	0.000106477	0.000503004	11	rs871423	7.44e-06
1	RBBP5	205055978	205091131	0.00157338	0.000503004	3	rs11240358	3.02e-06
1	Intergenic_RBBP5_RIPK5	205091132	205111631	0.000922461	0.000503004	5	rs10900450	7.79e-06
1	RIPK5	205111632	205180690	0.00063743	0.000502933	6	rs11811115	6.56e-06
1	TMCC2	205197090	205242470	0.000666775	0.000502933	9	rs1172151	2.86e-06
1	NUAK2	205271190	205290883	0.000479714	0.000502481	2	rs10793728	8.79e-06
1	Intergenic_NUAK2_KLHDC8A	205290884	205305646	5.94338e-05	0.000502481	3	rs7528325	7e-06
1	KLHDC8A	205305647	205326039	0.000375626	0.000502481	4	rs16855414	5.28e-06
1	Intergenic_KLHDC8A_LEMD1	205326040	205350511	0.000199333	0.000502318	3	rs6664679	8.31e-06
1	LEMD1	205350512	205391181	0.00115188	0.000502318	2	rs16855560	8.91e-06
1	Intergenic_LEMD1_PCTK3	205391182	205473725	0.00153369	0.000502318	17	rs1572666	0.000382956
1	PCTK3	205473726	205501917	0.000165743	0.000502318	3	rs1538369	0.000161241
1	Intergenic_PCTK3_MFSD4	205501918	205538110	0.00137291	0.000502318	5	rs12041365	3.75e-06
1	MFSD4	205538111	205572046	0.000171363	0.00050213	6	rs7533594	8.84e-06
1	Intergenic_ELK4_SLC45A3	205602001	205626979	0.000949944	0.00050213	3	rs11579937	1.1e-05
1	Intergenic_SLC45A3_NUCKS1	205649631	205681945	0.000654456	0.00050201	5	rs10751444	1.38e-05
1	NUCKS1	205681946	205719361	0.000760899	0.00050201	2	rs1620334	6.13e-06
1	Intergenic_NUCKS1_RAB7L1	205719362	205737676	0.00165258	0.000500838	4	rs823123	6.24e-06
1	SLC41A1	205758220	205782161	0.000838015	0.000500838	4	rs823066	8.47e-06
1	Intergenic_SLC41A1_PM20D1	205782162	205797151	0.00181255	0.000500838	4	rs1891092	7.78e-06
1	PM20D1	205797152	205819245	0.000939362	0.000500838	4	rs16856400	4.35e-06
1	Intergenic_PM20D1_SLC26A9	205819246	205882175	0.00138046	0.000500415	5	rs7367954	6.23e-06
1	SLC26A9	205882176	205912588	0.000387115	0.000500415	6	rs12727528	8.39e-05
1	Intergenic_SLC26A9_FAM72A	205912589	206138909	0.000387828	0.000500033	2	rs9661504	2.88e-05
1	SRGAP2	206516199	206637783	0.000201159	0.000500033	8	rs963893	1.62e-05
1	RASSF5	206680878	206762616	0.0015798	0.000496572	14	rs4845112	6.86e-06
1	LGTN	206764974	206785904	0.00013347	0.000495558	2	rs12079722	1.44e-05
1	Intergenic_LGTN_DYRK3	206785905	206808879	0.000981821	0.000495511	2	rs10157569	1.55e-05
1	Intergenic_DYRK3_MAPKAPK2	206822543	206858287	0.00157933	0.000495038	3	rs13208	2.94e-06
1	MAPKAPK2	206858288	206907626	0.00151639	0.000494252	6	rs17350845	8.88e-06
1	Intergenic_MAPKAPK2_IL10	206907627	206940946	3.79928e-05	0.000494252	5	rs4844553	1.13e-05
1	Intergenic_IL10_IL19	206945840	206972213	0.0018436	0.000494252	2	rs4845140	5.41e-06
1	IL19	206972214	207016325	0.000784202	0.0004942	11	rs2243173	4.28e-05
1	Intergenic_IL19_IL20	207016326	207039152	0.00175222	0.0004942	3	rs574773	9.42e-06
1	Intergenic_IL20_IL24	207042569	207070787	0.000477062	0.000494189	2	rs3860300	2.43e-06
1	FCAMR	207131403	207143970	0.00166738	0.000493907	2	rs2000058	4.08e-06
1	Intergenic_FCAMR_C1orf116	207143971	207191864	0.000329627	0.000493907	7	rs12138969	6.21e-06
1	Intergenic_PFKFB2_C4BPB	207254369	207262210	0.000710246	0.000493818	4	rs4142863	3.03e-06
1	C4BPB	207262211	207273337	0.00179872	0.000493201	3	rs3813948	8.75e-06
1	C4BPA	207277606	207318317	0.000777921	0.000492975	2	rs2491393	2.25e-06
1	Intergenic_C4BPA_CD55	207318318	207494815	0.000450763	0.000492183	26	rs1652333	1.58e-05
1	CD55	207494816	207534311	0.00169755	0.000492183	7	rs2135923	1.27e-05
1	Intergenic_CD55_CR2	207534312	207627668	0.00148813	0.000492183	7	rs2135924	4.52e-06
1	CR2	207627669	207663240	0.00109556	0.000492183	7	rs12032512	1.56e-05
1	Intergenic_CR2_CR1	207663241	207669471	3.53974e-05	0.000491966	3	rs1410408	9.12e-06
1	CR1	207669472	207815110	0.000871889	0.000489948	12	rs11803956	3.1e-05
1	CR1L	207818457	207897036	0.00195524	0.000489702	11	rs11118475	3.4e-06
1	CD46	207925401	207968858	0.00160842	0.000489702	4	rs14374	6.26e-06
1	Intergenic_CD46_CD34	207968859	208059881	0.00170803	0.000489608	18	rs641783	1.84e-05
1	CD34	208059882	208084683	0.00133001	0.000489209	11	rs6540445	8.93e-06
1	Intergenic_CD34_PLXNA2	208084684	208195586	0.00169123	0.000489209	21	rs17041871	2.49e-05
1	PLXNA2	208195587	208417665	0.00192863	0.000489086	48	rs2590681	0.000173347
1	Intergenic_PLXNA2_LOC642587	208417666	209602166	0.00172591	0.000488996	204	rs946801	0.0023801
1	LOC642587	209602167	209605892	0.00143317	0.000488996	2	rs2294938	2.26e-06
1	Intergenic_LOC642587_CAMK1G	209605893	209757043	5.74694e-05	0.000488252	40	rs6696036	0.000106188
1	CAMK1G	209757044	209787284	0.00741756	0.000488252	8	rs12058586	7.8e-05
1	LAMB3	209788217	209825820	0.00102722	0.000488252	19	rs2236893	6.53e-05
1	Intergenic_LAMB3_G0S2	209825821	209848668	0.000964753	0.000487514	6	rs4844486	9.22e-06
1	Intergenic_G0S2_HSD11B1	209849736	209859548	0.00103994	0.000487514	2	rs4393158	1.35e-05
1	HSD11B1	209859549	209908295	7.29601e-05	0.000487288	6	rs12565406	5.05e-06
1	Intergenic_HSD11B1_TRAF3IP3	209908296	209929522	0.000989819	0.000487288	7	rs7548781	5.27e-06
1	TRAF3IP3	209929523	209955665	0.00119836	0.000486562	5	rs11119338	8.18e-06
1	IRF6	209961261	209979479	0.00136136	0.000486562	6	rs2236908	8.7e-06
1	Intergenic_IRF6_C1orf107	209979480	210001331	0.00141119	0.000485614	3	rs642961	2.96e-06
1	C1orf107	210001332	210030908	0.000392774	0.000485614	5	rs3766612	3.16e-06
1	Intergenic_C1orf107_SYT14	210030909	210111536	0.000980059	0.000485614	10	rs7548533	5.49e-06
1	SYT14	210111537	210337633	0.000785045	0.00048551	24	rs12029138	1.58e-05
1	Intergenic_SYT14_SERTAD4	210337634	210406193	0.000911392	0.000485413	9	rs2485885	1.83e-05
1	Intergenic_SERTAD4_HHAT	210416441	210501604	0.00196046	0.000485413	11	rs4844997	6.39e-06
1	HHAT	210501605	210849632	0.00150788	0.000485413	66	rs2294850	0.000490276
1	KCNH1	210851656	211307457	0.00186986	0.000484283	77	rs924569	6.39e-05
1	Intergenic_KCNH1_RCOR3	211307458	211433324	0.00181825	0.000484283	14	rs3125828	3.37e-05
1	RCOR3	211433325	211489577	0.00114037	0.000484283	3	rs6540676	1.57e-05
1	TRAF5	211499956	211548286	9.02275e-05	0.000484283	10	rs11582143	2.27e-05
1	Intergenic_TRAF5_RD3	211548287	211650779	0.00121671	0.000484258	8	rs7534285	0.000570442
1	RD3	211650780	211666259	0.00196841	0.000482804	3	rs11119751	0.000950658
1	Intergenic_RD3_SLC30A1	211666260	211748379	0.000397879	0.00048216	25	rs7527404	0.00249671
1	Intergenic_SLC30A1_NEK2	211752100	211836120	0.00129616	0.00048216	17	rs603227	0.000160271
1	NEK2	211836121	211848967	0.00120354	0.00048216	2	rs10494938	5.02e-06
1	Intergenic_NEK2_LPGAT1	211848968	211918327	0.00197131	0.000481705	6	rs11119795	1.15e-05
1	LPGAT1	211918328	212004114	0.000923725	0.000481705	4	rs4951552	5.56e-06
1	Intergenic_LPGAT1_INTS7	212004115	212114696	0.000750925	0.000481449	6	rs17699790	9.4e-06
1	INTS7	212114697	212208884	1.59309e-05	0.000481449	7	rs3010003	1.06e-05
1	DTL	212208918	212278187	0.000513673	0.000481449	3	rs2993546	7.26e-06
1	Intergenic_DTL_PPP2R5A	212278188	212458877	0.000214456	0.000481397	27	rs4951440	8.52e-05
1	PPP2R5A	212458878	212535205	0.00180427	0.000481397	7	rs2120770	3.03e-05
1	TMEM206	212537815	212588267	0.000886469	0.000481397	7	rs11590242	3.8e-05
1	Intergenic_TMEM206_NENF	212588268	212606278	0.000713916	0.000481334	5	rs10863966	4.39e-06
1	Intergenic_NENF_ATF3	212619722	212738695	0.00189972	0.000481334	15	rs1021379	7.57e-06
1	ATF3	212738696	212794116	0.0016753	0.000480223	11	rs17019442	1.97e-05
1	Intergenic_FAM71A_BATF3	212800118	212859758	0.00196249	0.000479553	12	rs2492782	5.47e-06
1	Intergenic_BATF3_NSL1	212873328	212899493	0.000664445	0.000479085	6	rs6540755	1.35e-05
1	NSL1	212899494	212965139	0.000780563	0.000477955	8	rs7535608	1.3e-05
1	TATDN3	212965184	212989968	0.00125846	0.000477955	3	rs2359321	9.27e-05
1	Intergenic_TATDN3_LOC149643	212989969	213003483	0.00165696	0.000477139	3	rs10746436	2.14e-05
1	LOC149643	213003484	213020991	0.000703699	0.000477091	4	rs6696870	7.26e-06
1	FLVCR1	213031596	213068756	0.000197351	0.000477091	6	rs10779594	3.47e-05
1	Intergenic_FLVCR1_VASH2	213068757	213123975	0.00122999	0.000477063	13	rs12760321	5.45e-05
1	VASH2	213123976	213164248	0.000243965	0.000476517	3	rs6688043	1.03e-05
1	ANGEL2	213165523	213189168	1.4686e-05	0.000476418	4	rs10157273	9.67e-06
1	RPS6KC1	213224596	213446808	0.000907855	0.000476418	10	rs1391549	3.36e-06
1	Intergenic_RPS6KC1_PROX1	213446809	214161858	0.00118153	0.000476418	132	rs1073570	0.00127465
1	PROX1	214161859	214209762	0.000286912	0.000476418	4	rs378414	7.43e-06
1	Intergenic_PROX1_SMYD2	214209763	214454563	0.000181478	0.000476418	36	rs6665548	1.12e-05
1	SMYD2	214454564	214510477	0.00139405	0.000476418	20	rs7538203	3.18e-05
1	Intergenic_SMYD2_PTPN14	214510478	214531009	0.00114643	0.000474373	5	rs4655339	3.62e-05
1	PTPN14	214531010	214724642	0.0018343	0.000474373	53	rs10864104	0.000119427
1	Intergenic_PTPN14_CENPF	214724643	214776530	0.00154243	0.000474343	16	rs954414	1.56e-05
1	CENPF	214776531	214837914	0.00197841	0.000474177	10	rs2290199	8.33e-06
1	Intergenic_CENPF_KCNK2	214837915	215178883	0.00199705	0.000473963	56	rs1245002	4.95e-05
1	KCNK2	215178884	215410436	0.000952391	0.000473552	46	rs1339407	6.05e-05
1	Intergenic_KCNK2_KCTD3	215410437	215740733	0.000436325	0.000473242	21	rs1339411	4.51e-05
1	USH2A	215796235	216596738	0.000734479	0.000473242	133	rs4655445	0.000458092
1	Intergenic_USH2A_ESRRG	216596739	216676586	0.000397527	0.000473242	17	rs7545826	0.000105598
1	ESRRG	216676587	217262976	0.000204244	0.000473242	143	rs11117717	0.000720837
1	Intergenic_ESRRG_GPATCH2	217262977	217603832	0.000202945	0.000472782	81	rs2815205	0.00101742
1	GPATCH2	217603833	217804409	0.00182613	0.000472782	18	rs11117880	5.78e-05
1	SPATA17	217804694	218040484	0.000771778	0.000472782	18	rs6674883	1.05e-05
1	Intergenic_SPATA17_RRP15	218040485	218458627	0.000564918	0.000472676	84	rs11118029	0.000319318
1	RRP15	218458628	218511325	0.00133119	0.000472645	3	rs17047574	6.84e-06
1	TGFB2	218519867	218614970	0.000760779	0.000472645	14	rs6662137	0.000449339
1	Intergenic_TGFB2_LYPLAL1	218614971	219347190	0.0019406	0.000472623	108	rs17576190	9.18e-05
1	LYPLAL1	219347191	219386207	0.0011656	0.00047213	3	rs17049143	6.25e-06
1	Intergenic_LYPLAL1_SLC30A10	219386208	220087604	0.001433	0.000471508	128	rs2605107	0.000519598
1	Intergenic_SLC30A10_EPRS	220101994	220141940	0.00197618	0.000471508	8	rs1776046	1.37e-05
1	EPRS	220141941	220220000	0.00146837	0.000471044	23	rs2789794	2.19e-05
1	IARS2	220267454	220321383	0.00107394	0.000471044	2	rs17563518	2.3e-05
1	RAB3GAP2	220323726	220445752	0.000624127	0.000470866	12	rs11118501	8.88e-05
1	Intergenic_RAB3GAP2_MARK1	220445753	220701566	0.000899161	0.000470672	30	rs7524270	8.87e-06
1	MARK1	220701567	220837799	0.00120609	0.000470464	4	rs4846657	5.59e-06
1	Intergenic_MARK1_C1orf115	220837800	220863626	0.00103071	0.000470464	3	rs416768	7.49e-06
1	C1orf115	220863627	220872499	0.000818001	0.00046877	3	rs425437	7.15e-06
1	Intergenic_C1orf115_MOSC2	220872500	220921674	0.000690602	0.000468664	6	rs6675203	5.07e-05
1	MOSC2	220921675	220957596	0.00119108	0.000468664	5	rs2172699	1.2e-05
1	MOSC1	220960270	220987730	0.00151663	0.000468664	10	rs2807834	0.000147701
1	Intergenic_MOSC1_HLX	220987731	221052741	0.00190317	0.000468502	8	rs11590084	1.15e-05
1	HLX	221052742	221058400	0.00160386	0.000467871	2	rs2247213	7.34e-06
1	Intergenic_HLX_DUSP10	221058401	221874764	0.000570327	0.000467871	140	rs4846679	4.19e-05
1	DUSP10	221874765	221915461	0.0012359	0.000467871	5	rs10863650	3.18e-06
1	Intergenic_DUSP10_HHIPL2	221915462	222695600	0.000680454	0.000467871	121	rs17506627	2.2e-05
1	HHIPL2	222695601	222721444	0.000438471	0.000467871	2	rs4846376	8.85e-06
1	Intergenic_HHIPL2_TAF1A	222721445	222731663	0.0010553	0.000467736	2	rs9441911	1.01e-05
1	TAF1A	222731664	222763255	0.000441694	0.000467736	3	rs17464836	1.95e-05
1	Intergenic_TAF1A_MIA3	222763256	222791442	0.00185437	0.000467736	2	rs2936040	3.22e-06
1	MIA3	222791443	222841351	0.00165009	0.000467694	7	rs2133188	0.00013359
1	C1orf58	222885905	222906106	0.00159072	0.000467694	2	rs4240934	3.05e-05
1	Intergenic_FAM177B_DISP1	222924003	223101781	0.00077761	0.000467332	17	rs17536209	0.000165978
1	DISP1	223101782	223179335	0.000929053	0.000467168	7	rs2254155	0.000117323
1	TLR5	223283583	223316624	0.00129668	0.000467168	7	rs851191	3.16e-06
1	Intergenic_TLR5_SUSD4	223316625	223394159	0.000338545	0.000467168	8	rs1640812	1.07e-05
1	SUSD4	223394160	223537544	0.00130969	0.000466924	19	rs17163831	9e-05
1	Intergenic_C1orf65_CAPN2	223568813	223900117	7.09999e-05	0.000466773	37	rs1417748	0.016498
1	CAPN2	223900118	223963720	0.00140775	0.000466773	12	rs751128	9.08e-06
1	TP53BP2	223967594	224033674	0.00187492	0.000465162	9	rs1153971	1.57e-05
1	Intergenic_TP53BP2_FBXO28	224033675	224301811	0.000125936	0.000464941	19	rs7513964	1.1e-05
1	FBXO28	224301812	224347246	0.000681569	0.000464833	3	rs7518839	8.07e-06
1	NVL	224415035	224517872	5.70416e-05	0.000464833	5	rs6694745	0.000154985
1	Intergenic_NVL_CNIH4	224517873	224544593	0.00098214	0.000464833	7	rs2405065	0.000110459
1	CNIH4	224544594	224563695	0.00172445	0.000464833	2	rs6675858	4.8e-06
1	Intergenic_CNIH4_WDR26	224563696	224572843	0.00183741	0.000464833	4	rs6701145	3.75e-06
1	WDR26	224572844	224621732	0.00160659	0.000464833	4	rs7526329	5.76e-06
1	Intergenic_WDR26_CNIH3	224621733	224804177	0.000517494	0.000464381	20	rs712082	4.25e-05
1	CNIH3	224804178	224928249	0.000182044	0.000462978	37	rs4360496	1.93e-05
1	Intergenic_CNIH3_C1orf67	224928250	225117361	0.000794268	0.000462812	23	rs16858145	9.77e-06
1	C1orf67	225117362	225155626	0.00190166	0.000462659	5	rs2501066	8.84e-06
1	Intergenic_C1orf67_LBR	225155627	225589202	9.7538e-05	0.000462659	41	rs12753933	2.56e-05
1	LBR	225589203	225616519	0.00132409	0.000462659	2	rs6686611	3.29e-06
1	Intergenic_LBR_ENAH	225616520	225674532	0.000804897	0.000462659	12	rs17500644	7.85e-06
1	ENAH	225674533	225840845	0.00105033	0.000462659	21	rs17502075	6.15e-06
1	Intergenic_ENAH_SRP9	225840846	225965529	0.00186298	0.000462659	10	rs17569722	1.97e-05
1	Intergenic_SRP9_EPHX1	225978165	226012974	0.000844277	0.000462557	5	rs10915878	5.09e-06
1	EPHX1	226012975	226033261	0.0013259	0.000462557	5	rs3753661	7.72e-06
1	TMEM63A	226033239	226070048	0.00111615	0.000462557	9	rs10158985	1.87e-05
1	Intergenic_LEFTY2_C1orf55	226128921	226170401	0.00138261	0.000462429	3	rs2816336	5.3e-06
1	Intergenic_C1orf55_H3F3A	226187067	226250419	0.000518546	0.000461223	5	rs12754943	3.91e-06
1	Intergenic_H3F3A_ACBD3	226259704	226332378	6.15981e-05	0.000461223	5	rs12136759	8.12e-06
1	ACBD3	226332379	226374423	0.000934722	0.000460643	4	rs9660924	4.28e-06
1	Intergenic_ACBD3_MIXL1	226374424	226411381	0.000273072	0.000460596	3	rs10495243	4.09e-06
1	LIN9	226418862	226497198	3.10545e-05	0.000459965	4	rs12133895	6.71e-06
1	Intergenic_LIN9_PARP1	226497199	226548390	0.000448037	0.000459808	3	rs1991865	3.75e-06
1	PARP1	226548391	226595801	0.00123113	0.000459808	14	rs1805408	3.96e-06
1	Intergenic_PARP1_C1orf95	226595802	226736499	0.00155106	0.000459808	26	rs10495245	0.0001155
1	C1orf95	226736500	226793303	0.000235112	0.000459372	19	rs17580122	7.76e-06
1	Intergenic_C1orf95_ITPKB	226793304	226819389	0.00181485	0.000459372	8	rs697841	7.96e-06
1	ITPKB	226819390	226926876	0.00172119	0.000459372	14	rs3768393	8.29e-06
1	Intergenic_ITPKB_PSEN2	226926877	227058271	0.00124517	0.000459118	8	rs10916036	3.97e-06
1	PSEN2	227058272	227083804	0.00154805	0.000459118	5	rs1800680	3.77e-06
1	Intergenic_PSEN2_CABC1	227083805	227127936	0.00135594	0.000459118	9	rs6687807	4.8e-06
1	CABC1	227127937	227175246	0.000144397	0.000459118	6	rs1289473	3.01e-05
1	CDC42BPA	227177565	227505826	0.0011104	0.000458526	60	rs16846892	1.39e-05
1	Intergenic_CDC42BPA_ZNF678	227505827	227751242	0.000235099	0.000458526	40	rs12118780	2e-05
1	ZNF678	227751243	227844125	0.000961151	0.000458091	5	rs1390401	1.75e-05
1	Intergenic_ZNF678_JMJD4	227844126	227918933	0.000971665	0.000457778	7	rs1045407	7.85e-06
1	C1orf142	227922696	227968927	0.000972521	0.000456683	9	rs2031132	2.26e-05
1	Intergenic_C1orf142_MPN2	227968928	228003416	0.000963772	0.000456113	2	rs11590137	2.47e-05
1	MPN2	228003417	228034171	0.00114297	0.000456113	4	rs7410917	4.83e-06
1	Intergenic_MPN2_WNT9A	228034172	228108695	0.000962288	0.000455407	10	rs6426482	1.45e-05
1	WNT9A	228108696	228135599	0.00110506	0.000455407	2	rs2527615	3.56e-05
1	Intergenic_WNT9A_WNT3A	228135600	228194750	0.000908531	0.00045535	7	rs849900	2.82e-05
1	ARF1	228270360	228286913	0.00104069	0.00045535	2	rs3738681	4.63e-06
1	Intergenic_MRPL55_GUK1	228297014	228327980	0.000173504	0.00045517	2	rs9287011	6.72e-06
1	Intergenic_C1orf69_OBSCN	228369959	228395859	0.000797234	0.00045517	4	rs1059778	4.15e-06
1	OBSCN	228395860	228566575	0.000884375	0.000454881	19	rs12065660	4.12e-05
1	Intergenic_HIST3H3_HIST3H2A	228613027	228645063	0.000565306	0.000454881	3	rs4653551	8.45e-06
1	Intergenic_HIST3H2BB_RHOU	228646260	228870867	0.00123558	0.000454881	14	rs7511681	1.04e-05
1	RHOU	228870868	228882411	0.00164095	0.000454424	4	rs1062060	7.75e-06
1	Intergenic_RHOU_RAB4A	228882412	229406877	3.18642e-06	0.000454424	89	rs241289	0.000149197
1	RAB4A	229406878	229440518	0.00174152	0.000454424	5	rs237777	6.41e-06
1	Intergenic_SPHAR_C1orf96	229441251	229456750	0.000375117	0.000454287	3	rs237826	7.29e-06
1	C1orf96	229456751	229478688	0.000782305	0.000452109	6	rs237804	8.21e-06
1	Intergenic_C1orf96_ACTA1	229478689	229566991	0.000255734	0.000450704	9	rs4925479	9.45e-05
1	NUP133	229577043	229644088	0.000590722	0.000450417	12	rs10916480	5.51e-06
1	Intergenic_ABCB10_TAF5L	229694443	229728862	0.00124568	0.000450417	3	rs17645731	3.05e-06
1	TAF5L	229728863	229761794	0.000908077	0.000450417	4	rs1444726	1.35e-05
1	KIAA0133	229761980	229795946	0.00111608	0.000450417	5	rs10495287	1.09e-05
1	Intergenic_KIAA0133_GALNT2	229795947	230203026	0.00183168	0.000450417	35	rs485056	2.34e-05
1	GALNT2	230203027	230417946	0.00138589	0.0004503	53	rs6673349	0.00418042
1	Intergenic_GALNT2_PGBD5	230417947	230457390	0.00133064	0.0004503	5	rs10864734	1.08e-05
1	PGBD5	230457391	230513367	0.000119407	0.000450019	10	rs7414930	3.82e-05
1	Intergenic_PGBD5_COG2	230513368	230778256	0.00102506	0.000449914	42	rs17599139	7.15e-05
1	COG2	230778257	230829728	0.00192228	0.000449801	10	rs1467670	7.28e-06
1	AGT	230838268	230850336	0.00151448	0.000449498	3	rs11122576	3.15e-05
1	Intergenic_AGT_CAPN9	230850337	230883128	0.00143325	0.000449498	12	rs16852515	9.45e-06
1	CAPN9	230883129	230937749	0.00101102	0.000449212	11	rs2282318	1.15e-05
1	Intergenic_CAPN9_C1orf198	230937750	230972864	0.000847525	0.000449212	12	rs1202529	1.75e-05
1	C1orf198	230972865	231004277	0.0002813	0.000448172	5	rs11122616	2.93e-05
1	Intergenic_C1orf198_TTC13	231004278	231041987	0.000308604	0.000448172	8	rs2185099	2.25e-05
1	TTC13	231041988	231114607	0.00146292	0.000447377	20	rs4397661	5.42e-05
1	ARV1	231114822	231136479	0.000185799	0.000447377	2	rs10864648	1.06e-05
1	FAM89A	231154932	231175985	0.00188818	0.000447231	2	rs4543780	3.86e-06
1	Intergenic_FAM89A_TRIM67	231175986	231298672	0.000790513	0.000447143	13	rs12410954	2.2e-05
1	TRIM67	231298673	231357314	9.37492e-05	0.000447143	8	rs4658904	1.65e-05
1	C1orf131	231359508	231376924	0.00171544	0.000447143	6	rs16854012	1.9e-05
1	GNPAT	231376918	231413719	0.0011269	0.000447143	4	rs503633	3.51e-06
1	EGLN1	231501430	231560790	0.00150958	0.000447143	9	rs516651	3.82e-06
1	Intergenic_EGLN1_TSNAX	231560791	231664397	0.000578131	0.000446298	9	rs1769791	5.41e-06
1	TSNAX	231664398	231702269	0.00128322	0.000446298	2	rs3767753	2.58e-06
1	Intergenic_TSNAX_DISC1	231702270	231762559	0.00110191	0.000446298	3	rs2275279	3e-05
1	DISC1	231762560	232177018	2.07916e-05	0.000445659	80	rs12406771	3.36e-05
1	Intergenic_DISC1_SIPA1L2	232177019	232533710	0.000148088	0.000445659	72	rs16856806	0.000702059
1	SIPA1L2	232533711	232651243	0.00103557	0.000445082	41	rs4649265	6.23e-06
1	Intergenic_SIPA1L2_KIAA1383	232651244	232940636	0.00108325	0.000445082	52	rs6424234	6.98e-05
1	KIAA1383	232940637	232946092	0.000940037	0.000445082	2	rs1845789	9.52e-06
1	Intergenic_KIAA1383_C1orf57	232946093	233086368	0.000155052	0.000444687	33	rs10489577	3.98e-05
1	C1orf57	233086369	233114219	0.000733388	0.000444687	2	rs12030659	2.74e-06
1	PCNXL2	233119881	233431459	9.18536e-05	0.000444687	46	rs6664939	2.57e-05
1	Intergenic_PCNXL2_KIAA1804	233431460	233463512	0.00110129	0.000444687	7	rs1294332	2.94e-06
1	KIAA1804	233463513	233520894	0.000181076	0.000444687	19	rs1294252	5.24e-06
1	Intergenic_KIAA1804_KCNK1	233520895	233749748	0.000413529	0.000444289	53	rs1557129	3.35e-05
1	KCNK1	233749749	233807984	0.000300572	0.000444144	14	rs676005	1.5e-05
1	Intergenic_KCNK1_SLC35F3	233807985	234040677	0.00013415	0.000443058	41	rs9286797	0.000734692
1	SLC35F3	234040678	234460262	0.000853292	0.000443041	77	rs594349	0.000146555
1	Intergenic_SLC35F3_C1orf31	234460263	234509427	0.000766467	0.000443041	6	rs11583457	4.73e-06
1	C1orf31	234509428	234519791	0.000305305	0.000442411	4	rs4300255	4.24e-05
1	TARBP1	234527058	234614849	0.00192733	0.000442411	19	rs2175594	7.82e-05
1	Intergenic_TARBP1_IRF2BP2	234614850	234740013	0.00153752	0.000441927	24	rs696858	1.44e-05
1	Intergenic_IRF2BP2_TOMM20	234745272	235272658	0.000141652	0.000441927	72	rs2802960	6.33e-05
1	ARID4B	235330209	235491532	0.00182767	0.000441772	16	rs12117563	8.7e-06
1	TBCE	235530727	235612280	0.00109942	0.000440589	3	rs17543709	5.12e-06
1	B3GALNT2	235613244	235667781	0.00103654	0.000440443	4	rs704709	2.78e-06
1	Intergenic_B3GALNT2_GNG4	235667782	235710983	0.000418866	0.000440443	9	rs10802797	4.65e-06
1	GNG4	235710984	235814054	0.000910008	0.000440082	18	rs17548391	2.03e-05
1	LYST	235824345	236030220	0.000161532	0.000440082	11	rs7529320	1.93e-05
1	Intergenic_LYST_NID1	236030221	236139130	0.000111834	0.000438723	18	rs4659614	9.25e-06
1	NID1	236139131	236228481	0.000241717	0.000438227	14	rs746997	5.2e-05
1	Intergenic_NID1_GPR137B	236228482	236305872	0.00103742	0.000438217	10	rs10924301	2.15e-05
1	GPR137B	236305873	236372206	0.00151559	0.000438217	5	rs1254206	2.8e-05
1	ERO1LB	236380459	236445285	0.000218616	0.000438217	20	rs10924786	6.66e-05
1	Intergenic_ERO1LB_EDARADD	236445286	236557678	0.00138537	0.000438183	21	rs10924993	0.000518752
1	EDARADD	236557679	236648008	0.00037949	0.000438183	19	rs7512191	9.59e-06
1	Intergenic_EDARADD_LGALS8	236648009	236681563	0.000528856	0.000437944	5	rs10925137	6.26e-06
1	LGALS8	236681564	236712996	0.00179184	0.000437944	9	rs819415	3.22e-05
1	HEATR1	236713970	236767814	0.00108335	0.000437944	18	rs2794779	1.18e-05
1	Intergenic_HEATR1_ACTN2	236767815	236849768	0.000975667	0.000437944	31	rs819648	4.43e-05
1	ACTN2	236849769	236927558	0.00143593	0.000437944	17	rs697660	1.51e-05
1	Intergenic_ACTN2_MTR	236927559	236958579	0.00132923	0.000437944	4	rs7514673	6.92e-06
1	MTR	236958580	237067281	0.00536499	0.000437819	25	rs10495386	8.89e-06
1	Intergenic_MTR_RYR2	237067282	237205700	0.00110453	0.000437819	32	rs12409697	0.000669576
1	RYR2	237205701	237997288	0.000819592	0.000437819	147	rs10925451	0.000336064
1	Intergenic_RYR2_ZP4	237997289	238045708	0.00154638	0.000437819	19	rs946585	1.77e-05
1	ZP4	238045709	238053935	0.00162285	0.000437819	3	rs2794814	8.72e-06
1	Intergenic_ZP4_M3	238053936	239792371	0.0012045	0.000437819	282	rs1342069	0.0011344
1	M3	239792372	240072717	0.000714371	0.000437819	53	rs10925994	4.93e-05
1	Intergenic_M3_FMN2	240072718	240255183	0.000697369	0.000437819	41	rs10802825	4.07e-05
1	FMN2	240255184	240638489	0.00139694	0.000437819	75	rs16840114	1.44e-05
1	GREM2	240652872	240775462	0.00163612	0.000437663	22	rs4587552	4.86e-05
1	Intergenic_GREM2_RGS7	240775463	240938815	8.0857e-05	0.000437663	12	rs16840500	7.41e-05
1	RGS7	240938816	241520478	0.000293025	0.000437663	101	rs6683639	6.71e-05
1	Intergenic_RGS7_FH	241520479	241660902	0.00104244	0.000437196	37	rs1557077	2.53e-05
1	FH	241660903	241683054	0.00172778	0.00043696	4	rs12563264	1.62e-05
1	KMO	241695679	241758944	0.0017527	0.00043696	18	rs640718	5.31e-05
1	OPN3	241756451	241803701	9.76439e-05	0.00043696	8	rs3753216	4.89e-05
1	Intergenic_CHML_WDR64	241799233	241846880	0.00110329	0.00043696	6	rs6663223	4.28e-06
1	WDR64	241846881	241964957	0.00178863	0.000436891	19	rs11587279	3.2e-05
1	Intergenic_WDR64_EXO1	241964958	242011533	0.000585681	0.000436231	14	rs10489352	6.92e-06
1	EXO1	242011534	242053048	0.00133505	0.000436231	6	rs4149852	4.86e-05
1	Intergenic_EXO1_MAP1LC3C	242053049	242158790	0.00128307	0.00043605	7	rs7521516	9.81e-06
1	Intergenic_MAP1LC3C_PLD5	242162376	242252270	0.00860287	0.000435223	6	rs6673338	1.33e-05
1	PLD5	242252271	242687998	0.00101951	0.00043522	88	rs2636254	0.000130117
1	Intergenic_PLD5_CEP170	242687999	243287728	0.000275897	0.000434846	63	rs1910479	0.000264752
1	CEP170	243287729	243418708	0.0018515	0.000434846	2	rs2171972	2.23e-06
1	SDCCAG8	243419319	243663393	0.00198758	0.000434707	23	rs4658569	6.06e-06
1	AKT3	243651534	244006553	0.00173576	0.000434707	20	rs1458021	6.01e-06
1	Intergenic_AKT3_ZNF238	244006554	244214559	0.000371024	0.000434707	22	rs10803171	0.00015566
1	Intergenic_ZNF238_C1orf100	244220781	244515935	0.00189158	0.000434707	52	rs6659174	0.000703006
1	C1orf100	244515936	244552393	0.00196499	0.000434707	11	rs12401743	9.36e-06
1	Intergenic_C1orf100_ADSS	244552394	244571794	0.00196762	0.000434707	4	rs10927230	1.18e-05
1	ADSS	244571795	244615413	0.00187439	0.000434179	5	rs3127454	1.17e-05
1	C1orf101	244624692	244803662	0.00113706	0.000434179	28	rs2813907	0.000212257
1	Intergenic_C1orf101_FAM152A	244803663	244816350	0.000826784	0.000433354	5	rs2806597	2.87e-05
1	FAM152A	244816351	244872334	0.00135185	0.000432054	5	rs4658649	5.73e-06
1	Intergenic_FAM152A_FAM36A	244872335	244998637	0.000792355	0.000432054	8	rs12131145	0.000140985
1	Intergenic_HNRNPU_EFCAB2	245027828	245133690	0.000407205	0.000432054	2	rs901666	1.37e-05
1	EFCAB2	245133691	245251138	0.000801466	0.000431865	21	rs4658693	7.7e-06
1	Intergenic_EFCAB2_KIF26B	245251139	245318285	0.00195174	0.000431858	7	rs10803259	2.72e-05
1	KIF26B	245318286	245866428	0.00143448	0.000431858	88	rs6429528	2.24e-05
1	Intergenic_KIF26B_SMYD3	245866429	245912642	0.0005799	0.000431858	4	rs2791356	4.83e-05
1	SMYD3	245912643	246580711	0.000454833	0.000431858	96	rs9287189	0.000148144
1	Intergenic_SMYD3_TFB2M	246580712	246703864	0.00105273	0.000431747	10	rs10924730	3.57e-06
1	TFB2M	246703865	246729563	0.00177501	0.000431267	7	rs3120697	3.58e-06
1	C1orf71	246729805	246830426	0.000435081	0.00043058	6	rs6663956	3.44e-06
1	Intergenic_C1orf71_SCCPDH	246830427	246887376	0.00193534	0.00043058	5	rs6413860	5.94e-06
1	SCCPDH	246887377	246931439	0.000699826	0.00043058	3	rs7779	2.4e-05
1	Intergenic_SCCPDH_AHCTF1	246931440	247002400	0.00193081	0.00043058	17	rs2996544	1.45e-05
1	AHCTF1	247002401	247081679	0.00189848	0.000429598	6	rs1892116	3.72e-05
1	Intergenic_AHCTF1_ZNF695	247081680	247148624	0.000719426	0.000429598	2	rs10924866	4.1e-05
1	ZNF695	247148625	247171355	0.000264369	0.00042818	2	rs2642956	2.26e-06
1	Intergenic_ZNF695_ZNF670	247171356	247200085	0.000182297	0.00042818	3	rs2255481	5.75e-06
1	ZNF670	247200086	247242069	0.000575582	0.00042818	5	rs10802462	1.08e-05
1	Intergenic_ZNF670_ZNF669	247242070	247263291	0.00121981	0.000427507	2	rs10802466	1.19e-05
1	Intergenic_FLJ45717_ZNF124	247275720	247319201	0.000675195	0.000427507	3	rs924085	4.21e-06
1	ZNF124	247319202	247335318	5.1459e-05	0.000427507	2	rs11806327	5.05e-06
1	Intergenic_ZNF124_VN1R5	247335319	247419372	0.00165558	0.000427507	10	rs6700968	2.03e-05
1	ZNF496	247463621	247495045	0.000850593	0.000427507	7	rs6426239	4.87e-06
1	Intergenic_ZNF496_NLRP3	247495046	247579473	0.000219415	0.000427507	13	rs7555997	3.86e-05
1	NLRP3	247579474	247612406	0.00133962	0.000427507	3	rs4612666	2.53e-06
1	Intergenic_OR2B11_OR2W5	247615285	247654428	0.00144636	0.00042722	5	rs4990128	2.16e-05
1	Intergenic_OR2W5_OR2C3	247655393	247693432	0.000574143	0.000426154	2	rs2141543	6.74e-06
1	Intergenic_OR2C3_C1orf150	247697142	247712449	0.00153299	0.000425195	3	rs1105488	8e-06
1	C1orf150	247712450	247739848	6.02067e-05	0.000425154	2	rs1151694	3.33e-06
1	Intergenic_OR2G2_OR2G3	247752616	247768886	0.00118862	0.000425154	3	rs4925689	1.6e-05
1	Intergenic_OR2G3_OR13G1	247769818	247835418	0.00133557	0.000425154	2	rs1144812	3.35e-06
1	Intergenic_OR13G1_OR6F1	247836344	247875129	0.00129289	0.000425154	2	rs880143	1.01e-05
1	Intergenic_OR6F1_OR1C1	247876058	247920762	0.000380708	0.000425154	3	rs6663948	4.32e-06
1	Intergenic_OR1C1_OR14A16	247921709	247978100	0.000234773	0.00042492	8	rs11204644	9.09e-06
1	Intergenic_OR14A16_OR11L1	247979032	248004228	0.000838604	0.00042492	6	rs6587379	5.23e-06
1	Intergenic_OR11L1_TRIM58	248005199	248020499	0.000171126	0.00042492	3	rs7513527	3.33e-06
1	TRIM58	248020500	248043438	0.00123415	0.00042492	4	rs3811445	2.7e-05
1	Intergenic_OR2W3_OR2T8	248059834	248084318	0.00609543	0.00042492	2	rs6587388	3.74e-06
1	OR2L13	248100492	248264224	0.000775903	0.00042492	12	rs12029827	5.68e-06
1	Intergenic_OR2AK2_OR2L2	248129642	248201472	0.00117199	0.00042492	6	rs12568577	5.02e-06
1	Intergenic_OR2L3_OR2M5	248224923	248308448	0.00115623	0.00042492	4	rs12029827	5.68e-06
1	Intergenic_OR2M2_OR2M3	248344332	248366368	0.0013246	0.00042492	3	rs7515550	2.87e-06
1	Intergenic_OR2M3_OR2M4	248367309	248402229	0.000550102	0.000423596	4	rs6701277	6.12e-06
1	Intergenic_OR2M4_OR2T33	248403167	248436152	0.00120278	0.000423596	6	rs11204620	1.14e-05
1	Intergenic_OR2T33_OR2T12	248437117	248457916	0.00193046	0.000423252	4	rs10888346	0.000122916
1	Intergenic_OR2T12_OR2M7	248458881	248486930	0.00173188	0.000420281	5	rs10888356	3.06e-06
1	Intergenic_OR14C36_OR2T4	248513016	248524881	0.000731874	0.000420281	3	rs7541216	0.000136559
1	Intergenic_OR2T4_OR2T6	248525930	248550908	0.00192241	0.000420281	2	rs7418152	1.2e-05
1	Intergenic_OR2T1_OR2T2	248570406	248616097	0.000806028	0.000420018	2	rs6587475	2.92e-06
1	Intergenic_OR14I1_LOC646627	248845606	248902715	0.00157303	0.000420018	4	rs1892439	5.18e-06
1	Intergenic_LOC646627_SH3BP5L	248903152	249104649	0.00138463	0.000420018	5	rs12748771	3.92e-06
1	Intergenic_ZNF692_PGBD2	249153272	249200440	0.000959228	0.000419498	3	rs12032643	0.000436612
2	Intergenic_FAM110C_SH3YL1	46386	218153	8.52436e-05	0.000419498	26	rs366330	8.82e-06
2	SH3YL1	218154	256341	0.000988614	0.000419498	12	rs17713396	1e-05
2	Intergenic_SH3YL1_ACP1	256342	264870	0.00108037	0.000419498	2	rs4255987	7.39e-06
2	ACP1	264871	278282	0.00131669	0.000418991	2	rs4447635	1.06e-05
2	FAM150B	279560	288308	0.000193008	0.000418991	4	rs7605824	4.28e-06
2	Intergenic_FAM150B_TMEM18	288309	667971	0.00132842	0.000418991	80	rs2724855	0.000185983
2	Intergenic_TMEM18_LOC391343	677440	902821	0.00187191	0.000418991	30	rs4241329	3.03e-05
2	Intergenic_LOC391343_SNTG2	906012	946553	0.000863379	0.000418417	10	rs4971342	7.93e-06
2	SNTG2	946554	1371384	0.00166786	0.000418323	55	rs6710556	1.32e-05
2	Intergenic_SNTG2_TPO	1371385	1417233	0.000999424	0.000417239	12	rs9326164	1.28e-05
2	TPO	1417234	1546495	0.00126191	0.000417239	16	rs11897713	1.93e-05
2	Intergenic_TPO_PXDN	1546496	1635657	0.000359592	0.000416663	7	rs10206020	1.21e-05
2	PXDN	1635658	1748291	0.00132633	0.000416663	12	rs7578605	5.3e-06
2	Intergenic_PXDN_MYT1L	1748292	1792883	7.3119e-05	0.000416571	2	rs6735179	2.75e-06
2	MYT1L	1792884	2335045	0.0011793	0.000415928	63	rs6728613	0.000216868
2	Intergenic_MYT1L_TSSC1	2335046	3192741	0.00061113	0.000415466	172	rs11676482	0.000198094
2	TSSC1	3192742	3381598	0.00143263	0.000415466	36	rs10198129	1.63e-05
2	TTC15	3383445	3483342	0.00104602	0.000415466	11	rs4482520	2.24e-05
2	Intergenic_TTC15_ADI1	3483343	3501688	0.00151613	0.000415466	4	rs9678657	5.49e-06
2	ADI1	3501689	3523350	0.00111645	0.000415414	2	rs9750132	4.53e-06
2	Intergenic_RNASEH1_RPS7	3605941	3622851	0.00199086	0.000415414	2	rs4850007	6.98e-06
2	COLEC11	3642636	3692047	0.00120616	0.000415253	11	rs17017737	1.38e-05
2	Intergenic_COLEC11_ALLC	3692048	3705784	0.000463273	0.000415173	2	rs6542617	3.89e-06
2	ALLC	3705785	3750260	0.00165576	0.000415006	8	rs17017879	1.43e-05
2	Intergenic_ALLC_SOX11	3750261	5832797	0.000234811	0.000415006	384	rs9287696	0.000145044
2	Intergenic_SOX11_CMPK2	5841518	6988449	0.00139808	0.000415006	269	rs2712038	0.000194951
2	RSAD2	7017795	7038363	0.00114138	0.000413392	3	rs10929456	3.67e-06
2	RNF144A	7057522	7184309	0.000620959	0.000413392	44	rs771254	2.42e-05
2	Intergenic_RNF144A_ID2	7184310	8822111	0.00139609	0.000413392	316	rs6742140	0.00014533
2	Intergenic_ID2_KIDINS220	8824584	8869058	0.00162521	0.000413392	7	rs10189304	1.19e-05
2	KIDINS220	8869059	8977730	0.000304904	0.000413392	6	rs3351	8.12e-06
2	Intergenic_KIDINS220_MBOAT2	8977731	8996699	0.000955886	0.000412652	3	rs6431966	8.4e-05
2	MBOAT2	8996700	9143876	0.00173504	0.000412652	6	rs9287702	7.64e-05
2	Intergenic_MBOAT2_DDEF2	9143877	9346892	0.00117672	0.000412309	20	rs3736459	0.00011125
2	DDEF2	9346893	9545806	0.000524173	0.000412309	27	rs9287705	1.38e-05
2	ITGB1BP1	9545814	9563643	0.0019669	0.000412133	2	rs10929580	3.5e-06
2	CPSF3	9563867	9613227	0.000139514	0.000412133	4	rs12151757	6.2e-06
2	IAH1	9614669	9628591	0.00165519	0.000412133	6	rs17524376	4.33e-05
2	ADAM17	9629410	9695917	0.00152421	0.000412133	8	rs34367192	5.21e-05
2	YWHAQ	9724105	9771106	9.53492e-05	0.000411729	8	rs13024360	6.86e-05
2	Intergenic_YWHAQ_TAF1B	9771107	9983571	0.0019912	0.000411729	35	rs11695174	1.57e-05
2	TAF1B	9983572	10074545	0.000355379	0.000411653	19	rs287986	4.62e-06
2	Intergenic_TAF1B_GRHL1	10074546	10091820	8.27273e-05	0.000411653	3	rs4668659	8.81e-06
2	GRHL1	10091821	10142405	0.000887149	0.000410197	13	rs13401891	1.85e-05
2	Intergenic_GRHL1_KLF11	10142406	10183680	0.000992404	0.000410159	3	rs10803714	3.32e-06
2	KLF11	10183681	10194963	0.000338961	0.000410159	4	rs4444493	3.24e-06
2	Intergenic_CYS1_RRM2	10220539	10262733	0.00191194	0.000409444	7	rs4405731	1.16e-05
2	Intergenic_RRM2_C2orf48	10270624	10281507	0.00170409	0.000409444	2	rs2241113	3.3e-06
2	C2orf48	10281508	10351856	0.00109506	0.000409444	14	rs1003187	2.02e-05
2	Intergenic_C2orf48_HPCAL1	10351857	10443038	0.00114567	0.000409444	20	rs10929648	2.31e-05
2	HPCAL1	10443039	10567743	0.00175012	0.000409444	16	rs1003651	1.63e-05
2	ODC1	10580507	10588453	0.00130321	0.000409422	2	rs1405948	1.06e-05
2	Intergenic_ODC1_NOL10	10588454	10710892	0.000675159	0.000409422	14	rs6736915	8.57e-05
2	NOL10	10710893	10830112	6.76767e-05	0.000409237	21	rs4668692	7.08e-05
2	ATP6V1C2	10861774	10925236	0.000686149	0.000409237	6	rs4669613	7.97e-05
2	PDIA6	10923516	10952960	0.000378914	0.000408899	27	rs17365299	3.83e-06
2	Intergenic_PDIA6_KCNF1	10952961	11052061	0.000826417	0.000408715	21	rs11692121	5.87e-05
2	Intergenic_KCNF1_C2orf50	11054352	11273177	0.00127658	0.000408715	40	rs17366006	0.000107223
2	Intergenic_PQLC3_ROCK2	11318999	11321776	0.000260446	0.000408381	2	rs17366517	1.29e-05
2	ROCK2	11321777	11484711	0.000919256	0.000408026	14	rs2011812	1.55e-05
2	Intergenic_ROCK2_E2F6	11484712	11584499	0.00175449	0.000407863	23	rs13017021	1.31e-05
2	Intergenic_E2F6_GREB1	11606298	11674240	0.000956942	0.000407849	2	rs16857565	3.37e-06
2	GREB1	11674241	11782912	0.00181579	0.000407849	18	rs6740248	6.74e-05
[truncated: 16,367 more rows]

## Sheet: FHS_LDL_SNPs_1Mb
Chromosome	SNP ID	Position (bp)	PIP	SuSiE PIP
1	rs3094315	752566	2.51033e-05	6e-05
1	rs4040617	779322	0.000218446	0.000113871
1	rs2980300	785989	3.15261e-05	2.72e-05
1	rs4075116	1003629	4.13307e-06	8.69e-06
1	rs9442385	1097335	1.40862e-06	2.43e-06
1	rs10907175	1130727	1.95428e-05	2.1e-05
1	rs6603781	1158631	7.41336e-06	4.37e-05
1	rs6685064	1211292	2.07552e-06	4.25e-06
1	rs307378	1268847	8.52391e-06	4.55e-06
1	rs1695824	1365570	2.27982e-06	2.37e-06
1	rs3766180	1478153	9.00971e-06	2.2e-05
1	rs6603791	1500941	4.24316e-06	1.27e-05
1	rs7540231	1506035	1.34446e-06	3.62e-06
1	rs7519837	1510801	4.15055e-06	6.8e-06
1	rs3817856	1663831	1.12719e-06	4.16e-06
1	rs2281173	1688192	1.64476e-06	2.34e-06
1	rs1107910	1692321	9.97998e-07	5.24e-06
1	rs2272908	1721479	1.80986e-06	1.83e-05
1	rs3737628	1722932	1.53022e-06	4.77e-06
1	rs9786963	1759026	3.00678e-06	5.05e-06
1	rs10907187	1759054	8.85907e-07	3.38e-06
1	rs7511905	1793786	2.94026e-06	3.82e-06
1	rs3855951	1804302	2.67684e-06	5.82e-06
1	rs6603803	1812688	1.74954e-06	5.3e-06
1	rs6688000	1823922	3.47223e-06	1.61e-05
1	rs2803285	1888369	9.10249e-07	2.36e-06
1	rs7513222	2027901	1.3813e-05	5e-05
1	rs3107146	2047584	1.00739e-06	2.38e-06
1	rs3107157	2061969	5.24782e-06	1.89e-05
1	rs3753242	2069681	1.62448e-06	3.88e-06
1	rs385039	2077409	1.66551e-06	1.69e-05
1	rs262641	2104981	8.48078e-07	2.42e-06
1	rs3128309	2105878	1.326e-06	2.53e-06
1	rs626479	2110260	1.71041e-06	4.14e-06
1	rs262683	2155869	8.82307e-06	3.76e-05
1	rs262680	2167149	5.09346e-06	9.47e-06
1	rs16824948	2186220	2.17372e-06	4.1e-06
1	rs12084736	2189580	1.55822e-06	2.35e-06
1	rs12045693	2205581	7.04772e-06	9.68e-06
1	rs2132303	2223258	8.86629e-07	2.4e-06
1	rs1496555	2234251	9.11831e-07	2.73e-06
1	rs2645072	2280423	1.78755e-06	7.37e-06
1	rs7527871	2281726	1.03141e-06	2.35e-06
1	rs2843130	2283313	1.04696e-06	3.02e-06
1	rs2840528	2283896	1.83105e-06	5.31e-06
1	rs2843129	2285414	9.78355e-07	2.49e-06
1	rs7545940	2299627	7.78536e-07	2.36e-06
1	rs10910060	2302911	9.13151e-07	2.68e-06
1	rs12031614	2306152	6.7558e-07	2.91e-06
1	rs16825081	2307678	5.02175e-06	4.71e-06
1	rs4648633	2320702	7.63186e-07	3.27e-06
1	rs3736330	2327075	7.75867e-07	2.33e-06
1	rs2645081	2328714	5.02242e-06	1.95e-05
1	rs12023660	2357810	1.64135e-06	3.88e-06
1	rs7512269	2418625	3.88507e-06	5.69e-06
1	rs2296442	2430617	8.16115e-07	2.33e-06
1	rs2246732	2450394	1.17279e-06	4.18e-06
1	rs2985862	2452569	1.35291e-06	5.26e-06
1	rs1980789	2455863	8.69605e-06	6.25e-06
1	rs3122922	2456203	1.68848e-06	3.15e-06
1	rs10910093	2505713	1.36702e-06	3.32e-06
1	rs4486391	2513055	1.21784e-06	4.73e-06
1	rs10910097	2521430	2.77094e-06	4.35e-06
1	rs6684865	2546229	7.30352e-07	2.63e-06
1	rs3890745	2553624	8.29637e-07	2.68e-06
1	rs2377041	2713327	6.77574e-07	2.55e-06
1	rs4648360	2723345	1.04606e-06	5.72e-06
1	rs729045	2754406	1.39905e-06	6.77e-06
1	rs6680471	2754512	7.6464e-07	3.35e-06
1	rs12049543	2761375	1.23687e-06	5.16e-06
1	rs12119163	2782593	6.84745e-07	2.83e-06
1	rs897631	2825367	2.13588e-06	6.37e-06
1	rs897632	2826163	2.14138e-06	6.51e-06
1	rs9782915	2841880	4.83558e-06	6.16e-06
1	rs897635	2846274	2.71746e-06	3.62e-06
1	rs1869972	2851238	6.13356e-06	4.55e-06
1	rs2842909	2859724	5.54933e-06	1.09e-05
1	rs2606414	2867148	2.89863e-06	1.35e-05
1	rs2842933	2867961	3.3728e-06	5.45e-06
1	rs6659552	2879460	1.28074e-06	2.77e-06
1	rs10909855	2908388	1.14748e-06	2.6e-06
1	rs17391750	2909371	1.37977e-06	3.75e-06
1	rs16823335	2921860	1.23667e-06	2.38e-06
1	rs2027264	2926555	1.62506e-06	3.21e-06
1	rs34408665	2950067	1.22445e-06	2.94e-06
1	rs6661908	2950334	1.09846e-06	3.75e-06
1	rs41334845	2950370	1.07366e-06	2.87e-06
1	rs10489588	2951834	1.11481e-06	3.54e-06
1	rs12409277	2957600	1.09766e-06	2.68e-06
1	rs6665853	2981841	3.43787e-06	5.09e-06
1	rs7525173	2996196	7.1738e-07	2.4e-06
1	rs6695131	3000924	7.20134e-07	2.48e-06
1	rs2981881	3004357	1.47988e-06	4.58e-06
1	rs4648453	3025712	3.57264e-06	1.11e-05
1	rs2817174	3044181	6.56613e-07	2.92e-06
1	rs6698974	3044977	1.8359e-06	2.67e-06
1	rs2817178	3047252	7.66535e-07	3.8e-06
1	rs35005996	3068646	2.08868e-06	3.11e-06
1	rs1798246	3080855	6.55282e-07	2.36e-06
1	rs17390062	3089849	1.27504e-06	2.84e-06
1	rs2376495	3095126	1.79924e-06	3.13e-06
1	rs2651927	3101762	9.82603e-07	4.33e-06
1	rs2651925	3101863	9.67375e-07	3.1e-06
1	rs6685614	3108517	7.25629e-07	2.52e-06
1	rs4308918	3119729	1.17299e-06	2.35e-06
1	rs13328662	3124155	1.15765e-06	2.72e-06
1	rs6424068	3127925	2.01569e-06	2.67e-06
1	rs12075867	3137956	1.22487e-06	2.62e-06
1	rs10157420	3146497	2.36923e-06	3.31e-06
1	rs6424069	3147030	1.57922e-06	4.02e-06
1	rs10797384	3147825	1.38885e-06	6.44e-06
1	rs2455109	3152968	2.29864e-06	3.78e-06
1	rs3002685	3177480	1.41165e-06	3.88e-06
1	rs2455144	3214732	6.49225e-07	3.19e-06
1	rs2500283	3218923	5.40799e-06	5.57e-06
1	rs7517281	3221371	3.37073e-06	8.9e-06
1	rs2500278	3225940	6.51405e-07	2.36e-06
1	rs12409315	3229258	6.06435e-06	1.01e-05
1	rs6687835	3237174	6.85378e-07	2.33e-06
1	rs2500274	3237209	1.39196e-06	2.81e-06
1	rs4648478	3252007	7.38412e-07	3.19e-06
1	rs7552331	3253941	1.05056e-06	3.58e-06
1	rs17399569	3278959	2.31475e-06	2.38e-06
1	rs2493310	3294422	8.61181e-07	2.48e-06
1	rs10492939	3302871	9.50111e-07	3.94e-06
1	rs2493275	3308034	1.14663e-06	2.41e-06
1	rs17822581	3314596	1.84401e-06	3.06e-06
1	rs5024246	3318714	6.93164e-07	2.45e-06
1	rs17400178	3340235	2.23698e-06	4.67e-06
1	rs4648500	3340855	1.07286e-06	5.46e-06
1	rs2483239	3344215	2.32719e-06	2.61e-06
1	rs2493277	3346348	4.33093e-06	9.33e-06
1	rs2487681	3377343	5.55216e-05	5.73e-05
1	rs2821041	3404227	1.98122e-05	3.64e-05
1	rs4648505	3405296	5.17268e-06	4.21e-06
1	rs1896	3441382	8.11843e-07	6.67e-06
1	rs10909969	3480149	8.0391e-07	2.38e-06
1	rs12139206	3504073	2.57625e-06	5.96e-06
1	rs2794327	3512341	7.11781e-07	3.1e-06
1	rs2821025	3512516	1.15471e-06	2.39e-06
1	rs4276857	3544346	7.39635e-06	1.21e-05
1	rs12027041	3591448	1.06426e-06	2.88e-06
1	rs17379833	3620180	7.75349e-07	2.41e-06
1	rs6424090	3628677	1.92984e-06	3.2e-06
1	rs6664760	3648268	2.14339e-06	2.69e-06
1	rs6695978	3648345	2.05349e-06	2.75e-06
1	rs12120656	3665867	1.70892e-06	3.47e-06
1	rs1181889	3671027	3.38906e-05	3.36e-05
1	rs10910025	3684185	5.28326e-06	4.99e-06
1	rs1891937	3694647	1.5477e-06	2.73e-06
1	rs17411279	3696492	1.40761e-06	4.03e-06
1	rs3737593	3696536	1.01245e-06	2.35e-06
1	rs12563491	3700216	2.29138e-06	3.06e-06
1	rs9424283	3705226	6.56136e-07	2.47e-06
1	rs7543006	3714033	7.99104e-07	2.42e-06
1	rs2154068	3720965	6.97358e-07	2.33e-06
1	rs6702916	3732639	1.07043e-06	3.33e-06
1	rs6702935	3732707	1.09708e-06	2.44e-06
1	rs6703035	3732782	7.1851e-07	2.49e-06
1	rs6663840	3743319	9.06134e-07	4.03e-06
1	rs9424310	3744084	1.57454e-06	2.8e-06
1	rs7545274	3744261	4.96246e-06	9.14e-06
1	rs17403773	3746710	1.00726e-06	2.82e-06
1	rs16824230	3766240	3.71899e-06	8.55e-06
1	rs17404435	3766286	1.51484e-06	5.99e-06
1	rs6683156	3766441	6.82695e-07	3.39e-06
1	rs12734459	3792801	9.25699e-07	2.34e-06
1	rs10909830	3822703	1.08162e-06	5.3e-06
1	rs4654522	3999637	8.27206e-07	2.33e-06
1	rs7519458	4007110	9.73243e-07	3.47e-06
1	rs10737395	4007558	9.56589e-07	2.61e-06
1	rs10915358	4008337	4.3778e-06	1.62e-05
1	rs10753364	4011639	7.73534e-07	2.86e-06
1	rs10915469	4022465	7.55451e-07	2.33e-06
1	rs12031275	4026068	7.23594e-07	2.35e-06
1	rs4654521	4028282	6.80059e-07	2.51e-06
1	rs3935162	4031327	8.09562e-07	5.05e-06
1	rs10753378	4036195	2.01779e-06	4.54e-06
1	rs11587314	4039833	6.9582e-07	2.54e-06
1	rs4654525	4040155	1.36263e-06	7.57e-06
1	rs12023372	4073064	7.0299e-07	2.33e-06
1	rs4129100	4078448	8.05857e-07	2.63e-06
1	rs4323679	4080764	1.47083e-06	3.18e-06
1	rs4440829	4080780	1.19209e-06	2.33e-06
1	rs3829818	4088407	9.19208e-07	2.33e-06
1	rs12062024	4089259	9.03412e-07	2.33e-06
1	rs12080516	4089613	9.55679e-07	2.33e-06
1	rs4292923	4097288	3.62295e-06	3.73e-06
1	rs3856168	4116604	3.90722e-06	1.62e-05
1	rs10915360	4117554	1.58587e-06	3.25e-06
1	rs4391636	4130684	2.06833e-06	7.73e-06
1	rs9628650	4132126	2.92669e-06	4.95e-06
1	rs7538658	4132777	1.0066e-06	2.57e-06
1	rs7529853	4132882	2.32341e-06	1.4e-05
1	rs12021796	4133241	2.94941e-06	8.34e-06
1	rs10915417	4137042	2.52383e-06	4.35e-06
1	rs10915421	4145615	8.48759e-07	2.97e-06
1	rs12065003	4150785	1.53836e-06	2.33e-06
1	rs10915430	4167285	7.93987e-07	2.33e-06
1	rs6702575	4171343	7.30854e-07	2.33e-06
1	rs10737402	4178303	9.89366e-07	2.56e-06
1	rs4400585	4182785	9.78371e-07	3.49e-06
1	rs4654492	4201815	5.65775e-06	6.07e-05
1	rs9426494	4206288	1.75519e-06	4.65e-06
1	rs9426495	4208918	1.11157e-06	3.08e-06
1	rs41434152	4214828	8.78852e-07	2.42e-06
1	rs4589076	4217088	1.35493e-06	2.34e-06
1	rs7549636	4220301	6.22375e-07	2.33e-06
1	rs4654497	4224558	1.80007e-06	2.34e-06
1	rs12123330	4227464	2.13669e-06	4.93e-06
1	rs4654500	4235683	2.60914e-06	4.46e-06
1	rs4233262	4236982	7.34283e-07	2.76e-06
1	rs12074230	4240861	7.49063e-07	2.33e-06
1	rs4654511	4263983	6.90911e-07	2.35e-06
1	rs6657617	4280170	1.09834e-06	3.53e-06
1	rs10799216	4281160	6.85012e-07	2.65e-06
1	rs12120815	4283000	2.18981e-06	2.67e-06
1	rs903540	4284659	9.07794e-07	3.93e-06
1	rs7528938	4284919	7.92934e-07	2.76e-06
1	rs7517989	4299727	1.23811e-06	3.38e-06
1	rs12078298	4309034	9.21541e-07	3.36e-06
1	rs16841037	4316544	2.24356e-06	2.51e-06
1	rs10753376	4317771	1.18371e-06	3.38e-06
1	rs2201498	4318937	1.23621e-06	3.23e-06
1	rs2411738	4326368	1.29217e-06	5.33e-06
1	rs2101576	4327635	1.36542e-06	9.54e-06
1	rs4654426	4331783	1.47149e-06	5.77e-06
1	rs12059199	4340877	1.92229e-06	2.37e-06
1	rs6702000	4343434	1.6989e-06	6.95e-06
1	rs17408082	4343735	1.12233e-06	2.81e-06
1	rs10915506	4354462	1.20269e-06	3.18e-06
1	rs693734	4364226	7.0078e-07	2.36e-06
1	rs16838591	4367389	1.90855e-06	6.56e-06
1	rs17448695	4367810	1.17933e-06	3.67e-06
1	rs351619	4368819	9.59071e-07	2.69e-06
1	rs1495239	4370074	1.35069e-06	2.5e-06
1	rs351615	4370385	9.31345e-07	2.67e-06
1	rs3912751	4376816	2.55421e-06	8.2e-06
1	rs3912752	4377032	2.52293e-06	3.67e-06
1	rs12744254	4378134	3.43243e-06	1.27e-05
1	rs351598	4379958	1.46879e-06	3.14e-06
1	rs2411741	4380344	1.78834e-06	5.42e-06
1	rs7418164	4380518	8.89839e-07	2.33e-06
1	rs351610	4385179	5.89554e-06	4.87e-06
1	rs670072	4387018	4.93026e-06	1.73e-05
1	rs12042782	4388758	1.81753e-06	3.36e-06
1	rs641473	4388885	4.86501e-06	7.66e-06
1	rs581070	4389199	4.00653e-06	4.84e-06
1	rs639739	4389262	3.45699e-06	2.74e-06
1	rs501284	4390211	1.80393e-06	4.5e-06
1	rs501334	4390230	1.58972e-06	3.64e-06
1	rs590925	4398328	1.67879e-05	4.71e-05
1	rs590537	4402852	1.94818e-06	3.39e-06
1	rs565452	4402901	2.03437e-06	4.04e-06
1	rs523634	4407985	2.52117e-06	4.5e-06
1	rs585160	4408306	1.9635e-06	5.04e-06
1	rs598894	4414086	2.16681e-06	5.33e-06
1	rs527351	4414154	3.09182e-06	4e-06
1	rs596133	4414716	3.44413e-06	9.05e-06
1	rs585281	4414824	2.71849e-06	5.41e-06
1	rs12022854	4417961	9.69742e-07	2.67e-06
1	rs349391	4422005	3.70649e-06	1.68e-05
1	rs16838800	4422230	1.35448e-06	2.75e-06
1	rs16838812	4424115	1.57227e-06	2.91e-06
1	rs16838813	4424145	1.36038e-06	2.4e-06
1	rs349387	4426418	3.63653e-06	5.46e-06
1	rs727658	4435270	1.75768e-06	2.39e-06
1	rs2926484	4436021	4.07656e-06	3.6e-06
1	rs1495249	4441167	2.14488e-06	2.98e-06
1	rs12037374	4443108	3.10069e-06	2.85e-06
1	rs6679220	4459689	4.99543e-06	1.68e-05
1	rs12116790	4464933	1.37944e-06	2.53e-06
1	rs505933	4471733	2.47487e-06	1.85e-05
1	rs4654432	4481215	1.36314e-05	4.44e-05
1	rs4654433	4481632	1.17821e-05	2.29e-05
1	rs737324	4482610	9.2697e-06	9.32e-05
1	rs6681282	4492424	1.41003e-06	7.32e-06
1	rs1565452	4493688	2.08644e-06	4.89e-06
1	rs780573	4501984	1.40361e-06	2.46e-06
1	rs7531965	4504571	9.87935e-07	2.66e-06
1	rs780586	4504927	1.19758e-05	9.33e-06
1	rs780587	4505966	1.59385e-06	2.34e-06
1	rs10799233	4506845	1.06549e-06	2.41e-06
1	rs780594	4507763	8.95036e-07	3.3e-06
1	rs17453210	4508348	1.25004e-06	2.75e-06
1	rs10737409	4522466	1.94115e-06	4.52e-06
1	rs664520	4523357	8.5678e-07	2.78e-06
1	rs10915545	4529544	9.8073e-07	3.35e-06
1	rs12142580	4532684	2.76191e-06	3.73e-06
1	rs12142584	4532711	2.57587e-06	2.82e-06
1	rs6426417	4536676	2.18697e-06	4.61e-06
1	rs1037800	4540795	1.38587e-06	2.8e-06
1	rs6426418	4541425	9.06838e-07	4.1e-06
1	rs16839089	4541444	1.42103e-06	2.34e-06
1	rs350171	4544793	1.53221e-06	2.6e-06
1	rs350186	4549101	1.29713e-06	2.75e-06
1	rs705689	4549307	8.95733e-07	2.43e-06
1	rs705690	4549380	8.06917e-07	2.47e-06
1	rs780606	4549402	1.39778e-06	2.34e-06
1	rs350187	4549933	1.84324e-06	3.51e-06
1	rs780608	4550753	8.58697e-07	2.33e-06
1	rs780611	4551455	7.98016e-07	2.33e-06
1	rs780614	4551679	9.37381e-07	2.42e-06
1	rs350189	4552059	1.30226e-06	2.92e-06
1	rs9659744	4558013	1.09718e-06	3.98e-06
1	rs13374152	4558972	2.52308e-06	3.07e-06
1	rs676853	4561165	1.70389e-06	5.99e-06
1	rs583027	4562045	1.63104e-06	3.58e-06
1	rs350165	4564684	2.89217e-06	6.03e-06
1	rs1710415	4571740	8.09824e-07	2.35e-06
1	rs6703696	4578495	1.87063e-06	2.32e-06
1	rs17348734	4578728	1.05015e-06	2.33e-06
1	rs12038994	4578790	9.37148e-06	5.48e-05
1	rs16839198	4578893	8.30822e-06	5.3e-06
1	rs13375249	4579981	1.98839e-05	1.6e-05
1	rs13375764	4580135	9.73642e-06	9.88e-06
1	rs12039710	4581338	7.36808e-06	7.98e-06
1	rs607850	4581623	8.24355e-07	3.86e-06
1	rs10915551	4587595	1.91309e-06	3.1e-06
1	rs241228	4593614	1.40915e-06	2.96e-06
1	rs17348839	4605403	1.0719e-06	2.42e-06
1	rs241218	4605422	7.99606e-07	2.44e-06
1	rs12092980	4606471	1.09513e-06	4.54e-06
1	rs6690675	4610148	1.16642e-06	2.78e-06
1	rs7542801	4611299	1.70418e-06	3.93e-06
1	rs241256	4614512	2.1907e-06	1.37e-05
1	rs241257	4614822	4.42979e-06	2.36e-05
1	rs171319	4615013	9.94645e-07	4.1e-06
1	rs4654556	4615331	1.18975e-05	7.99e-06
1	rs241275	4627979	3.87798e-06	5.69e-06
1	rs241278	4629408	2.12275e-06	2.65e-06
1	rs16839328	4630342	4.57404e-05	9.95e-05
1	rs7526879	4630483	2.58981e-06	6.42e-06
1	rs241212	4631266	8.64375e-06	2.83e-05
1	rs1541318	4634978	1.57216e-06	2.78e-06
1	rs241225	4641742	1.57851e-06	2.69e-06
1	rs619364	4646379	1.09488e-06	4.5e-06
1	rs536749	4646485	1.65023e-06	3.03e-06
1	rs532259	4646963	1.54237e-06	2.76e-06
1	rs164772	4652512	0.000143622	4.06e-05
1	rs651695	4657295	1.14155e-06	2.85e-06
1	rs12567277	4658538	7.18534e-07	2.32e-06
1	rs618751	4662532	1.26687e-06	4.23e-06
1	rs6668002	4682104	9.60767e-07	2.53e-06
1	rs12403290	4682532	1.53442e-06	2.93e-06
1	rs7527078	4690893	6.25457e-06	9.68e-06
1	rs4654577	4691182	1.43332e-06	2.88e-06
1	rs10799249	4691860	7.7184e-06	2.26e-05
1	rs2071967	4696092	2.14666e-06	6.21e-06
1	rs2101195	4697300	1.87786e-05	9.42e-05
1	rs7533451	4705931	7.97245e-07	2.55e-06
1	rs6702210	4712484	8.42153e-07	2.36e-06
1	rs900501	4717340	1.54913e-06	2.59e-06
1	rs1483198	4717391	1.9142e-06	7.92e-06
1	rs3947662	4718551	1.00919e-06	2.5e-06
1	rs17455108	4724048	1.79879e-06	3.77e-06
1	rs11587129	4731928	8.14218e-07	2.55e-06
1	rs12409187	4733793	1.43868e-06	2.38e-06
1	rs11588881	4737383	1.02111e-06	2.37e-06
1	rs2071989	4737605	3.14716e-06	3.75e-06
1	rs2071995	4738678	4.97443e-06	5.75e-06
1	rs11809744	4739425	2.46172e-06	3.38e-06
1	rs3820250	4780750	3.03064e-06	2.64e-06
1	rs3820251	4781151	1.69254e-06	4.66e-06
1	rs16839525	4787414	1.8867e-06	2.33e-06
1	rs3766964	4792184	6.85081e-07	2.35e-06
1	rs4448488	4792654	2.04471e-06	2.66e-06
1	rs442170	4794114	6.69796e-06	7.79e-06
1	rs392630	4796558	2.51718e-06	3.67e-06
1	rs3753702	4799200	1.23178e-06	2.45e-06
1	rs431966	4802728	3.41865e-06	9.66e-06
1	rs367673	4803265	6.94742e-07	2.34e-06
1	rs414176	4805106	7.9339e-07	4.37e-06
1	rs434474	4814117	7.44419e-07	2.36e-06
1	rs428001	4814400	8.32653e-07	2.33e-06
1	rs3766969	4814751	2.4015e-06	4.16e-06
1	rs368420	4819803	7.47251e-07	2.57e-06
1	rs397559	4820799	7.3874e-07	2.38e-06
1	rs443850	4821297	2.22866e-06	6.19e-06
1	rs12066439	4824311	1.54595e-05	2.09e-05
1	rs2743979	4825152	1.31959e-06	4.38e-06
1	rs16839634	4830485	1.64332e-06	2.47e-06
1	rs12030346	4831995	9.59576e-07	2.55e-06
1	rs414909	4838241	1.17908e-06	3.87e-06
1	rs41355644	4844823	1.3085e-06	3.06e-06
1	rs9426484	4845112	7.91678e-07	3.06e-06
1	rs6426434	4845892	7.23678e-07	2.43e-06
1	rs11805709	4847594	1.10989e-05	1.36e-05
1	rs2235441	4851209	1.3289e-06	2.92e-06
1	rs12408533	4853068	1.36673e-06	2.35e-06
1	rs4654606	4858408	1.68257e-06	4.25e-06
1	rs7534770	4867549	1.13261e-06	2.84e-06
1	rs12122126	4881267	1.00846e-06	2.88e-06
1	rs1883347	4883095	1.14119e-06	3.88e-06
1	rs12028621	4888723	3.82247e-06	8.26e-06
1	rs12028290	4889912	2.8042e-06	6.38e-06
1	rs12118185	4897567	4.70434e-06	4.07e-06
1	rs11576972	4897644	1.83955e-06	3.61e-06
1	rs7527319	4901737	8.70104e-07	3.65e-06
1	rs11805663	4906358	1.35596e-06	2.45e-06
1	rs6693945	4911172	7.47024e-07	3.77e-06
1	rs6426440	4914910	8.50991e-07	2.95e-06
1	rs12567053	4928868	2.2014e-06	2.47e-06
1	rs12094945	4933154	6.68207e-07	2.34e-06
1	rs7548372	4943523	1.17396e-06	4.31e-06
1	rs6658585	4945481	1.18693e-06	2.9e-06
1	rs4654464	4951565	8.84295e-07	2.61e-06
1	rs10915656	4958939	2.28082e-06	7.69e-06
1	rs2031246	4959786	7.518e-07	2.54e-06
1	rs1998542	4960911	2.4086e-06	3.51e-06
1	rs7524606	4963637	4.64866e-06	3.12e-06
1	rs1980722	4964005	9.19103e-07	2.5e-06
1	rs10753391	4967976	2.51693e-06	3.88e-06
1	rs12034557	4971507	1.74281e-06	4.42e-06
1	rs10915670	4975417	1.09827e-06	2.66e-06
1	rs12035499	4980692	9.20328e-07	2.32e-06
1	rs6698453	4982386	1.05107e-06	2.43e-06
1	rs10915671	4983217	1.72652e-06	2.93e-06
1	rs12043326	4983479	1.15997e-06	2.6e-06
1	rs4141867	4983798	6.5311e-07	2.33e-06
1	rs1535733	4984372	1.37836e-06	2.88e-06
1	rs6666792	4984667	1.4139e-06	4.54e-06
1	rs2411955	4984994	1.93467e-06	2.48e-06
1	rs1886110	4986306	1.93243e-06	2.41e-06
1	rs4529681	4986435	1.88684e-06	2.98e-06
1	rs4644459	4986508	1.87025e-06	2.33e-06
1	rs6666453	4987424	3.13791e-06	4.91e-06
1	rs12049256	4995026	6.42341e-07	2.33e-06
1	rs10915683	4996185	6.74479e-07	2.79e-06
1	rs12048035	4996307	7.74243e-07	2.57e-06
1	rs9426468	4998385	6.77092e-07	2.57e-06
1	rs17349719	5001809	7.63141e-07	2.71e-06
1	rs7555212	5002367	4.25198e-06	5.95e-06
1	rs6426368	5002626	1.2457e-05	1.35e-05
1	rs6669905	5002713	1.08791e-05	1.52e-05
1	rs7531490	5005480	7.64347e-06	4.67e-05
1	rs7534281	5005775	4.99005e-06	2.19e-05
1	rs10915296	5007235	8.06109e-06	5.55e-06
1	rs7518523	5031561	1.17128e-06	2.77e-06
1	rs6666330	5037812	4.18164e-06	1.13e-05
1	rs2334268	5042266	1.24996e-06	2.38e-06
1	rs7541612	5048624	1.30486e-06	3.08e-06
1	rs6683624	5051710	9.82622e-07	2.33e-06
1	rs10158288	5061519	3.26192e-06	6.59e-06
1	rs10915307	5063293	8.66806e-06	1.2e-05
1	rs10737393	5064205	3.66379e-06	8.79e-06
1	rs10915309	5065850	3.35899e-06	7.42e-06
1	rs10915310	5068210	2.81685e-06	2.79e-06
1	rs10799151	5068245	2.94058e-06	7.51e-06
1	rs10915314	5076322	8.94508e-07	2.67e-06
1	rs12047764	5077552	1.39145e-06	2.73e-06
1	rs10915317	5081066	2.51859e-06	5.81e-06
1	rs2169089	5088617	8.92646e-07	2.33e-06
1	rs720318	5088994	1.67389e-06	4.12e-06
1	rs1459764	5090715	8.42752e-06	1.01e-05
1	rs10915322	5097354	8.16178e-07	2.32e-06
1	rs6603832	5127543	6.97228e-07	2.57e-06
1	rs10915336	5137666	7.53235e-07	2.33e-06
1	rs3128689	5141640	7.37808e-07	2.37e-06
1	rs6680801	5145066	1.26966e-06	3.05e-06
1	rs10915342	5146071	1.55255e-06	4.37e-06
1	rs2199215	5151476	6.50546e-07	2.34e-06
1	rs1459766	5160731	1.38384e-06	5.8e-06
1	rs2611423	5173804	7.78814e-07	2.37e-06
1	rs6701939	5179806	9.26066e-07	2.38e-06
1	rs4949166	5183812	2.9127e-06	7.27e-06
1	rs6671889	5192703	5.19135e-05	0.000102492
1	rs4949165	5192749	3.88943e-05	8.56e-05
1	rs10492923	5193026	1.9968e-06	3.75e-06
1	rs9439505	5193673	8.27918e-07	2.4e-06
1	rs12409689	5195251	3.86431e-06	5.31e-06
1	rs12122020	5195317	7.74478e-06	9.55e-06
1	rs10492925	5195371	7.9853e-07	3.07e-06
1	rs10799172	5197951	7.80586e-07	2.34e-06
1	rs10799173	5197977	7.6542e-07	2.33e-06
1	rs16840051	5198789	2.11074e-06	1.41e-05
1	rs6681359	5200732	8.5525e-07	2.74e-06
1	rs10915365	5222596	4.71321e-05	3.24e-05
1	rs16840076	5229465	1.42234e-06	3.33e-06
1	rs4076635	5230746	7.44878e-07	2.67e-06
1	rs12038986	5245818	2.49173e-05	0.000124657
1	rs12041491	5253436	5.69889e-05	7.48e-05
1	rs12083008	5253532	8.38016e-07	2.35e-06
1	rs10492932	5253545	5.04695e-05	0.000161948
1	rs7536712	5253664	8.45568e-07	3.09e-06
1	rs2722782	5258556	1.00498e-06	2.63e-06
1	rs2722787	5264517	9.49879e-07	4.8e-06
1	rs12043987	5264697	3.5589e-06	9.02e-06
1	rs12031466	5293365	6.10228e-06	1.23e-05
1	rs4847562	5295776	1.44281e-06	2.57e-06
1	rs473104	5297845	3.15327e-06	3.41e-06
1	rs480807	5303371	4.17088e-06	6.24e-06
1	rs6687834	5303446	1.96398e-06	8.62e-06
1	rs571977	5308257	6.78256e-07	3.19e-06
1	rs12135834	5309667	1.03928e-06	3.08e-06
1	rs12128282	5309897	1.04495e-06	2.76e-06
1	rs6686714	5310609	1.02771e-06	4.65e-06
1	rs16840287	5315321	1.82201e-06	2.37e-06
1	rs16840289	5315481	1.65593e-06	2.33e-06
1	rs12089315	5318552	6.54484e-06	2.42e-05
1	rs2945618	5318783	1.55656e-06	4.21e-06
1	rs499416	5324231	9.02986e-07	2.71e-06
1	rs12139398	5325724	1.91926e-06	6.86e-06
1	rs648378	5325924	2.31378e-06	6.4e-06
1	rs536995	5326050	7.23846e-07	2.36e-06
1	rs646542	5326334	2.7629e-06	5.74e-06
1	rs493993	5330239	1.43651e-06	6.39e-06
1	rs494138	5330286	1.61527e-06	3.54e-06
1	rs495765	5330415	7.76665e-07	2.36e-06
1	rs583170	5334414	1.92548e-06	6.61e-06
1	rs613882	5337492	1.2154e-06	2.66e-06
1	rs10492935	5341232	1.21103e-06	2.56e-06
1	rs17423547	5341464	1.75932e-06	9.19e-06
1	rs10915404	5343828	7.03512e-07	2.35e-06
1	rs7530063	5352492	7.50399e-07	2.32e-06
1	rs9439550	5357171	6.97998e-07	2.33e-06
1	rs9439551	5362292	1.13363e-06	2.41e-06
1	rs9439521	5368589	6.55831e-07	3.35e-06
1	rs9439522	5368747	6.44399e-07	2.37e-06
1	rs9439523	5368769	6.60952e-07	2.49e-06
1	rs9439525	5369177	6.71063e-07	2.42e-06
1	rs10915413	5371579	6.47214e-07	2.33e-06
1	rs4478820	5371934	6.52553e-07	2.4e-06
1	rs10915414	5373366	2.46099e-06	3.33e-06
1	rs4847565	5384328	6.50164e-07	2.33e-06
1	rs874995	5386597	6.65643e-07	2.82e-06
1	rs16840538	5390209	1.90877e-06	2.42e-06
1	rs4847564	5390278	6.50476e-07	2.38e-06
1	rs11587319	5408889	1.42471e-06	2.55e-06
1	rs7552583	5410349	1.50207e-06	2.38e-06
1	rs12410822	5411433	6.7957e-07	2.32e-06
1	rs7364349	5421533	1.16733e-06	2.82e-06
1	rs7418357	5471517	8.80683e-07	3.44e-06
1	rs11576458	5475581	1.46465e-06	4.49e-06
1	rs11576460	5475598	1.17344e-06	3e-06
1	rs6688540	5478901	8.96154e-07	3.33e-06
1	rs6603839	5480101	9.40079e-07	3.11e-06
1	rs7415936	5491501	9.27789e-07	2.46e-06
1	rs12724170	5493392	1.07175e-06	3.5e-06
1	rs9787315	5544659	8.39302e-07	3.17e-06
1	rs17028069	5545279	9.26577e-07	2.36e-06
1	rs2071957	5555529	1.50118e-06	3.15e-06
1	rs12123786	5563587	6.4512e-06	1.23e-05
1	rs1967969	5584014	8.85998e-07	3.44e-06
1	rs9787199	5592799	9.10809e-07	2.34e-06
1	rs2153900	5594737	8.58897e-07	3.03e-06
1	rs11260640	5596696	1.99546e-06	2.84e-06
1	rs1418630	5597755	1.73425e-06	2.86e-06
1	rs1578717	5601948	8.64651e-07	2.34e-06
1	rs7515958	5603850	8.46701e-07	2.42e-06
1	rs2211417	5611729	8.87764e-07	2.33e-06
1	rs12062988	5614731	1.35478e-06	3.52e-06
1	rs12069164	5618540	1.37785e-06	2.53e-06
1	rs6673119	5625566	1.26463e-06	2.5e-06
1	rs4845837	5631545	6.97668e-07	2.36e-06
1	rs10796403	5634851	9.12335e-07	3.87e-06
1	rs7522344	5635316	1.00243e-06	2.77e-06
1	rs1775403	5636732	1.01697e-06	2.84e-06
1	rs1775404	5636818	1.52173e-06	3.65e-06
1	rs2226156	5637079	7.64581e-07	2.56e-06
1	rs1775420	5641919	1.26291e-06	2.75e-06
1	rs4845803	5645429	6.78216e-07	2.97e-06
1	rs4845805	5645712	6.77939e-07	2.33e-06
1	rs10907200	5646002	6.86322e-07	2.34e-06
1	rs10907201	5658267	7.96342e-07	3.18e-06
1	rs709187	5670466	6.5897e-07	2.58e-06
1	rs11260661	5671493	3.27585e-06	3.37e-06
1	rs707583	5671757	7.30089e-07	2.39e-06
1	rs17459914	5676653	8.22314e-07	2.33e-06
1	rs35152314	5677112	1.5625e-06	2.47e-06
1	rs10157794	5680231	2.60592e-06	4.8e-06
1	rs12143743	5683507	1.01566e-06	2.56e-06
1	rs17426290	5683697	3.72884e-06	6.07e-06
1	rs1695624	5684738	1.00312e-06	2.38e-06
1	rs9439607	5686019	1.24102e-06	3.26e-06
1	rs1775401	5686132	1.04263e-06	3.4e-06
1	rs770682	5689610	9.42287e-07	2.35e-06
1	rs11260666	5699634	2.43427e-06	3.79e-06
1	rs971814	5707162	2.31369e-06	5.75e-06
1	rs1499395	5707938	2.98069e-06	7.44e-06
1	rs707586	5710443	9.53417e-07	3.38e-06
1	rs1775408	5717138	1.73025e-06	3.47e-06
1	rs1695629	5718016	3.04286e-06	4.05e-06
1	rs1763322	5718414	7.20819e-06	7.15e-06
1	rs1695628	5718574	5.16901e-06	1.64e-05
1	rs707580	5724940	1.03317e-05	1.21e-05
1	rs707593	5736682	4.07821e-05	1.73e-05
1	rs811284	5739638	6.55234e-05	5.63e-05
1	rs770706	5747373	8.77375e-06	3.53e-05
1	rs770707	5747488	1.94089e-06	3.84e-06
1	rs1278832	5748611	7.22369e-06	1.38e-05
1	rs709189	5748792	1.50427e-06	3.33e-06
1	rs770710	5750582	9.82023e-07	2.36e-06
1	rs770711	5751020	7.51652e-07	2.33e-06
1	rs811285	5752340	1.09937e-06	2.33e-06
1	rs796396	5764879	1.70261e-06	5.54e-06
1	rs873982	5770265	7.2147e-07	2.36e-06
1	rs2649086	5782769	1.46438e-06	3.87e-06
1	rs1875037	5785135	6.60562e-07	2.33e-06
1	rs2842258	5790498	7.55644e-07	2.48e-06
1	rs11260682	5805605	5.74544e-06	7.37e-06
1	rs924378	5806349	6.86676e-06	6.35e-06
1	rs17429690	5814135	1.15539e-06	2.51e-06
1	rs12060268	5815248	7.65195e-06	6.92e-06
1	rs17028749	5817265	6.3112e-06	5.97e-06
1	rs3935073	5830967	9.96251e-07	2.44e-06
1	rs4276922	5831118	1.19482e-05	1.23e-05
1	rs9725925	5879772	2.61874e-05	6.54e-05
1	rs9308476	5880466	7.79108e-07	2.36e-06
1	rs489834	5902761	7.8683e-07	2.57e-06
1	rs1698980	5903958	1.04174e-06	2.88e-06
1	rs4845825	5904744	2.04786e-06	3.98e-06
1	rs1287616	5908733	9.67107e-07	2.44e-06
1	rs17471243	5909639	1.63448e-06	4.92e-06
1	rs1287617	5910574	7.57302e-07	2.43e-06
1	rs548726	5913621	1.36955e-06	2.77e-06
1	rs11121600	5921042	1.4108e-06	4.29e-06
1	rs11121605	5921585	1.50525e-06	4.24e-06
1	rs12133533	5922834	6.23766e-06	7.09e-06
1	rs11121648	5923788	9.68072e-07	3.29e-06
1	rs489933	5925801	1.7665e-06	5.9e-06
1	rs12737596	5925955	8.47383e-06	9.92e-06
1	rs868162	5934236	1.4904e-05	1.13e-05
1	rs868163	5934490	1.24001e-06	3.72e-06
1	rs4908559	5944138	1.54619e-06	3.95e-06
1	rs10746504	5946950	1.47179e-06	6.66e-06
1	rs2282281	5948677	1.69779e-06	3.28e-06
1	rs11122098	5949018	3.07076e-05	1.31e-05
1	rs2312464	5960503	7.10441e-06	3.23e-05
1	rs12120967	5965381	6.36681e-06	4.47e-06
1	rs3747987	5966119	1.31483e-06	4.62e-06
1	rs12123214	5967750	2.3667e-05	1.79e-05
1	rs6694744	5971455	2.03356e-06	3.49e-06
1	rs1011994	5985072	9.81784e-06	1.74e-05
1	rs12142363	5986409	1.0675e-05	1.48e-05
1	rs11590436	5988926	2.37166e-05	9.01e-06
1	rs12121044	5989981	6.99406e-06	5.71e-06
1	rs11576617	5993859	7.09394e-06	6.53e-06
1	rs10864284	6009296	3.83244e-05	6.2e-05
1	rs6659420	6011601	4.91313e-05	0.000186794
1	rs4068399	6034200	2.97309e-05	7.56e-05
1	rs4908639	6038583	1.16335e-06	4.79e-06
1	rs709207	6049058	1.33188e-06	2.76e-06
1	rs1295101	6056168	0.000372768	0.000196185
1	rs806114	6067640	9.37747e-07	2.69e-06
1	rs7539366	6079630	6.60867e-07	2.33e-06
1	rs12047044	6112653	1.06922e-06	3.03e-06
1	rs4908752	6125084	9.49361e-07	3.25e-06
1	rs3789543	6137403	1.26471e-06	4.23e-06
1	rs2871871	6139744	2.28753e-06	4.08e-06
1	rs6701690	6141261	2.18134e-06	4.59e-06
1	rs3789541	6141325	1.51027e-06	8.69e-06
1	rs3789530	6153406	1.19649e-06	2.81e-06
1	rs1883606	6207217	1.24124e-06	3.19e-06
1	rs10864393	6211964	1.01243e-06	2.55e-06
1	rs731975	6222501	1.27951e-06	4.89e-06
1	rs12071731	6276167	1.23333e-06	2.5e-06
1	rs1064721	6281377	2.31704e-06	5.53e-06
1	rs14281	6281667	1.26487e-06	2.33e-06
1	rs2057006	6316884	1.10664e-06	2.96e-06
1	rs10489535	6343825	1.66198e-06	2.36e-06
1	rs6682058	6344153	9.39757e-07	2.46e-06
1	rs12404358	6345818	1.23678e-06	2.82e-06
1	rs35553413	6355065	1.02914e-06	2.68e-06
1	rs7554077	6355358	1.08807e-06	2.43e-06
1	rs17361670	6360147	1.12874e-06	2.54e-06
1	rs3789484	6391313	8.10314e-07	2.39e-06
1	rs11801103	6395591	1.67063e-06	2.35e-06
1	rs6680950	6399780	1.08879e-06	2.44e-06
1	rs17029376	6409979	1.72889e-06	2.41e-06
1	rs2010905	6414537	1.66245e-06	2.49e-06
1	rs9662106	6415247	1.09013e-06	2.82e-06
1	rs3789470	6416104	1.58087e-06	2.38e-06
1	rs11364	6475686	8.93675e-07	2.36e-06
1	rs10864548	6501796	9.3023e-07	2.6e-06
1	rs3007421	6530189	9.82942e-07	2.33e-06
1	rs2986739	6548056	8.41934e-06	1.84e-05
1	rs4908901	6568950	9.45485e-07	2.76e-06
1	rs11122082	6590133	5.25905e-06	5.58e-06
1	rs6679649	6606608	1.07851e-06	2.68e-06
1	rs10746502	6607199	1.48697e-06	2.41e-06
1	rs731024	6644723	2.12924e-06	6.41e-06
1	rs1556036	6651728	9.3967e-07	2.55e-06
1	rs4587589	6657355	6.98141e-07	2.38e-06
1	rs200457	6705356	4.69097e-06	7.76e-06
1	rs7549198	6709610	3.57213e-06	1.89e-05
1	rs2235564	6713114	6.93501e-07	2.32e-06
1	rs200440	6713282	6.39781e-07	3.08e-06
1	rs156985	6742281	3.91064e-06	1.15e-05
1	rs200444	6745444	1.20185e-06	2.51e-06
1	rs277686	6747897	6.67051e-07	2.88e-06
1	rs156989	6748129	6.44743e-07	2.39e-06
1	rs3827729	6756434	2.10994e-06	6.62e-06
1	rs278017	6763137	6.44478e-07	2.32e-06
1	rs399242	6766736	8.97327e-06	2.14e-05
1	rs11122119	6768856	1.45218e-06	3.81e-06
1	rs277671	6771569	6.88331e-06	1.07e-05
1	rs277672	6771607	6.3916e-07	2.7e-06
1	rs202577	6784053	6.67676e-07	2.33e-06
1	rs11122129	6808677	1.24219e-06	2.37e-06
1	rs17027008	6817343	1.23745e-06	2.97e-06
1	rs422111	6823923	6.64745e-07	2.34e-06
1	rs378930	6826467	7.95748e-07	2.67e-06
1	rs406028	6826571	6.47983e-07	2.33e-06
1	rs406619	6826588	9.15708e-07	2.77e-06
1	rs448886	6829582	8.52908e-07	2.85e-06
1	rs1542899	6853355	1.51594e-06	2.96e-06
1	rs11578279	6898515	1.04495e-06	2.73e-06
1	rs4908570	6904879	1.0044e-06	2.87e-06
1	rs17441830	6921578	9.58385e-07	2.33e-06
1	rs17029963	6927026	3.64929e-05	0.000111071
1	rs6657847	6927523	7.09006e-07	3.09e-06
1	rs11120780	6927752	9.78367e-07	3.18e-06
1	rs17029988	6938689	2.99845e-05	3.95e-05
1	rs6655933	6939528	8.98924e-07	2.83e-06
1	rs950493	6944804	1.72036e-06	3.18e-06
1	rs10399866	6945530	9.06223e-07	2.82e-06
1	rs12727063	6952326	8.56418e-07	2.45e-06
1	rs17030041	6955333	3.08471e-06	1.3e-05
1	rs4908426	6960927	1.63815e-06	3.71e-06
1	rs41447147	6990491	2.84381e-06	3.84e-06
1	rs6577395	6991925	1.10799e-06	2.89e-06
1	rs4908575	7005344	6.54508e-07	2.75e-06
1	rs12134815	7006544	6.50985e-07	2.59e-06
1	rs7538627	7006698	6.78838e-07	2.41e-06
1	rs10864255	7014639	6.76372e-07	2.32e-06
1	rs11120797	7018719	9.79677e-06	1.75e-05
1	rs1013248	7019816	6.33924e-07	2.39e-06
1	rs11120799	7024222	1.81055e-06	2.7e-06
1	rs17030082	7029262	6.80138e-07	2.38e-06
1	rs6679134	7035830	6.68984e-07	2.37e-06
1	rs4518923	7036802	1.57898e-06	3.14e-06
1	rs6701312	7040973	7.63567e-07	2.46e-06
1	rs6698901	7041175	7.92412e-07	2.54e-06
1	rs2898915	7063387	1.10889e-06	5.49e-06
1	rs12061141	7069808	7.06446e-07	2.36e-06
1	rs6656639	7072550	8.82531e-07	2.35e-06
1	rs11120818	7085510	1.95767e-06	4.45e-06
1	rs4243823	7088855	6.52019e-07	2.73e-06
1	rs12048981	7091586	6.92941e-07	2.33e-06
1	rs7517585	7099266	9.66237e-07	2.74e-06
1	rs7553100	7117542	3.06945e-06	6.23e-06
1	rs3923058	7125413	1.08897e-06	2.43e-06
1	rs4908596	7127054	8.69541e-07	2.67e-06
1	rs9434458	7141352	6.92305e-07	2.4e-06
1	rs11120837	7141813	2.08107e-06	2.57e-06
1	rs9434833	7144893	1.09355e-06	3.33e-06
1	rs7515073	7146575	9.67966e-07	2.7e-06
1	rs9434834	7146809	1.0259e-06	2.4e-06
1	rs2071918	7150577	1.07775e-06	2.74e-06
1	rs10864279	7155815	1.02791e-06	2.65e-06
1	rs10779675	7179861	1.79021e-06	4.67e-06
1	rs6656160	7180424	9.81614e-07	2.79e-06
1	rs4908600	7196659	8.26914e-07	2.62e-06
1	rs12090163	7196879	1.11484e-06	2.85e-06
1	rs4908601	7201068	1.67162e-06	3.08e-06
1	rs7527889	7213619	6.40836e-06	1.79e-05
1	rs4908602	7220970	9.47874e-06	1.45e-05
1	rs6667429	7221458	1.34645e-06	2.39e-06
1	rs11120869	7222102	7.03887e-07	2.4e-06
1	rs6680365	7236810	1.08719e-06	3.08e-06
1	rs4908605	7245434	7.86027e-07	3.04e-06
1	rs4908607	7269323	6.54428e-07	2.45e-06
1	rs1304711	7270320	6.57277e-07	2.36e-06
1	rs1304712	7270538	6.6509e-07	2.33e-06
1	rs2157499	7271472	9.86332e-07	2.4e-06
1	rs12035586	7273020	6.4633e-07	3.78e-06
1	rs12144179	7288507	2.18455e-06	6.02e-06
1	rs1476047	7312172	7.69393e-07	2.73e-06
1	rs7544004	7314529	7.57095e-07	2.63e-06
1	rs6577428	7314655	8.39563e-07	3.08e-06
1	rs7549870	7316114	8.45065e-07	3.02e-06
1	rs7547519	7316136	7.61397e-07	3.1e-06
1	rs6661170	7317659	9.25411e-07	2.32e-06
1	rs7515140	7320047	8.4971e-07	2.33e-06
1	rs7549382	7320903	7.27391e-07	2.33e-06
1	rs4908612	7322160	7.1614e-07	2.8e-06
1	rs1034453	7324959	3.01279e-06	6.05e-06
1	rs7517429	7326201	1.72346e-06	3.67e-06
1	rs1034454	7326520	1.76231e-06	3.55e-06
1	rs2412147	7331347	7.61076e-07	2.35e-06
1	rs11120894	7340844	1.3566e-06	5.1e-06
1	rs11120896	7361338	9.20014e-07	2.89e-06
1	rs2301462	7392594	7.06921e-07	2.33e-06
1	rs10864294	7393320	4.3184e-06	5.51e-06
1	rs6691196	7394818	1.51721e-06	2.78e-06
1	rs705681	7402480	7.50727e-07	2.47e-06
1	rs705680	7402502	6.58994e-07	2.61e-06
1	rs845244	7406114	6.63813e-07	3.02e-06
1	rs4908456	7406419	1.17917e-06	2.55e-06
1	rs845240	7409156	7.83749e-07	2.53e-06
1	rs4908624	7412088	7.97066e-07	2.4e-06
1	rs845196	7419591	7.43041e-07	2.34e-06
1	rs845195	7419680	7.45421e-07	2.99e-06
1	rs845194	7420889	7.35618e-07	2.37e-06
1	rs705672	7420904	7.52847e-07	2.75e-06
1	rs845265	7425417	7.30985e-07	2.33e-06
1	rs845222	7429092	7.5401e-07	2.37e-06
1	rs3752543	7430394	1.19682e-06	2.77e-06
1	rs11579620	7432615	1.22046e-06	2.52e-06
1	rs845218	7433862	1.39026e-06	2.9e-06
1	rs845208	7443087	9.56319e-07	2.9e-06
1	rs4908629	7444519	2.05156e-06	3.43e-06
1	rs845232	7448256	8.85527e-07	2.37e-06
1	rs2097518	7460433	1.03258e-06	3.32e-06
1	rs845206	7468205	1.56399e-06	2.52e-06
1	rs763162	7468836	8.36525e-07	2.38e-06
1	rs12088178	7486317	6.76533e-07	2.33e-06
1	rs1193219	7492120	6.70923e-07	2.84e-06
1	rs1193220	7492265	7.36634e-07	2.33e-06
1	rs1193221	7492991	9.86277e-07	5.36e-06
1	rs1193247	7513252	1.09716e-06	2.79e-06
1	rs17030898	7518513	2.24397e-06	2.33e-06
1	rs1616122	7521585	6.4036e-07	2.62e-06
1	rs1201529	7527996	6.68078e-07	2.38e-06
1	rs732400	7529087	1.84713e-06	2.49e-06
1	rs1011126	7536238	7.41893e-07	2.51e-06
1	rs2796483	7541345	6.56286e-07	2.44e-06
1	rs7526892	7551455	1.81684e-06	3.69e-06
1	rs1750849	7552326	1.15566e-06	8.67e-06
1	rs1309332	7552461	6.50262e-07	2.33e-06
1	rs10864304	7557152	4.91893e-06	1.11e-05
1	rs6577446	7571996	6.87907e-07	2.35e-06
1	rs2177901	7577762	6.97985e-07	3.24e-06
1	rs1193167	7590448	6.83033e-07	5.21e-06
1	rs11120970	7612284	1.166e-06	2.32e-06
1	rs6696544	7621589	8.6374e-07	2.57e-06
1	rs10492961	7637979	9.02455e-07	2.33e-06
1	rs12139470	7682489	1.0807e-06	2.45e-06
1	rs12139551	7682773	1.111e-06	2.92e-06
1	rs17031211	7688059	1.12912e-06	2.92e-06
1	rs10495758	7689389	1.08093e-06	2.64e-06
1	rs4908660	7707287	7.12999e-07	2.33e-06
1	rs9434882	7717962	1.9636e-06	6.15e-06
1	rs17376559	7718093	4.9414e-06	8.74e-06
1	rs4908473	7731730	1.75948e-06	2.97e-06
1	rs6658296	7735380	1.87743e-06	7.08e-06
1	rs3011926	7737799	1.86257e-06	5.52e-06
1	rs2995032	7753132	6.83313e-07	2.42e-06
1	rs2995034	7770901	6.35773e-07	2.42e-06
1	rs4908688	7795554	9.99788e-07	2.7e-06
1	rs1417986	7797734	8.54669e-07	2.56e-06
1	rs9919220	7811961	1.00522e-06	3.78e-06
1	rs9919223	7812398	2.60913e-06	9.91e-06
1	rs4908481	7816543	2.38827e-06	6.12e-06
1	rs41402249	7822723	6.61468e-06	1.9e-05
1	rs697672	7826347	3.89549e-06	3.64e-06
1	rs41454244	7829286	1.55516e-06	3.34e-06
1	rs707458	7832212	7.72523e-07	2.76e-06
1	rs836755	7846527	8.75806e-06	2.17e-05
1	rs11121023	7848557	1.24082e-06	2.92e-06
1	rs707463	7850062	1.6776e-05	4.75e-05
1	rs697686	7850218	1.47319e-05	5.5e-05
1	rs4908694	7850898	4.00235e-06	7.26e-06
1	rs1012477	7858135	4.06156e-06	1.37e-05
1	rs228688	7879130	9.4977e-06	1.77e-05
1	rs10462018	7879627	3.72083e-06	5.86e-06
1	rs228694	7883834	8.15754e-06	4.23e-05
1	rs697690	7884580	1.64696e-05	1.62e-05
1	rs17374439	7888438	3.14063e-06	1.05e-05
1	rs707472	7906008	1.73705e-06	5.42e-06
1	rs228652	7908888	1.16466e-06	2.33e-06
1	rs4908486	7914835	1.55486e-06	6.39e-06
1	rs531485	7921952	1.04409e-06	3.74e-06
1	rs500508	7927456	6.71907e-06	5.67e-06
1	rs579992	7927981	1.05933e-06	2.35e-06
1	rs2066978	7928759	1.61215e-06	6.4e-06
1	rs228721	7931588	7.77294e-07	2.48e-06
1	rs228703	7944264	1.14755e-06	3.73e-06
1	rs1040396	7952404	7.55661e-07	2.59e-06
1	rs227147	7955089	6.76195e-07	2.32e-06
1	rs12068202	7961294	1.05833e-05	1.01e-05
1	rs161803	7975789	1.05286e-05	1.22e-05
1	rs161822	7989139	2.76468e-05	2.63e-05
1	rs2453021	7989566	6.61611e-07	2.36e-06
1	rs161811	7999602	1.76906e-05	2.04e-05
1	rs2493215	8007716	7.39735e-07	2.32e-06
1	rs226473	8008968	7.52829e-07	3.05e-06
1	rs161801	8042736	6.74001e-07	2.38e-06
1	rs17367289	8053135	1.16639e-06	3.02e-06
1	rs225100	8066914	6.39009e-07	2.32e-06
1	rs397349	8074872	1.23308e-06	2.96e-06
1	rs28624	8084355	1.15668e-06	3.11e-06
1	rs4908727	8163122	4.66106e-06	5.19e-06
1	rs7545677	8165619	4.00076e-06	7.35e-06
1	rs6703955	8165975	4.60274e-06	1.01e-05
1	rs11121090	8168634	1.14396e-06	2.99e-06
1	rs4369247	8168993	3.61016e-06	5.54e-06
1	rs7524424	8173369	3.83565e-06	3.84e-06
1	rs4418631	8174197	9.70588e-07	3.71e-06
1	rs11581227	8176194	6.62775e-07	2.46e-06
1	rs6698516	8183615	7.18666e-07	2.87e-06
1	rs7529511	8195226	3.133e-06	8.02e-06
1	rs6577472	8206130	9.86412e-07	3.73e-06
1	rs11121111	8209130	1.17642e-06	3.08e-06
1	rs17032281	8222156	9.19788e-07	2.9e-06
1	rs6701941	8268715	7.2129e-07	2.79e-06
1	rs17509537	8272696	1.35096e-06	2.35e-06
1	rs6683603	8273177	9.27905e-07	2.91e-06
1	rs478128	8276909	9.04789e-07	2.35e-06
1	rs428180	8278899	7.27561e-07	2.33e-06
1	rs12049468	8286693	1.53145e-06	3.29e-06
1	rs388933	8286816	7.27129e-07	2.5e-06
1	rs367915	8288440	7.25467e-07	2.33e-06
1	rs4301655	8313894	1.18507e-06	3.74e-06
1	rs2046845	8316732	1.11844e-06	3.27e-06
1	rs7520292	8317958	7.83832e-07	2.33e-06
1	rs389709	8320045	8.70711e-07	2.76e-06
1	rs10779700	8325842	9.8717e-07	2.53e-06
1	rs3850464	8355467	6.81988e-07	2.51e-06
1	rs11121152	8357221	7.12738e-07	2.33e-06
1	rs1466654	8375913	9.2847e-07	4.51e-06
1	rs9628987	8386730	9.13085e-07	2.43e-06
1	rs10864350	8394796	3.31128e-06	6.06e-06
1	rs10779702	8423510	6.80423e-07	2.38e-06
1	rs301791	8468372	6.9585e-07	2.44e-06
1	rs301797	8487323	9.33056e-07	2.43e-06
1	rs302719	8490320	6.90607e-07	2.86e-06
1	rs172531	8495590	7.1604e-07	2.53e-06
1	rs301801	8495945	7.01539e-07	2.33e-06
1	rs11121182	8522553	8.16216e-07	3.41e-06
1	rs751790	8529141	7.95842e-07	2.39e-06
1	rs12568293	8540912	7.86072e-07	2.35e-06
1	rs6577491	8574972	7.41632e-07	2.91e-06
1	rs926951	8608106	9.79234e-07	2.55e-06
1	rs4581300	8610505	1.28211e-06	3.8e-06
1	rs6577499	8612104	7.89744e-07	2.36e-06
1	rs17386406	8643497	3.37478e-06	6.3e-06
1	rs7537982	8644007	6.94248e-07	2.57e-06
1	rs6675857	8652154	9.34214e-07	2.69e-06
1	rs11121204	8654305	8.29256e-07	2.56e-06
1	rs7523186	8655495	7.64649e-07	2.32e-06
1	rs12136766	8663821	8.07762e-07	2.85e-06
1	rs2401138	8704059	2.85672e-06	5.26e-06
1	rs1463053	8705037	7.5341e-07	2.68e-06
1	rs4908506	8728978	1.28274e-06	5.68e-06
1	rs7556169	8741401	7.57584e-07	3.33e-06
1	rs10864363	8767311	7.95238e-07	2.33e-06
1	rs11121221	8767529	7.54713e-07	2.85e-06
1	rs4908773	8769728	1.34363e-06	2.91e-06
1	rs953043	8774451	7.53801e-07	3.4e-06
1	rs4908510	8806345	8.40904e-07	2.71e-06
1	rs12024032	8808185	9.09928e-07	2.75e-06
1	rs12567502	8808820	9.03838e-07	2.38e-06
1	rs10492963	8810341	7.6761e-07	3.35e-06
1	rs4908511	8812390	9.66156e-07	6.6e-06
1	rs10864366	8832499	9.62698e-07	2.75e-06
1	rs6577525	8857104	1.08199e-06	2.84e-06
1	rs7517436	8870876	9.93252e-07	3.59e-06
1	rs7546225	8871965	7.14102e-07	2.4e-06
1	rs11121237	8876392	7.20756e-07	2.35e-06
1	rs10864368	8918313	6.7399e-07	2.36e-06
1	rs11121247	8918795	2.39614e-06	5.26e-06
1	rs2781060	8930369	2.25416e-06	6.53e-06
1	rs6660137	8933242	5.06429e-06	6.29e-06
1	rs7534552	8969219	2.61729e-06	8.13e-06
1	rs4908796	8982906	1.22354e-06	3.56e-06
1	rs10864370	8985036	9.12916e-07	2.8e-06
1	rs6577539	8989235	1.08818e-06	2.37e-06
1	rs914999	8990311	1.08761e-06	2.35e-06
1	rs4418632	8994112	6.87676e-07	2.38e-06
1	rs1409147	9005320	1.05601e-06	7.57e-06
1	rs2274327	9009406	8.12635e-07	3.86e-06
1	rs12738365	9009706	8.01729e-07	2.66e-06
1	rs3765967	9011627	4.47638e-06	7.61e-06
1	rs4466678	9027391	2.42331e-06	2.99e-06
1	rs6577546	9039022	1.66281e-06	3.11e-06
1	rs7513804	9045124	6.46399e-07	2.44e-06
1	rs11121289	9054049	1.90623e-06	2.73e-06
1	rs17389948	9062952	8.3703e-07	2.51e-06
1	rs17027186	9068213	1.93152e-06	4.14e-06
1	rs769902	9080966	1.94431e-06	1.98e-05
1	rs2027222	9084924	9.34531e-07	2.35e-06
1	rs6667506	9093809	1.27392e-06	3.02e-06
1	rs10864381	9095494	1.03345e-06	2.5e-06
1	rs4908526	9102957	9.52987e-07	2.73e-06
1	rs7521322	9114091	1.00854e-06	2.87e-06
1	rs12080175	9116743	7.82254e-07	4.3e-06
1	rs1612895	9122557	8.26977e-07	3.41e-06
1	rs3765962	9127458	1.54481e-06	3.91e-06
1	rs11121317	9138467	2.47419e-06	9.91e-06
1	rs12080794	9151325	2.25393e-06	3.11e-06
1	rs1751670	9158765	5.21851e-06	1.03e-05
1	rs3737669	9164133	7.02913e-07	2.59e-06
1	rs1705299	9177317	6.2882e-06	7.15e-06
1	rs4243826	9205673	1.28085e-06	4.6e-06
1	rs12119878	9218721	8.37526e-07	2.52e-06
1	rs6577556	9219383	7.8892e-07	2.46e-06
1	rs797252	9223160	1.43576e-06	2.4e-06
1	rs11802925	9228624	1.30207e-06	4.48e-06
1	rs809972	9234363	1.73483e-06	3.97e-06
1	rs4908817	9245572	3.18396e-06	4.35e-06
1	rs744900	9248877	1.01283e-06	3.19e-06
1	rs2157480	9250856	8.94922e-07	8.56e-06
1	rs10864392	9250991	1.00165e-06	2.34e-06
1	rs743973	9260900	1.14921e-06	9.17e-06
1	rs737261	9260941	1.2756e-06	4.4e-06
1	rs9435127	9267709	8.10755e-07	2.6e-06
1	rs9434717	9267900	8.10755e-07	2.37e-06
1	rs6577561	9274446	8.20531e-07	2.33e-06
1	rs1009941	9275194	6.8471e-07	2.74e-06
1	rs10489436	9285721	1.0215e-06	3.71e-06
1	rs9434723	9292282	2.69088e-06	4.5e-06
1	rs2239561	9304205	2.02371e-06	4.16e-06
1	rs2268170	9315847	7.31149e-07	2.36e-06
1	rs11121354	9327413	1.20939e-06	3.19e-06
1	rs7517538	9332703	1.16245e-06	5e-06
1	rs6688233	9335745	2.44907e-05	2.99e-05
1	rs11590326	9339205	2.55709e-05	4.9e-05
1	rs11803236	9344415	7.54144e-07	2.95e-06
1	rs9662290	9362341	9.15397e-07	3.13e-06
1	rs17377443	9368136	1.61311e-06	2.85e-06
1	rs630075	9370911	1.93404e-06	7.74e-06
1	rs17377597	9381482	1.67073e-06	4.74e-06
1	rs564709	9382285	1.91259e-06	3.66e-06
1	rs4908842	9387311	7.05692e-07	2.33e-06
1	rs4908843	9387359	6.67617e-07	2.33e-06
1	rs1569422	9387444	1.08779e-06	2.34e-06
1	rs732591	9389218	1.52078e-06	3.76e-06
1	rs926247	9394008	7.63273e-07	2.33e-06
1	rs2075972	9406979	7.94962e-07	2.39e-06
1	rs11121382	9411469	1.30539e-06	4.64e-06
1	rs12760778	9416852	7.74701e-07	2.54e-06
1	rs4908852	9416962	6.53261e-07	2.34e-06
1	rs9435244	9417946	0.000113593	0.00011466
1	rs9435245	9419290	0.000126374	2.9e-05
1	rs10864411	9425540	8.79235e-06	3.39e-05
1	rs17393468	9438540	3.98413e-06	1.54e-05
1	rs11121406	9466292	1.2092e-06	3.11e-06
1	rs12044809	9466803	7.31943e-07	2.57e-06
1	rs12405873	9489406	8.76393e-07	2.35e-06
1	rs10864418	9489972	8.86352e-07	2.36e-06
1	rs9660890	9498113	8.37838e-07	2.39e-06
1	rs9662546	9501492	4.29383e-06	5.67e-06
1	rs9661728	9506275	2.70243e-06	6.38e-06
1	rs10735516	9507004	8.20835e-07	2.33e-06
1	rs10779726	9509821	1.29652e-06	4.61e-06
1	rs12561781	9538654	9.95917e-07	3.29e-06
1	rs7413464	9556061	8.14258e-07	2.54e-06
1	rs7415831	9559063	1.3703e-05	4.22e-05
1	rs7542011	9571422	3.44499e-06	5.31e-06
1	rs9430155	9637591	1.36106e-06	2.33e-06
1	rs9430174	9647137	4.27148e-06	2.19e-05
1	rs6669846	9650571	3.29578e-06	6.01e-06
1	rs4073710	9655795	1.7479e-06	3.69e-06
1	rs4074744	9656571	1.91162e-06	3.97e-06
1	rs6540967	9677002	1.43442e-06	2.85e-06
1	rs10779727	9677853	1.44577e-06	2.41e-06
1	rs11121466	9698262	8.63399e-07	2.45e-06
1	rs12028233	9699768	7.92081e-07	2.98e-06
1	rs4240896	9713500	6.92177e-07	2.75e-06
1	rs11121472	9733221	1.06171e-06	2.36e-06
1	rs9430635	9738786	6.80222e-07	2.59e-06
1	rs4240910	9750457	7.16196e-07	2.42e-06
1	rs6541017	9771564	9.39595e-07	2.33e-06
1	rs11121489	9823784	2.67478e-06	3.26e-06
1	rs1933734	9902128	7.14942e-07	2.73e-06
1	rs10864439	9902900	8.59133e-07	3.23e-06
1	rs935073	9923741	5.29965e-06	6.79e-06
1	rs12128766	9937041	1.28289e-06	2.88e-06
1	rs2890358	10027540	9.37385e-07	2.68e-06
1	rs6683452	10029913	1.47212e-06	3.33e-06
1	rs9430244	10155283	1.14762e-06	2.32e-06
1	rs2273299	10218439	1.01456e-06	2.34e-06
1	rs17034560	10229158	2.41143e-06	3.15e-06
1	rs17034569	10232200	2.7774e-06	2.85e-06
1	rs6541080	10236039	5.07903e-05	0.000119208
1	rs7418410	10236402	0.000317673	0.000590141
1	rs11806619	10244272	6.09343e-06	2.95e-05
1	rs2180185	10246129	4.39461e-05	0.000117551
1	rs4846198	10282186	7.47057e-05	0.000115034
1	rs4240911	10307453	7.60918e-05	9.62e-05
1	rs946501	10309580	2.82712e-05	8.02e-05
1	rs17034615	10311877	1.89388e-06	2.32e-06
1	rs12064209	10326184	2.16513e-06	2.49e-06
1	rs9332414	10326963	2.39498e-05	2.3e-05
1	rs17034643	10332102	3.04672e-05	0.000230183
1	rs12120042	10345325	2.06208e-05	0.000186549
1	rs17397129	10345462	1.20865e-06	2.52e-06
1	rs12120191	10345772	2.24018e-05	5.44e-05
1	rs746881	10346810	4.75123e-05	6.2e-05
1	rs912962	10348712	0.000140088	0.000245576
1	rs10492972	10353112	4.85171e-05	3.87e-05
1	rs3748577	10357406	4.36288e-05	9.64e-05
1	rs17401966	10385471	5.88344e-05	0.000105482
1	rs4333852	10387704	2.6496e-05	5.22e-05
1	rs4475756	10387788	2.04239e-05	7.49e-06
1	rs12734551	10391536	6.39166e-05	8.26e-05
1	rs1555849	10400602	4.41967e-05	0.000610087
1	rs1556917	10400990	2.41883e-05	1.57e-05
1	rs11121543	10404183	2.10728e-06	2.33e-06
1	rs3748578	10420918	3.6938e-05	6.59e-05
1	rs4846216	10447792	3.53472e-05	5.22e-05
1	rs6679596	10454502	9.89097e-07	2.52e-06
1	rs505141	10488314	5.05253e-05	0.000364117
1	rs528713	10488555	4.97883e-05	3.97e-05
1	rs1307494	10509703	1.48461e-06	2.83e-06
1	rs669701	10544725	9.61009e-06	4.9e-05
1	rs670666	10549380	8.60571e-05	5.49e-05
1	rs2506902	10563681	6.35562e-06	1.98e-05
1	rs616402	10566272	2.86529e-05	5.97e-05
1	rs2483678	10582047	1.71398e-06	4.11e-06
1	rs2480782	10593296	2.99079e-06	5.02e-06
1	rs2506898	10604539	8.7489e-07	2.9e-06
1	rs11121582	10607895	1.03672e-06	2.34e-06
1	rs4846230	10608596	8.23014e-07	2.46e-06
1	rs2480773	10609090	8.21352e-07	2.33e-06
1	rs7555790	10613167	9.92992e-05	0.000105357
1	rs10864463	10613560	8.22372e-07	2.37e-06
1	rs4240915	10616484	8.34624e-07	2.38e-06
1	rs12028449	10617034	0.000114973	0.000131299
1	rs9660006	10617272	8.28876e-07	2.86e-06
1	rs11121594	10626922	7.0314e-07	2.36e-06
1	rs6687430	10633245	8.15289e-05	7.77e-05
1	rs6687502	10633273	7.05926e-07	3.29e-06
1	rs12045923	10643829	7.73433e-07	3.64e-06
1	rs6668131	10652605	1.99016e-06	3.32e-06
1	rs284267	10656351	3.56831e-06	7.15e-06
1	rs6666075	10669098	2.33059e-06	4.16e-06
1	rs17035539	10725387	5.18124e-06	7.34e-06
1	rs284321	10726689	2.53425e-06	3.99e-06
1	rs17035549	10739863	6.60475e-06	4.98e-06
1	rs734736	10760510	1.79426e-06	7.55e-06
1	rs710133	10771488	1.56003e-06	2.92e-06
1	rs706007	10780727	1.52974e-06	2.83e-06
1	rs4845843	10801585	3.87886e-06	5.77e-06
1	rs11121613	10823774	2.90133e-06	4.88e-06
1	rs6540948	10823786	7.84997e-07	3.11e-06
1	rs17035686	10825699	2.42101e-06	3.43e-06
1	rs205474	10832861	9.4219e-07	3.1e-06
1	rs6658023	10847340	8.51775e-07	2.61e-06
1	rs6688450	10876600	1.73713e-06	3.64e-06
1	rs539790	10887923	7.39992e-06	1.19e-05
1	rs2143385	10891339	4.39574e-06	4.79e-06
1	rs527676	10891777	4.75656e-06	5.28e-06
1	rs1292657	10893081	8.44782e-07	2.37e-06
1	rs1292664	10905365	1.28053e-06	2.93e-06
1	rs1292665	10907208	1.65214e-06	3.57e-06
1	rs622120	10918758	7.97743e-07	3.49e-06
1	rs1281001	10929298	2.83262e-06	1.85e-05
1	rs10864479	10968730	1.95824e-06	5.5e-06
1	rs1280985	10984406	8.09534e-07	2.73e-06
1	rs12755921	11000276	1.41711e-06	5.13e-06
1	rs6664866	11000721	5.91573e-06	2.41e-05
1	rs1281030	11002579	9.27577e-06	8.47e-06
1	rs1281014	11009543	5.86732e-06	5.03e-06
1	rs1281008	11011002	3.64733e-06	4.92e-06
1	rs12085319	11029478	1.1028e-06	3.04e-06
1	rs11121667	11038476	7.59652e-06	9.8e-06
1	rs11121675	11060075	7.0338e-07	2.36e-06
1	rs7517230	11060799	1.54007e-06	3.86e-06
1	rs968545	11072579	1.32092e-06	2.37e-06
1	rs3765895	11074250	8.58209e-07	2.38e-06
1	rs7556039	11093741	8.74389e-07	2.39e-06
1	rs1194820	11129259	1.95552e-06	4.17e-06
1	rs910660	11130643	2.43078e-06	1.01e-05
1	rs2273336	11151314	4.34359e-06	3.37e-06
1	rs41274510	11181985	1.94781e-06	2.32e-06
1	rs3730381	11194591	8.53364e-06	4.29e-06
1	rs2275528	11199149	7.37451e-06	3.36e-06
1	rs1057079	11205058	1.2529e-06	2.43e-06
1	rs2275942	11206690	7.06901e-06	5.12e-06
1	rs17036421	11215996	8.12044e-06	3.16e-06
1	rs4282823	11216665	6.08068e-06	5.94e-06
1	rs17036458	11238416	7.02439e-06	6.65e-06
1	rs12118640	11244489	7.29778e-06	8.2e-06
1	rs12122678	11248237	6.7921e-06	4.89e-06
1	rs12124598	11255431	6.21482e-06	3.11e-06
1	rs1010447	11269796	7.75612e-07	2.61e-06
1	rs7526649	11278163	8.14373e-07	3.43e-06
1	rs7549109	11278813	1.25931e-06	3.69e-06
1	rs12124983	11286178	1.03612e-06	3.14e-06
1	rs10864494	11286218	8.44126e-06	4.99e-06
1	rs1064261	11288758	9.56785e-07	4.61e-06
1	rs2076655	11289161	1.15934e-06	2.65e-06
1	rs11121703	11293792	8.18142e-07	2.33e-06
1	rs11121704	11293959	8.0174e-07	4.75e-06
1	rs7544489	11299511	1.14608e-06	3.07e-06
1	rs2076656	11301841	7.07198e-06	8.58e-06
1	rs11121706	11302065	8.32135e-07	2.34e-06
1	rs4845858	11304720	1.28858e-06	2.81e-06
1	rs2744816	11361427	0.000323642	0.000126854
1	rs11121720	11364920	0.00105451	0.000101494
1	rs4845992	11383839	1.80023e-06	5.53e-06
1	rs2982384	11401745	7.65193e-07	2.82e-06
1	rs2788558	11411432	8.4483e-07	2.35e-06
1	rs10864499	11415659	1.54195e-06	5.89e-06
1	rs2744854	11419868	1.08607e-06	1.08e-05
1	rs2744857	11421815	2.31591e-06	5.29e-06
1	rs2982371	11444184	1.47893e-06	6.81e-06
1	rs6671983	11461601	2.89097e-06	1.04e-05
1	rs2890085	11476541	2.46844e-05	4.88e-05
1	rs3123602	11489175	2.41924e-06	3.51e-06
1	rs877307	11489255	1.0985e-06	3.78e-06
1	rs2922240	11493832	6.50635e-07	2.47e-06
1	rs11121734	11493868	2.24184e-06	1.57e-05
1	rs2379152	11494851	2.33228e-06	9.68e-06
1	rs3010217	11496715	0.000329562	0.000289448
1	rs2379161	11519780	2.29701e-06	3.88e-06
1	rs11121745	11522312	2.29554e-06	2.83e-06
1	rs12046038	11525533	7.5828e-07	2.54e-06
1	rs7543377	11527304	7.91587e-07	2.56e-06
1	rs7546801	11531076	1.27033e-06	7.15e-06
1	rs6674181	11532525	7.43752e-07	2.41e-06
1	rs6674692	11533011	1.37415e-06	3.87e-06
1	rs10159458	11534053	1.5984e-06	7.21e-06
1	rs11121748	11534542	7.7755e-07	2.38e-06
1	rs2817637	11567190	1.3571e-06	7e-06
1	rs2745260	11586677	1.16653e-06	2.88e-06
1	rs2817613	11607224	1.39209e-06	2.39e-06
1	rs2594289	11614268	8.16498e-07	2.46e-06
1	rs2817597	11618278	8.98267e-07	2.32e-06
1	rs10864520	11633982	2.37898e-05	3.6e-05
1	rs2745276	11641283	1.44389e-06	2.51e-06
1	rs2817644	11647669	1.00096e-06	2.34e-06
1	rs714829	11651910	6.38525e-06	6.96e-06
1	rs11121778	11665198	1.10933e-06	2.96e-06
1	rs761092	11678195	9.69243e-07	2.33e-06
1	rs10864530	11696836	7.57742e-07	2.35e-06
1	rs6671295	11698902	8.30223e-07	2.35e-06
1	rs7526268	11702155	9.61821e-07	2.68e-06
1	rs2336030	11736600	8.40571e-07	3.07e-06
1	rs6694489	11749908	1.17834e-06	2.34e-06
1	rs1534989	11761503	1.77437e-06	5.63e-06
1	rs17037302	11763666	1.51328e-06	2.35e-06
1	rs9430624	11763677	9.4584e-07	3.04e-06
1	rs6540992	11799228	8.33211e-07	2.65e-06
1	rs11121821	11810844	1.34276e-06	7.9e-06
1	rs1133398	11814631	1.18351e-06	3.11e-06
1	rs6667720	11831615	3.23869e-06	4.32e-06
1	rs11121828	11834454	1.12128e-06	2.73e-06
1	rs4845882	11843167	1.10567e-06	5.72e-06
1	rs9651118	11862214	1.67114e-06	6.22e-06
1	rs17367504	11862778	9.1864e-07	2.38e-06
1	rs12404124	11873869	1.10851e-06	5.3e-06
1	rs198391	11876417	1.07949e-06	3.98e-06
1	rs2076001	11879267	1.632e-06	4.89e-06
1	rs12567136	11883731	9.36813e-07	2.41e-06
1	rs2076003	11884147	2.25965e-06	2.66e-06
1	rs7537765	11887303	9.778e-07	2.52e-06
1	rs535107	11889468	1.15626e-06	3.8e-06
1	rs2236797	11892650	1.50453e-06	3.93e-06
1	rs2075538	11896602	1.31207e-06	2.98e-06
1	rs198403	11896654	1.31919e-06	2.5e-06
1	rs2075539	11897758	2.25965e-06	2.48e-06
1	rs1023252	11899033	1.04382e-06	2.38e-06
1	rs5065	11906068	9.36839e-07	2.6e-06
1	rs5063	11907648	1.80021e-06	2.33e-06
1	rs17376426	11908167	3.15575e-06	2.38e-06
1	rs4846064	11934842	8.58492e-07	3.11e-06
1	rs11588551	11941936	1.76952e-06	6.53e-06
1	rs6667637	11947957	7.48022e-07	2.48e-06
1	rs2336377	11949970	0.000251536	0.00376487
1	rs1321073	11951626	8.01433e-07	3.5e-06
1	rs34175640	11952212	7.59078e-07	2.4e-06
1	rs17346334	11960394	1.19389e-05	1.53e-05
1	rs11800086	11971749	7.06118e-07	2.33e-06
1	rs2336384	12046063	1.332e-06	3.86e-06
1	rs6675934	12052405	1.54708e-06	3.39e-06
1	rs1810563	12054030	1.01816e-06	3.97e-06
1	rs6662024	12113240	2.27019e-06	5.91e-06
1	rs6665486	12117901	8.87607e-07	2.61e-06
1	rs6690493	12135526	3.29946e-06	4.49e-06
1	rs1201110	12153188	1.13526e-06	2.45e-06
1	rs11121868	12170974	1.37123e-06	2.6e-06
1	rs664654	12185036	1.35729e-06	2.33e-06
1	rs6668157	12187130	1.39481e-06	4.08e-06
1	rs17456501	12188614	1.36822e-06	2.39e-06
1	rs1148460	12216488	6.69607e-07	2.54e-06
1	rs1148459	12217852	6.81287e-07	2.34e-06
1	rs590368	12223451	6.95936e-07	2.44e-06
1	rs522807	12224239	2.02688e-06	2.61e-06
1	rs652625	12225351	1.3494e-06	2.59e-06
1	rs496888	12232806	7.96953e-07	2.49e-06
1	rs603151	12248291	9.29283e-07	3.76e-06
1	rs525891	12249643	9.5312e-07	3.52e-06
1	rs550523	12249988	7.89971e-07	2.33e-06
1	rs5746059	12262792	7.59282e-07	2.47e-06
1	rs235219	12264355	1.07284e-06	2.49e-06
1	rs1061628	12267999	6.86334e-07	2.34e-06
1	rs7547379	12306614	1.99764e-06	2.43e-06
1	rs3765339	12329295	1.65111e-06	3.72e-06
1	rs4845898	12339619	1.57258e-06	3.46e-06
1	rs10864552	12418700	1.14429e-06	2.32e-06
1	rs6660347	12420300	1.80254e-06	2.36e-06
1	rs10864553	12426721	1.82539e-06	2.35e-06
1	rs17457661	12436898	9.78311e-07	2.72e-06
1	rs10492976	12458797	1.33077e-06	2.63e-06
1	rs11121906	12488475	1.78453e-06	2.45e-06
1	rs6683371	12492582	2.35787e-06	3.26e-06
1	rs11121917	12575090	1.39491e-06	2.42e-06
1	rs6659122	12615069	1.20436e-06	2.44e-06
1	rs11121928	12615888	7.45054e-07	3.46e-06
1	rs4300229	12634034	1.62666e-06	2.34e-06
1	rs3128461	12639168	3.91225e-06	3.81e-06
1	rs4846126	12663304	6.80379e-07	3.4e-06
1	rs4394668	12671229	1.15735e-06	3.15e-06
1	rs4618985	12671324	7.22195e-07	2.45e-06
1	rs3000893	12683421	4.15901e-06	1.13e-05
1	rs3000891	12699337	9.91193e-07	3.52e-06
1	rs7512542	12702393	3.14435e-06	8.04e-06
1	rs1857539	12730415	2.29871e-06	3.77e-06
1	rs1892066	12734555	2.90144e-06	5.45e-06
1	rs2265711	12734774	4.71886e-06	7.29e-06
1	rs7524074	12746537	3.36852e-06	5.1e-06
1	rs3010951	12757671	1.23082e-06	2.57e-06
1	rs4568844	12765166	1.30434e-06	2.68e-06
1	rs3000873	12770320	1.41607e-06	3.29e-06
1	rs6698872	12783167	1.0604e-06	2.51e-06
1	rs3122569	12784232	1.13916e-06	2.62e-06
1	rs4361998	12785093	1.39211e-06	4.51e-06
1	rs7513079	12785494	8.92964e-07	3.44e-06
1	rs3010886	12786363	1.01819e-06	2.53e-06
1	rs17038468	12788113	3.86787e-06	5.88e-06
1	rs3000929	12788406	9.72396e-07	2.91e-06
1	rs6541059	12799736	1.17382e-06	3.11e-06
1	rs12097286	12818841	1.30226e-06	2.42e-06
1	rs3795746	12819063	8.7049e-07	3.45e-06
1	rs12059239	12821075	1.28865e-06	2.32e-06
1	rs2076216	12836442	2.03264e-06	2.49e-06
1	rs1063776	12854530	3.39382e-06	4.07e-06
1	rs1856638	12910136	8.53688e-06	2.59e-05
1	rs41468748	12911096	8.47314e-06	6.91e-06
1	rs10927559	13775026	1.90417e-06	3.05e-06
1	rs3013090	13795449	8.44632e-07	2.53e-06
1	rs3013101	13800135	2.04074e-06	6.58e-06
1	rs3013105	13802325	6.67555e-07	2.37e-06
1	rs16850548	13804575	9.79862e-07	2.33e-06
1	rs3845608	13809227	1.62003e-06	2.33e-06
1	rs2940305	13837629	6.5106e-07	2.53e-06
1	rs2990683	13841055	1.87876e-06	3.15e-06
1	rs3856278	13859570	6.36417e-06	1.82e-05
1	rs11805703	13861990	5.01302e-06	1.18e-05
1	rs6661954	13862750	1.47836e-06	5.57e-06
1	rs1610562	13874853	1.63347e-06	7.53e-06
1	rs12735797	13905218	7.0591e-07	2.55e-06
1	rs2361030	13906554	1.61634e-06	2.46e-06
1	rs1148455	13914230	2.03925e-06	6.99e-06
1	rs3845612	13916002	2.50746e-06	1.88e-05
1	rs2990672	13918629	1.01168e-06	2.35e-06
1	rs12039416	13931159	1.53855e-06	4.32e-06
1	rs2487647	13937899	8.40384e-07	2.67e-06
1	rs1412839	13938511	7.15954e-07	2.69e-06
1	rs11587701	13946497	1.61757e-06	2.36e-06
1	rs1772636	13947519	7.55971e-07	2.59e-06
1	rs1772635	13948225	7.46687e-07	2.56e-06
1	rs17390405	13949087	1.62407e-06	2.67e-06
1	rs12409667	13955152	1.92433e-06	3.05e-06
1	rs12143609	13957405	1.20757e-06	3.49e-06
1	rs12060059	13960281	1.65871e-06	2.83e-06
1	rs4661998	13967844	1.3062e-06	2.47e-06
1	rs11799571	13968704	1.53588e-06	2.68e-06
1	rs2495030	13990291	1.00418e-06	2.83e-06
1	rs4077841	14020405	1.2743e-06	3.39e-06
1	rs2495053	14040030	3.43344e-06	7.47e-06
1	rs6429794	14045394	1.4749e-06	7.58e-06
1	rs2495051	14048199	8.43911e-07	2.46e-06
1	rs16852866	14053474	8.8222e-07	5e-06
1	rs10489151	14055709	8.8222e-07	2.53e-06
1	rs1203631	14067208	1.06805e-06	3.57e-06
1	rs1203630	14067851	1.02791e-06	3.65e-06
1	rs1203628	14070826	1.76842e-06	3.37e-06
1	rs1203682	14080682	8.1852e-07	3.96e-06
1	rs2359756	14096420	1.29386e-05	7.52e-05
1	rs2235523	14096457	9.73706e-06	8.95e-06
1	rs1210110	14096821	8.29317e-07	2.69e-06
1	rs1203678	14105298	3.98494e-06	2.85e-05
1	rs1203651	14109114	1.73821e-06	3.23e-06
1	rs1203647	14112749	8.31023e-07	2.79e-06
1	rs11580688	14117228	3.18915e-06	3e-06
1	rs1980472	14117876	8.38639e-07	2.36e-06
1	rs1980471	14118119	4.92269e-06	1.72e-05
1	rs1203644	14118408	8.59523e-07	2.36e-06
1	rs1203642	14119085	8.57392e-07	2.65e-06
1	rs16852976	14119150	9.84973e-06	3.13e-05
1	rs1203640	14120247	1.00285e-06	2.72e-06
1	rs1203639	14120432	6.54448e-06	6.74e-06
1	rs1015370	14125210	1.10696e-06	5.68e-06
1	rs2744692	14125227	1.09673e-06	6.69e-06
1	rs2014788	14126453	2.09484e-06	5.68e-06
1	rs2281164	14130628	9.31381e-07	3.27e-06
1	rs1203672	14130677	2.71539e-06	6.26e-06
1	rs2697985	14133419	1.76001e-06	3.09e-06
1	rs2244634	14134154	2.32471e-06	6.83e-06
1	rs2697971	14148441	1.80638e-05	3.42e-05
1	rs2697967	14150032	0.000146511	0.000570241
1	rs2495090	14155055	1.90515e-05	4.41e-05
1	rs2697983	14157577	2.03335e-06	4.62e-06
1	rs2495082	14157986	0.000163369	0.000731368
1	rs1203690	14162023	1.7031e-06	2.96e-06
1	rs10754901	14208024	6.60345e-07	2.35e-06
1	rs1203699	14209686	8.50648e-07	2.51e-06
1	rs1528787	14214348	6.71037e-07	2.77e-06
1	rs1881559	14216113	1.19923e-06	2.67e-06
1	rs17350970	14216150	1.33703e-06	2.92e-06
1	rs2744650	14216926	8.47725e-07	2.5e-06
1	rs2744648	14218867	8.37906e-07	2.84e-06
1	rs1358577	14220186	6.75655e-07	2.51e-06
1	rs2744647	14220942	8.4854e-07	2.57e-06
1	rs7522358	14223723	1.25698e-06	2.8e-06
1	rs6677556	14226409	1.83441e-06	3.8e-06
1	rs2744645	14226608	1.58483e-06	5.22e-06
1	rs6429800	14228077	7.05217e-07	2.81e-06
1	rs1203709	14228490	1.64595e-06	5.8e-06
1	rs7536590	14232891	7.84031e-07	2.8e-06
1	rs7543809	14232929	7.80332e-07	2.34e-06
1	rs1005297	14240696	1.48364e-06	3.7e-06
1	rs7535450	14255210	7.94871e-07	2.71e-06
1	rs7538374	14255978	1.07655e-06	2.36e-06
1	rs1005302	14256246	1.22745e-06	3.37e-06
1	rs10927968	14277732	1.03367e-06	5.42e-06
1	rs4661455	14277864	1.66059e-06	7.46e-06
1	rs12044299	14288119	7.98563e-06	1.44e-05
1	rs2076503	14294605	9.01096e-07	2.81e-06
1	rs10927972	14297110	9.68859e-07	2.57e-06
1	rs12024045	14297220	8.65197e-07	2.39e-06
1	rs10803442	14297683	6.57921e-07	2.33e-06
1	rs7543394	14297920	6.66187e-07	4.98e-06
1	rs16853319	14301942	9.74679e-07	2.34e-06
1	rs10489148	14313480	1.36004e-06	4.95e-06
1	rs6678410	14314580	2.02114e-06	4.04e-06
1	rs6691183	14320651	9.06196e-07	3.09e-06
1	rs6689299	14337926	8.9397e-07	3.39e-06
1	rs6689383	14337994	1.30554e-06	3.06e-06
1	rs17353372	14340185	9.23736e-07	2.92e-06
1	rs10927994	14340228	6.95934e-07	2.37e-06
1	rs6691889	14344055	7.40259e-07	4.95e-06
1	rs4661465	14345544	7.39778e-07	2.52e-06
1	rs10927996	14350082	7.81451e-07	2.4e-06
1	rs2206587	14358807	1.45132e-06	2.32e-06
1	rs2359910	14364963	7.33397e-07	2.37e-06
1	rs1079989	14367635	6.4974e-07	2.67e-06
1	rs1079988	14367959	6.4675e-07	2.74e-06
1	rs9660152	14368587	6.63855e-07	2.47e-06
1	rs6657363	14370245	6.62124e-07	2.35e-06
1	rs6662320	14370368	7.36232e-07	2.75e-06
1	rs4662091	14373178	7.45446e-07	2.33e-06
1	rs4661467	14373473	7.35501e-07	2.44e-06
1	rs10733143	14390137	8.32987e-07	2.7e-06
1	rs17351318	14403792	2.18248e-06	8.72e-06
1	rs3817958	14408108	0.000166495	0.000125351
1	rs16853565	14410212	0.000285908	2.49e-05
1	rs12409852	14410738	0.000339408	0.000408038
1	rs4661471	14423009	1.85344e-06	2.63e-06
1	rs7515917	14439042	1.55761e-06	4.88e-06
1	rs10928013	14439900	1.10439e-06	2.96e-06
1	rs916430	14445793	2.32472e-05	6.1e-05
1	rs744007	14449771	2.01182e-06	7.05e-06
1	rs10429936	14450545	3.42951e-06	1.17e-05
1	rs4578218	14453003	1.99029e-06	9.4e-06
1	rs7546559	14460356	2.45869e-06	3.43e-06
1	rs2227241	14460643	2.16981e-06	5.28e-06
1	rs2213847	14460986	2.30798e-06	5.49e-06
1	rs4662114	14461135	2.21311e-06	7.99e-06
1	rs10803459	14464167	2.20007e-06	1.12e-05
1	rs1934656	14468557	3.94707e-06	1.11e-05
1	rs4662124	14469986	1.55144e-05	2.81e-05
1	rs7545744	14489019	2.84049e-06	5.84e-06
1	rs6692603	14494770	2.99726e-06	4.23e-06
1	rs10489144	14495003	3.89036e-06	4.99e-06
1	rs12045417	14495070	4.10687e-06	6.69e-06
1	rs10489143	14495895	4.64657e-06	6.32e-06
1	rs1339372	14496719	5.06839e-06	4.96e-06
1	rs2359953	14497557	6.37329e-06	8.7e-06
1	rs4145433	14500563	4.15432e-06	6.19e-06
1	rs4145435	14500606	4.1086e-06	1.75e-05
1	rs12028521	14502162	5.92062e-06	1.27e-05
1	rs526188	14507529	7.04827e-07	2.34e-06
1	rs10754914	14507739	1.09553e-06	3.14e-06
1	rs495937	14508549	1.42938e-06	2.86e-06
1	rs11580833	14508693	7.09921e-07	2.84e-06
1	rs577987	14509276	1.83093e-06	3.23e-06
1	rs568434	14523180	1.14583e-06	2.45e-06
1	rs515603	14527850	1.72884e-06	1.31e-05
1	rs529819	14531407	2.02316e-06	2.64e-06
1	rs4565709	14559107	7.15757e-07	2.43e-06
1	rs1953828	14564701	1.55947e-06	2.33e-06
1	rs10803476	14566620	3.09999e-06	6.37e-06
1	rs12024171	14567691	1.07539e-06	2.74e-06
1	rs6693453	14575462	2.94417e-05	1.74e-05
1	rs6662041	14575842	3.37173e-05	1.37e-05
1	rs4631686	14577474	2.65373e-06	3.54e-06
1	rs6673240	14579773	8.18094e-07	2.33e-06
1	rs4662137	14586542	3.87372e-06	1.21e-05
1	rs6667451	14586955	2.3589e-06	2.47e-06
1	rs16853880	14620369	1.38719e-06	2.33e-06
1	rs1538534	14622770	1.3667e-06	2.33e-06
1	rs10927406	14623934	6.94824e-07	2.54e-06
1	rs7527386	14625524	1.74218e-06	3.53e-06
1	rs3737643	14638612	0.000110056	9.64e-05
1	rs16853948	14648971	2.22175e-06	4.59e-06
1	rs2789746	14673025	9.46538e-07	3.58e-06
1	rs2794612	14673271	0.000289033	0.000140526
1	rs12134023	14677729	8.95531e-07	2.39e-06
1	rs4661486	14690876	0.000326995	3.83e-05
1	rs7548984	14694258	7.75803e-07	2.63e-06
1	rs6689141	14704441	3.7678e-06	4.53e-06
1	rs735832	14704676	3.55506e-06	6.93e-06
1	rs1328828	14720009	8.2924e-07	2.55e-06
1	rs12048115	14725946	1.5047e-05	7.23e-05
1	rs12045738	14726123	1.34649e-05	0.000159784
1	rs12023531	14732199	8.86358e-06	9.6e-06
1	rs10754855	14742723	5.94893e-06	7.9e-06
1	rs4573512	14743972	7.01625e-07	2.33e-06
1	rs12119451	14744591	1.50578e-06	2.42e-06
1	rs2183102	14760634	6.57258e-07	2.33e-06
1	rs6680164	14761672	8.11344e-07	2.32e-06
1	rs1079221	14766669	1.56042e-06	2.34e-06
1	rs6659078	14776732	6.4443e-07	2.33e-06
1	rs6668363	14778406	6.79099e-07	2.65e-06
1	rs6429661	14780811	2.2147e-06	7.36e-06
1	rs6682103	14782380	6.44901e-07	2.33e-06
1	rs6690681	14782589	6.44272e-07	2.33e-06
1	rs12567471	14782958	6.72584e-07	2.34e-06
1	rs7530275	14783656	6.62537e-07	2.33e-06
1	rs2486769	14786309	6.72587e-07	2.97e-06
1	rs16850285	14787410	1.92926e-06	2.94e-06
1	rs10927439	14788118	1.87092e-06	3.21e-06
1	rs10927440	14790842	7.59961e-07	2.4e-06
1	rs2480054	14792535	8.45131e-06	2.22e-05
1	rs1361396	14795784	1.15808e-06	4.42e-06
1	rs7555566	14804874	1.02884e-06	2.48e-06
1	rs4369222	14805215	1.04989e-06	3.26e-06
1	rs11584308	14805993	2.90464e-06	7.03e-06
1	rs2480063	14811781	8.1519e-07	2.66e-06
1	rs6673996	14815411	1.06686e-06	2.34e-06
1	rs12132708	14822386	1.25094e-06	2.72e-06
1	rs12086025	14826609	6.78024e-07	2.33e-06
1	rs10927446	14828082	7.23257e-07	2.38e-06
1	rs3892594	14849088	6.58862e-07	4.33e-06
1	rs12759765	14852370	5.17753e-06	3.22e-05
1	rs10927460	14870568	1.12253e-06	2.54e-06
1	rs12025005	14875764	3.56267e-06	9.38e-06
1	rs4385705	14876032	3.94414e-06	3.89e-05
1	rs10927468	14901191	7.55627e-07	2.46e-06
1	rs2103694	14908073	1.23865e-06	3.05e-06
1	rs10803288	14908839	1.30339e-05	2.75e-05
1	rs34982023	14910083	1.61162e-06	4.49e-06
1	rs4661292	14915147	2.45037e-06	3.78e-06
1	rs1543362	14919085	1.01064e-06	2.79e-06
1	rs2486778	14920943	2.94371e-06	7.7e-06
1	rs10803289	14934220	4.38263e-06	5.46e-06
1	rs2473626	14934288	4.24669e-06	8.73e-06
1	rs1997785	14934649	1.4675e-05	1.52e-05
1	rs6668635	14941194	3.9009e-06	1.97e-05
1	rs11578959	14944191	2.80637e-06	1.3e-05
1	rs7553790	14944811	9.22949e-06	7.75e-05
1	rs11579756	14947920	2.37705e-06	1.71e-05
1	rs6690379	14961661	2.20119e-06	9.54e-06
1	rs2294886	14966380	9.25366e-07	3e-06
1	rs2294885	14966422	2.50094e-06	2.38e-05
1	rs7530236	14981000	1.80262e-06	2.77e-06
1	rs10927483	14982825	7.08151e-07	2.34e-06
1	rs4661295	14999190	2.90965e-05	3.54e-05
1	rs12037545	15002813	2.00074e-05	3.69e-05
1	rs10803303	15031315	9.53961e-07	2.64e-06
1	rs10927510	15031898	7.67358e-07	3.19e-06
1	rs7534010	15032340	7.01004e-07	3.18e-06
1	rs4661300	15038771	1.19309e-06	4.56e-06
1	rs6663124	15042747	6.97975e-07	2.45e-06
1	rs6704445	15042875	7.28609e-07	2.33e-06
1	rs6688730	15045765	6.49032e-07	2.34e-06
1	rs12140709	15048049	1.07782e-06	3.34e-06
1	rs12045403	15048871	9.70145e-07	6.65e-06
1	rs10803311	15066944	1.56823e-06	3.94e-06
1	rs6660333	15068997	1.07664e-06	3.34e-06
1	rs6429674	15072614	1.5241e-06	4.99e-06
1	rs6429677	15075767	1.14711e-06	3.29e-06
1	rs10927530	15076305	3.1615e-06	3.12e-06
1	rs6683649	15081183	1.79835e-06	3.92e-06
1	rs6678566	15082125	1.06168e-06	4.18e-06
1	rs6673847	15086013	1.0716e-06	4.24e-06
1	rs4661302	15092813	1.53951e-06	2.56e-06
1	rs12141316	15096222	1.46757e-06	3.12e-06
1	rs4661526	15100939	2.76783e-06	1.77e-05
1	rs4661303	15101472	1.02077e-06	2.32e-06
1	rs1737360	15113844	7.97011e-07	2.52e-06
1	rs1721831	15115510	1.32344e-06	3.09e-06
1	rs3930209	15126214	8.6905e-07	3.57e-06
1	rs804136	15133668	7.06956e-07	2.68e-06
1	rs10489353	15140362	1.78949e-06	4.23e-06
1	rs6694657	15141987	1.30351e-06	6.03e-06
1	rs6658818	15142300	3.10924e-06	5.69e-06
1	rs2311336	15144983	1.3095e-06	5.06e-06
1	rs3888127	15145166	1.13827e-06	2.96e-06
1	rs12127407	15152755	3.14728e-06	3.06e-06
1	rs705579	15153656	1.65294e-06	2.88e-06
1	rs2103117	15156736	1.19585e-06	2.37e-06
1	rs10803320	15188019	1.17247e-06	3.19e-06
1	rs4661533	15189088	1.19642e-06	3.32e-06
1	rs3845596	15189299	1.10291e-06	3.62e-06
1	rs3765379	15190419	1.75708e-06	4.08e-06
1	rs2807568	15192740	1.15719e-06	3.91e-06
1	rs4661539	15192916	3.39786e-06	1.13e-05
1	rs2690018	15193855	1.32454e-06	4.67e-06
1	rs2807552	15195444	2.608e-06	1.2e-05
1	rs4661540	15202204	9.63954e-07	2.97e-06
1	rs2690022	15207952	1.17746e-06	4.28e-06
1	rs41491744	15208306	1.69423e-06	2.45e-06
1	rs2049374	15208882	6.79992e-07	2.47e-06
1	rs2807562	15234029	1.88718e-06	5.34e-06
1	rs10449293	15234557	9.58052e-07	3.28e-06
1	rs10927580	15253724	7.34119e-07	2.44e-06
1	rs12567946	15257475	1.27957e-06	2.87e-06
1	rs6693394	15265404	6.54859e-07	2.33e-06
1	rs7546786	15273097	8.38538e-07	2.79e-06
1	rs12035178	15276484	1.0496e-06	3.16e-06
1	rs6663699	15288218	1.02494e-06	2.71e-06
1	rs10927602	15295333	7.78596e-07	7.24e-06
1	rs7544674	15297249	1.04275e-06	2.54e-06
1	rs2175773	15299672	7.28769e-07	2.58e-06
1	rs1567798	15301948	8.30475e-07	4.52e-06
1	rs6429698	15304602	8.68927e-07	2.57e-06
1	rs4661553	15304859	1.02893e-06	3.19e-06
1	rs7518989	15306051	1.006e-06	3.85e-06
1	rs7522712	15307478	9.31048e-07	3.4e-06
1	rs10927613	15308798	9.25774e-07	3.12e-06
1	rs1965402	15318399	8.23905e-07	3.23e-06
1	rs4661310	15320449	1.24494e-06	5.29e-06
1	rs1316257	15323416	7.49325e-07	2.39e-06
1	rs10754876	15329987	2.38702e-06	5.24e-06
1	rs10803338	15330300	6.45943e-06	8.58e-05
1	rs7539545	15331603	2.61664e-06	9.52e-06
1	rs6429701	15335859	1.00265e-05	1.39e-05
1	rs938249	15336522	7.98221e-07	2.6e-06
1	rs6663935	15340867	1.6652e-05	2.32e-05
1	rs10803339	15342571	7.88631e-06	3.83e-05
1	rs10157110	15343094	9.46326e-07	2.51e-06
1	rs17413451	15351283	1.45322e-06	2.66e-06
1	rs6684496	15352820	8.34707e-07	4.53e-06
1	rs6693853	15352958	8.05329e-07	2.42e-06
1	rs12081961	15354997	8.29692e-07	2.67e-06
1	rs6665012	15355241	8.28272e-07	2.39e-06
1	rs2175771	15357505	9.07454e-07	2.51e-06
1	rs2311859	15359622	9.08731e-07	2.75e-06
1	rs4520412	15359967	8.71248e-07	2.33e-06
1	rs938255	15360721	8.76608e-07	2.43e-06
1	rs12138732	15377554	1.2896e-06	2.59e-06
1	rs761288	15377687	1.14695e-06	4.22e-06
1	rs1000313	15405489	7.94394e-07	2.35e-06
1	rs4501834	15409156	7.91425e-07	2.91e-06
1	rs10803349	15412269	7.86557e-07	2.33e-06
1	rs2221926	15413355	9.71114e-07	2.33e-06
1	rs4661575	15414413	7.10967e-07	2.43e-06
1	rs41496250	15424441	1.47762e-06	2.93e-06
1	rs529587	15430228	2.16475e-06	7.13e-06
1	rs496567	15435257	1.40124e-05	4.25e-05
1	rs4661578	15455423	8.72975e-07	4.48e-06
1	rs7524358	15456016	1.27816e-06	2.91e-06
1	rs12025185	15456820	6.81212e-07	2.33e-06
1	rs4661579	15465487	1.6256e-06	2.33e-06
1	rs10754883	15471173	1.62691e-06	2.33e-06
1	rs4661581	15482054	1.62141e-06	2.46e-06
1	rs10927689	15484465	9.19103e-07	2.6e-06
1	rs6687242	15493910	8.56001e-07	2.42e-06
1	rs7539166	15495905	1.63538e-06	2.33e-06
1	rs16851358	15500332	8.79602e-07	2.65e-06
1	rs10754886	15502481	8.16323e-07	2.42e-06
1	rs10754887	15502539	7.9973e-07	2.49e-06
1	rs1883758	15503651	8.0697e-07	2.33e-06
1	rs10927698	15504403	6.44212e-07	2.44e-06
1	rs12145963	15507197	9.1284e-07	2.58e-06
1	rs12135755	15507320	9.63308e-07	5.23e-06
1	rs11589870	15512131	6.45909e-07	2.34e-06
1	rs11588245	15512178	6.46427e-07	2.41e-06
1	rs11588628	15512222	6.45694e-07	2.34e-06
1	rs4661596	15512340	6.48447e-07	2.33e-06
1	rs761296	15512757	6.45202e-07	2.39e-06
1	rs11808042	15514084	6.46191e-07	2.36e-06
1	rs10927709	15516299	9.14403e-07	3.85e-06
1	rs6670249	15516752	8.85588e-07	2.65e-06
1	rs17382471	15522150	9.2731e-07	2.37e-06
1	rs4661598	15524849	7.70009e-07	2.33e-06
1	rs4369223	15528334	6.53731e-07	3.45e-06
1	rs2050233	15528487	8.02663e-07	2.33e-06
1	rs17382617	15528667	7.81746e-06	1.69e-05
1	rs7536482	15530260	7.74913e-07	3.11e-06
1	rs12025158	15539259	1.33156e-06	3.73e-06
1	rs3820064	15542073	8.50555e-07	2.41e-06
1	rs2312335	15544623	9.91925e-07	2.33e-06
1	rs10927734	15545010	8.32188e-07	2.42e-06
1	rs12118545	15545321	9.3203e-07	2.37e-06
1	rs12124285	15548397	9.47951e-07	2.43e-06
1	rs10737909	15548636	1.1871e-06	5.31e-06
1	rs4661327	15548673	9.90997e-07	2.35e-06
1	rs10803369	15550525	1.29107e-06	4.15e-06
1	rs6429734	15559142	1.5911e-06	4.77e-06
1	rs1780590	15559788	1.11506e-06	3.32e-06
1	rs10927744	15566699	9.37143e-07	2.99e-06
1	rs2489670	15576105	6.95666e-07	2.7e-06
1	rs1752000	15579336	6.67333e-07	3.3e-06
1	rs10927758	15600085	7.04374e-07	2.52e-06
1	rs17377023	15631649	1.68725e-06	3.78e-06
1	rs10489962	15639581	1.67861e-06	2.59e-06
1	rs10127456	15653872	1.60525e-06	4.43e-06
1	rs2496331	15663384	1.30537e-06	3.43e-06
1	rs7549759	15663431	2.38929e-06	5.89e-06
1	rs7532826	15677932	1.31269e-06	4.19e-06
1	rs2473358	15680451	9.87958e-07	3.83e-06
1	rs7545204	15681389	1.22866e-06	4.28e-06
1	rs2473360	15682482	1.3204e-06	3.81e-06
1	rs2249097	15699327	9.28823e-07	3.01e-06
1	rs2496330	15718470	7.30091e-07	2.41e-06
1	rs1883426	15726116	1.15542e-06	2.64e-06
1	rs742362	15726791	1.09463e-06	3.04e-06
1	rs12562864	15728139	7.67659e-07	3.05e-06
1	rs2473344	15728289	1.74157e-06	1.09e-05
1	rs2092324	15733394	8.00333e-07	2.46e-06
1	rs6693417	15763340	1.97557e-06	3.34e-06
1	rs7556116	15796714	1.53411e-06	7.87e-06
1	rs10927791	15796808	6.70161e-07	2.33e-06
1	rs6675825	15811346	4.66463e-06	1.05e-05
1	rs6667862	15814186	1.68078e-06	2.96e-06
1	rs4233532	15821585	2.81207e-06	5.17e-06
1	rs4646049	15831460	1.05445e-06	2.82e-06
1	rs4646047	15831783	2.25969e-06	5.55e-06
1	rs4646045	15831992	2.27622e-06	5.01e-06
1	rs4646044	15832067	2.28047e-06	5.74e-06
1	rs2020902	15834360	1.11662e-06	3.85e-06
1	rs2042370	15841742	2.69636e-06	7.58e-06
1	rs2042369	15843244	1.07435e-06	3.84e-06
1	rs4646011	15843855	1.98195e-06	4.46e-06
1	rs4645995	15849003	2.34738e-06	4.26e-06
1	rs10927796	15857134	2.37557e-06	3.84e-06
1	rs16851731	15860240	1.05126e-06	2.72e-06
1	rs6703016	15860563	2.57478e-06	3.9e-06
1	rs11583306	15860803	9.9278e-07	2.53e-06
1	rs11579378	15874279	2.08513e-06	2.84e-06
1	rs41486146	15900517	1.24292e-06	3.47e-06
1	rs6429753	15900537	7.90052e-07	2.97e-06
1	rs6429757	15909850	2.3537e-06	7.54e-06
1	rs6429758	15909895	2.08611e-06	6.29e-06
1	rs6429759	15910003	6.15371e-06	1.05e-05
1	rs3856275	15918676	1.76298e-06	3.11e-06
1	rs16851819	15918739	9.99886e-07	3.07e-06
1	rs6669417	15922371	1.03213e-06	2.91e-06
1	rs12385690	15932932	9.98426e-07	3.56e-06
1	rs3795762	15959886	1.97433e-06	3.41e-06
1	rs6429769	15968610	1.18634e-06	2.79e-06
1	rs6696286	15968770	9.94621e-07	2.61e-06
1	rs941686	15983301	8.75421e-07	2.55e-06
1	rs17448778	15985306	1.12312e-06	3.76e-06
1	rs6695903	15985940	9.77057e-07	2.43e-06
1	rs10492987	15993338	1.21217e-06	3.71e-06
1	rs10733139	15996555	2.34087e-06	7.45e-06
1	rs12082523	16005792	1.4273e-06	5.53e-06
1	rs12075016	16015319	1.47804e-06	2.48e-06
1	rs7546138	16015784	1.66851e-06	3.17e-06
1	rs12090337	16015986	1.59773e-06	2.36e-06
1	rs7516683	16020502	9.52593e-07	3.04e-06
1	rs10927835	16034201	1.51842e-06	2.71e-06
1	rs1006147	16046109	1.4714e-06	3.84e-06
1	rs41378647	16049285	8.96245e-07	2.6e-06
1	rs6668919	16049893	1.04828e-06	3.42e-06
1	rs41393951	16053493	1.23534e-06	3.51e-06
1	rs2062595	16075128	3.02194e-06	7.44e-06
1	rs12091731	16087824	1.01363e-06	3.89e-06
1	rs10737910	16109669	1.09438e-06	2.54e-06
1	rs1472554	16115333	1.76267e-06	4.25e-06
1	rs10927864	16165661	7.09228e-07	2.57e-06
1	rs12135073	16167799	7.56195e-07	2.79e-06
1	rs10737911	16167855	6.39584e-07	2.34e-06
1	rs7552077	16196759	6.37902e-07	2.36e-06
1	rs16852052	16201502	2.07824e-06	3.5e-06
1	rs12079958	16226873	3.41714e-06	3.06e-06
1	rs10927873	16251900	1.32975e-06	2.37e-06
1	rs848206	16252996	5.17907e-06	6.8e-06
1	rs848210	16259813	7.53856e-07	2.55e-06
1	rs848215	16267147	4.10168e-06	7.41e-06
1	rs742617	16273995	1.15142e-06	2.37e-06
1	rs2268341	16275247	6.75781e-06	1.49e-05
1	rs926619	16279386	1.00162e-05	2.32e-05
1	rs4661346	16282776	8.6627e-07	4.6e-06
1	rs41339145	16296695	4.0093e-06	6.13e-06
1	rs3979179	16306846	6.89703e-07	2.38e-06
1	rs1739834	16331983	1.12535e-06	2.35e-06
1	rs1763612	16332571	1.38013e-06	3.01e-06
1	rs1763611	16333569	5.19591e-06	5.43e-06
1	rs1763610	16335527	7.09056e-07	2.38e-06
1	rs1739836	16337252	3.43063e-06	6.56e-06
1	rs6696416	16368133	1.42084e-06	2.88e-06
1	rs2007471	16368977	6.6672e-07	2.33e-06
1	rs11260867	16441728	1.48112e-06	2.34e-06
1	rs6684802	16449680	2.70832e-06	4.76e-06
1	rs904107	16488823	1.43993e-06	2.35e-06
1	rs4661717	16495914	1.11542e-06	2.41e-06
1	rs6677710	16507618	8.61064e-07	3.48e-06
1	rs4537547	16510798	9.06448e-07	2.44e-06
1	rs6697459	16518866	9.59384e-07	2.87e-06
1	rs221032	16525549	9.27657e-07	4.54e-06
1	rs221035	16526529	8.09433e-07	2.44e-06
1	rs6672616	16567622	1.12728e-06	2.52e-06
1	rs6693451	16574382	7.74853e-07	2.46e-06
1	rs10489599	16585818	7.46855e-07	2.48e-06
1	rs4661360	16599490	7.81069e-07	3.48e-06
1	rs4661733	16602933	7.43994e-07	2.35e-06
1	rs12144597	16603144	2.79458e-06	1.04e-05
1	rs11590217	16607871	6.97114e-07	2.57e-06
1	rs11260718	16617812	7.58819e-07	2.33e-06
1	rs2994142	16620160	7.5567e-07	2.33e-06
1	rs11260720	16620589	7.46593e-07	2.89e-06
1	rs10489597	16622546	7.27909e-07	2.53e-06
1	rs11260731	16667541	6.93309e-07	2.33e-06
1	rs11260732	16668933	1.11345e-06	3.29e-06
1	rs612727	16716374	8.17325e-07	2.62e-06
1	rs12131558	16717120	4.35062e-06	1.85e-05
1	rs4661747	16739953	2.08133e-06	5.37e-06
1	rs4661748	16740035	1.77575e-06	8.11e-06
1	rs279779	16776804	7.95379e-07	3.55e-06
1	rs11543230	16785564	1.8813e-06	6.47e-06
1	rs149565	16794917	6.62033e-07	3.46e-06
1	rs149562	16795201	7.84801e-07	3.43e-06
1	rs157252	16796721	7.79131e-07	2.34e-06
1	rs156847	16804341	8.17839e-07	2.75e-06
1	rs277447	16808694	6.54617e-06	6.69e-06
1	rs156851	16814994	5.56907e-06	2.36e-05
1	rs3851919	16924335	1.50537e-06	3.15e-06
1	rs7530021	17246171	1.70124e-06	2.95e-06
1	rs11203277	17299727	8.94305e-07	2.9e-06
1	rs9435732	17308158	7.95819e-07	2.61e-06
1	rs3738815	17314702	8.30144e-07	2.35e-06
1	rs2076602	17323198	1.07229e-06	4.33e-06
1	rs6684770	17325955	1.03508e-06	2.33e-06
1	rs2647168	17340878	1.1949e-06	2.45e-06
1	rs9435739	17342924	1.99835e-06	5.05e-06
1	rs761420	17348847	1.14498e-06	2.41e-06
1	rs1022580	17359676	4.59333e-06	3.66e-06
1	rs2647169	17371223	1.16887e-06	2.68e-06
1	rs732679	17371685	1.5039e-06	5.3e-06
1	rs10887994	17371755	5.62577e-06	1.34e-05
1	rs11203287	17372397	6.76103e-06	2.23e-05
1	rs7536679	17374663	6.42743e-06	7.56e-05
1	rs7545499	17374688	6.53796e-06	4.13e-05
1	rs7545518	17374742	6.36637e-06	1.01e-05
1	rs6586496	17378228	1.35438e-05	5.72e-06
1	rs2235928	17379029	8.55752e-07	2.83e-06
1	rs3754507	17382946	1.14481e-06	2.33e-06
1	rs2746543	17386880	3.97475e-06	8.09e-06
1	rs2746542	17388568	5.27608e-06	7.49e-06
1	rs11203290	17389580	6.68651e-07	2.38e-06
1	rs2143811	17391001	1.68026e-05	4.57e-05
1	rs11203292	17392286	5.55749e-06	1.33e-05
1	rs2746535	17392352	4.28801e-06	7.95e-06
1	rs12134582	17392980	1.69904e-05	2.86e-05
1	rs2235927	17394775	1.38781e-06	4.56e-06
1	rs2076595	17396703	1.91838e-05	6.13e-05
1	rs2295053	17401094	2.4242e-06	6.42e-06
1	rs3818040	17401740	2.50348e-06	9.87e-06
1	rs3818037	17401815	3.38811e-06	3.34e-05
1	rs3818034	17402135	2.46996e-06	9.16e-06
1	rs1980509	17404006	1.5174e-06	8.6e-06
1	rs2295050	17408213	6.89251e-06	4.79e-05
1	rs2076616	17412501	1.0219e-06	2.69e-06
1	rs2647185	17412770	2.91476e-06	3.14e-06
1	rs733785	17413769	1.36476e-06	9.36e-06
1	rs2076608	17422302	9.00718e-07	2.5e-06
1	rs2235918	17422610	8.08063e-07	4.72e-06
1	rs2076607	17422660	7.7685e-07	2.34e-06
1	rs2746515	17423072	9.55223e-07	2.64e-06
1	rs932453	17423550	1.87217e-06	2.34e-06
1	rs2235914	17424845	7.17188e-07	2.37e-06
1	rs2235913	17425077	6.87298e-07	2.4e-06
1	rs2746505	17426762	1.91105e-06	3.92e-06
1	rs2746502	17428218	2.09951e-06	3.19e-06
1	rs878269	17432399	9.06929e-07	2.33e-06
1	rs10788656	17437330	9.76356e-07	4.45e-06
1	rs2143810	17440854	6.95604e-07	2.36e-06
1	rs2746486	17465174	1.91178e-06	3.28e-06
1	rs7530306	17465501	1.89448e-06	5.27e-06
1	rs1883907	17466413	8.49526e-07	2.46e-06
1	rs2454160	17485653	2.75136e-06	9.12e-06
1	rs2454161	17485914	2.78906e-06	4.9e-06
1	rs2454162	17485940	2.20968e-06	5.42e-06
1	rs2454163	17487951	3.08931e-06	1.06e-05
1	rs2501810	17490832	2.38101e-06	1e-05
1	rs3003456	17507608	2.03378e-06	7.43e-06
1	rs3003462	17511785	2.70269e-06	5.26e-06
1	rs3003464	17514734	1.69641e-06	3.23e-06
1	rs11203327	17520008	1.84148e-06	6.9e-06
1	rs2977257	17523598	1.20987e-06	3.8e-06
1	rs1015082	17529311	1.53261e-06	3.45e-06
1	rs2293910	17531582	8.98839e-07	2.33e-06
1	rs4384275	17534310	1.86756e-06	5.52e-06
1	rs2293912	17550121	1.15925e-06	2.6e-06
1	rs2293914	17550314	1.04631e-06	2.32e-06
1	rs2977290	17552875	4.09296e-06	1.07e-05
1	rs2977235	17557178	7.6774e-07	2.65e-06
1	rs3003408	17557657	6.92057e-07	2.41e-06
1	rs3750295	17559599	1.05347e-06	3.22e-06
1	rs3003412	17564847	1.50862e-06	4.82e-06
1	rs3003419	17573988	1.4013e-06	6.03e-06
1	rs2977227	17576328	6.47202e-07	2.5e-06
1	rs4920579	17578365	3.64501e-06	6.81e-06
1	rs4920580	17578419	4.49288e-06	5.67e-06
1	rs9803868	17578553	3.38838e-06	6.21e-06
1	rs3750300	17586134	3.59284e-06	6.09e-06
1	rs3003426	17588162	1.88501e-06	5.05e-06
1	rs6682638	17590922	3.37393e-06	9.13e-06
1	rs2977269	17591077	7.60965e-07	2.33e-06
1	rs3003429	17591679	2.01033e-06	2.39e-06
1	rs17458091	17595925	2.36823e-06	1.04e-05
1	rs16824888	17609745	1.83277e-05	2.84e-05
1	rs2501776	17619279	9.34139e-07	2.33e-06
1	rs2477141	17629045	6.52292e-07	2.72e-06
1	rs2147333	17646526	1.21515e-06	2.44e-06
1	rs6692262	17651230	1.36666e-06	2.58e-06
1	rs1748041	17655407	3.03487e-06	6.32e-06
1	rs11203367	17657616	1.49015e-06	5.58e-06
1	rs1635597	17659556	2.26216e-06	5.44e-06
1	rs1748035	17661996	1.49587e-06	6.49e-06
1	rs11203368	17666508	3.09451e-06	8.12e-06
1	rs12754590	17675121	2.99662e-06	3.63e-06
1	rs1748015	17675650	1.74748e-06	2.77e-06
1	rs1613767	17675889	1.56306e-06	2.4e-06
1	rs6683201	17681277	7.09095e-07	2.88e-06
1	rs1635561	17687027	1.39358e-06	3.76e-06
1	rs1204890	17694701	1.52432e-06	4.62e-06
1	rs1204871	17699234	1.51032e-06	7.5e-06
1	rs942459	17699337	3.66747e-06	3.22e-06
1	rs1204869	17699463	1.33905e-06	3.67e-06
1	rs12563231	17703861	9.26434e-07	2.66e-06
1	rs1204898	17707739	8.43687e-07	2.77e-06
1	rs10788668	17707798	9.19506e-07	2.47e-06
1	rs2762896	17716394	1.17388e-06	3.03e-06
1	rs2526833	17723126	7.46262e-07	2.88e-06
1	rs4920603	17727379	8.43424e-07	2.43e-06
1	rs1535874	17748027	8.08717e-07	2.72e-06
1	rs1408420	17754815	8.90334e-07	2.44e-06
1	rs2800686	17763312	9.41913e-07	2.58e-06
1	rs6586542	17763566	8.91365e-07	2.54e-06
1	rs2996655	17781264	8.22989e-07	3.6e-06
1	rs11203414	17829956	5.00823e-06	6.27e-06
1	rs2244444	17846922	6.56621e-07	2.69e-06
1	rs2248129	17855824	2.90312e-06	3.83e-06
1	rs2244432	17858535	2.64242e-06	2.47e-06
1	rs2477734	17868959	1.19083e-06	2.4e-06
1	rs2248697	17872110	1.21376e-06	2.48e-06
1	rs2248713	17872659	1.20343e-06	2.82e-06
1	rs1408953	17878619	7.53489e-07	2.33e-06
1	rs17427202	17884357	3.41946e-06	1.47e-05
1	rs2256500	17890574	1.76852e-06	2.49e-06
1	rs2256787	17892816	1.45328e-06	2.36e-06
1	rs2257121	17895212	1.67936e-06	3.7e-06
1	rs3753377	17962996	2.41519e-06	3.94e-06
1	rs3766309	17977378	8.54147e-07	2.33e-06
1	rs12067869	17989765	9.08978e-07	2.56e-06
1	rs17469160	17998920	5.79382e-06	2.99e-05
1	rs12143113	18018857	9.74027e-07	2.53e-06
1	rs12063085	18031533	9.38317e-07	2.44e-06
1	rs4920628	18070408	8.00382e-07	2.37e-06
1	rs1033846	18073505	8.06817e-07	3e-06
1	rs4920630	18074342	8.34894e-07	2.83e-06
1	rs1610410	18084290	7.97646e-07	2.67e-06
1	rs7547331	18090929	7.36927e-07	3.53e-06
1	rs16830722	18090975	9.79215e-06	1.21e-05
1	rs16830724	18091302	6.44028e-06	6.65e-06
1	rs6690507	18092288	7.66604e-06	3.7e-06
1	rs260519	18110701	6.65629e-07	2.33e-06
1	rs1599970	18112065	1.35084e-06	3.2e-06
1	rs4920385	18123332	1.08552e-06	2.67e-06
1	rs7553237	18125529	1.40129e-06	2.38e-06
1	rs500035	18132269	1.2001e-06	2.34e-06
1	rs560514	18132601	6.99105e-07	2.7e-06
1	rs1890788	18156864	2.07607e-06	3.5e-06
1	rs472480	18157849	1.75008e-06	7.78e-06
1	rs685987	18159495	1.37727e-06	7.33e-06
1	rs708090	18159533	9.1143e-07	2.46e-06
1	rs683259	18160133	1.44011e-06	3.88e-06
1	rs495347	18163922	3.30798e-06	6.17e-06
1	rs573493	18165170	3.07139e-06	1.01e-05
1	rs807455	18171347	9.33302e-07	2.46e-06
1	rs11203219	18176173	1.07272e-05	2.43e-05
1	rs696324	18179276	1.05553e-06	2.82e-06
1	rs563835	18201318	1.27602e-06	5.95e-06
1	rs7538231	18202181	1.12652e-06	2.37e-06
1	rs578987	18203380	8.95138e-07	4e-06
1	rs622689	18204832	1.50223e-06	5.49e-06
1	rs638425	18210028	1.17051e-06	3.7e-06
1	rs597865	18212230	3.48352e-05	8.27e-05
1	rs679002	18228861	6.76807e-07	2.73e-06
1	rs510896	18230535	6.97765e-07	2.36e-06
1	rs7524159	18236619	6.7181e-07	2.51e-06
1	rs11203233	18240697	9.07196e-06	2.47e-05
1	rs12087706	18241309	7.18822e-07	2.34e-06
1	rs12073092	18246140	6.88371e-07	2.39e-06
1	rs883136	18253743	7.01458e-07	2.79e-06
1	rs620950	18265974	3.20398e-05	9.32e-05
1	rs652234	18268405	5.32854e-05	7.23e-05
1	rs653561	18268687	1.65806e-06	5.14e-06
1	rs619345	18270883	2.7681e-06	6.89e-06
1	rs1572345	18271363	7.21511e-07	2.78e-06
1	rs10127575	18274304	4.03417e-06	6.73e-06
1	rs1192586	18274898	2.22121e-06	3.68e-06
1	rs794229	18289233	1.76553e-06	6.22e-06
1	rs4920402	18289481	1.7211e-06	5.66e-06
1	rs2095842	18297407	9.50372e-07	2.34e-06
1	rs871644	18297688	9.87775e-07	4.35e-06
1	rs17471689	18308055	1.91067e-06	3.4e-06
1	rs16861364	18311069	8.47352e-07	2.33e-06
[truncated: 63,536 more rows]

## Sheet: FHS_LDL_SNP_Sets_1Mb
Chromosome	SNP-Set ID	Start (bp)	End (bp)	SNP-Set PIP	RSS SNP-Set PIP	Number of SNPs	Top SNP	Top SNP PIP
1	Intergenic_CLCC1_WDR47	109506112	109512834	0.3547	0.000222355	89	rs9906430	0.0606
1	CLCC1	109472129	109506111	0.226	0.000222355	87	rs4555920	0.0421251
1	Intergenic_IGSF3_CD2	117210315	117297084	0.00899	5.31e-06	154	rs2832857	3.15e-05
1	ADAM30	120436155	120439113	0.00899	4.75e-06	79	rs780094	0.0211811
1	Intergenic_HIST2H3D_HIST2H4A-1	149785237	149804219	0.00899	3.42e-06	18	rs2050475	3.42e-05
1	TNFRSF9	7979906	8000887	0.00891	4.65e-06	113	rs11204682	2.31e-06
1	GPATCH3	27216979	27226957	0.00891	2.4e-05	35	rs9535350	0.000144407
1	SARS	109756539	109780785	0.00891	0.000222355	104	rs11011248	3.8e-06
1	CSMD2	33979608	34631443	0.00887	0.000197825	292	rs6830156	0.00035267
1	Intergenic_UAP1_DDR2	162569634	162602226	0.00884	0.000146642	226	rs4450307	1.09e-05
1	NID1	236139131	236228481	0.00866	1.34e-05	169	rs16865974	6.28e-06
1	DNAJC16	15853351	15898228	0.00828	2.17e-05	151	rs11886800	0.000282315
1	Intergenic_OR2M3_OR2M4	248367309	248402229	0.00812	2.01e-05	81	rs10489341	2.18e-05
1	MYCBP	39328635	39339050	0.00804	0.000113048	125	rs735480	6.64e-06
1	GLMN	92711954	92764566	0.00803	2.23e-06	100	rs16944918	0.000149964
1	RABGAP1L	174128633	174927327	0.00797	1.69e-05	185	rs6450035	4.52e-06
1	MAP1LC3C	242158791	242162375	0.00788	5.43e-06	166	rs7767550	7.49e-06
1	Intergenic_SEMA6C_TNFAIP8L2	151119105	151129103	0.00783	1.05e-05	53	rs11172184	1.47e-05
1	ZFYVE9	52608045	52812358	0.00757	7.5e-06	67	rs151320	1.13e-06
1	DHRS3	12627938	12677820	0.0075	0.000912372	61	rs3768953	0.000291632
1	Intergenic_OR6K2_OR6K3	158670443	158686956	0.00742	1.46e-05	141	rs12092798	2.13e-05
1	Intergenic_PM20D1_SLC26A9	205819246	205882175	0.0074	0.00017179	80	rs10036388	1.9e-05
1	Intergenic_KCNAB2_CHD5	6160524	6161851	0.00737	4.7e-05	119	rs1557798	3.03e-05
1	Intergenic_PER3_UTS2	7905238	7907673	0.00725	4.65e-06	126	rs17103757	1.99e-05
1	PTPRC	198608136	198726545	0.00724	4.82e-05	134	rs12602273	4.59e-06
1	ZYG11B	53192180	53291325	0.00714	7.5e-06	116	rs6453529	3.63e-07
1	Intergenic_SLC41A1_PM20D1	205782162	205797151	0.00703	0.00017179	87	rs7937558	1.38e-05
1	Intergenic_MARCKSL1_TSSK3	32801824	32827860	0.00698	0.00139319	31	rs6717283	2.5e-05
1	Intergenic_PYHIN1_IFI16	158946844	158979680	0.00695	1.46e-05	156	rs7315904	1.71e-05
1	C1orf129	170904635	170967946	0.00692	5.75e-06	141	rs12575780	0.000993445
1	PGBD2	249200441	249213345	0.0069	1.1e-05	16	rs10844359	5.26e-06
1	Intergenic_NOTCH2NL_HFE2	145285913	145413189	0.0068	6.9e-07	25	rs6467287	2.28e-05
1	GSTM1	110230441	110236367	0.00673	0.00142171	125	rs6565191	0.000136709
1	GNAT2	110145888	110155705	0.00659	0.00142171	116	rs17109719	0.000148505
1	FNDC7	109265032	109285365	0.0061	3.52e-06	81	rs11645375	0.000165923
1	NOC2L	879582	894679	0.00584	1.16e-06	10	rs8056839	6.2e-06
1	Intergenic_MRPL20_VWA1	1342694	1370907	0.00541	5.83e-06	22	rs2266374	2.4e-05
1	Intergenic_SEC22B_NOTCH2NL	145116923	145209109	0.00541	6.9e-07	23	rs6433294	1.48e-05
1	Intergenic_ELA2A_ELA2B	15798583	15802594	0.00523	2.17e-05	164	rs7739700	4.65e-05
1	Intergenic_ARV1_FAM89A	231136480	231154931	0.00519	6.33e-05	164	rs932281	8.8e-05
1	UQCRH	46769379	46782447	0.00476	7.29e-05	116	rs7377083	1.63e-06
1	Intergenic_AURKAIP1_CCNL2	1310819	1321089	0.00471	5.83e-06	21	rs2822799	8.56e-05
1	Intergenic_LHX4_ACBD6	180244189	180257363	0.00471	2.29e-06	123	rs17102247	2.79e-05
1	RORC	151778546	151804348	0.00467	4.15e-06	93	rs41467545	4.08e-06
1	C1orf83	54519273	54565416	0.0046	0.000185165	136	rs10509322	0.000940504
1	FAM151A	55074849	55089200	0.0046	0.000185165	156	rs12206666	0.000203049
1	OXCT2	40235196	40237020	0.00459	5.87e-05	93	rs10116271	5.53e-06
1	KIAA0133	229761980	229795946	0.00459	3.92e-05	146	rs6582097	8.85e-06
1	Intergenic_NSL1_TATDN3	212965140	212965183	0.00451	9.58e-06	121	rs7116130	2.25e-05
1	HIST2H2AA3-2	149822627	149823161	0.00435	3.42e-06	18	rs1860818	0.000124362
1	ALPL	21835857	21904905	0.00432	0.000123033	99	rs752049	0.00915961
1	Intergenic_TTC4_PARS2	55207982	55222569	0.00429	0.000185165	155	rs11120267	1.12e-05
1	Intergenic_PRELP_OPTC	203460480	203463269	0.00418	0.000107052	137	rs6447132	1.8e-05
1	NHLH1	160336860	160342638	0.00416	5.96e-06	142	rs12332694	6.3e-06
1	TNNT2	201328141	201346805	0.00383	1.51e-05	197	rs8096514	2.31e-06
1	EIF2C4	36273827	36321188	0.00376	3.08e-06	41	rs7738597	0.000233489
1	Intergenic_MANEAL_YRDC	38267279	38268612	0.00356	3.71e-05	103	rs17138323	2.54e-05
1	NLRP3	247579474	247612406	0.00356	1.28e-05	106	rs6071999	6.21e-06
1	Intergenic_FAM78B_POGK	166136207	166808722	0.00345	0.000143959	289	rs968432	4.35e-05
1	HMGN2	26798901	26803133	0.00329	2.4e-05	62	rs1133076	0.000121523
1	Intergenic_MASP2_SRM	11107286	11114647	0.00321	6.5e-06	107	rs6717283	2.5e-05
1	BCL9	147013181	147098015	0.00317	7.69e-06	143	rs2071593	0.00256705
1	Intergenic_C1orf65_CAPN2	223568813	223900117	0.00306	0.000772014	129	rs2109108	7.76e-05
1	Intergenic_SV2A_SF3B4	149889431	149895209	0.00299	3.42e-06	20	rs1404319	1.27e-05
1	ZNF281	200375419	200379166	0.00292	1.54e-05	156	rs880375	1.02e-06
1	RIT1	155867600	155881177	0.00283	1.34e-05	52	rs4985683	4.19e-06
1	LYST	235824345	236030220	0.00283	1.34e-05	147	rs10891359	7.57e-06
1	Intergenic_UQCRH_NSUN4	46782448	46806388	0.00282	7.29e-05	115	rs11615248	1.07e-05
1	GLRX2	193065599	193075244	0.0028	1.36e-06	120	rs9512899	0.00014964
1	Intergenic_USP48_LDLRAD2	22109689	22138756	0.00276	0.000123033	143	rs1458976	1.06e-05
1	CLCA2	86889768	86922240	0.00275	8.9e-05	158	rs2060000	0.000422381
1	Intergenic_HIST2H2AB_BOLA1	149859467	149871199	0.00275	3.42e-06	20	rs2050475	3.42e-05
1	Intergenic_SLC19A2_F5	169455209	169481190	0.00275	8.79e-05	229	rs3087857	1.42e-05
1	WASF2	27732125	27816669	0.0027	1.27e-05	39	rs11578204	1.45e-06
1	CFHR3	196743929	196762873	0.00258	1.66e-05	64	rs2855166	0.00044325
1	Intergenic_BATF3_NSL1	212873328	212899493	0.00246	9.58e-06	135	rs11711999	8.52e-05
1	RGS7	240938816	241520478	0.00245	1.01e-05	285	rs4444267	4.23e-06
1	Intergenic_SLAMF6_CD84	160493043	160515785	0.00243	5.96e-06	131	rs12695042	1.43e-05
1	CFHR2	196912933	196928356	0.00234	7.51e-06	62	rs6891486	0.000444854
1	FBXO44	11714431	11723384	0.00223	1.23e-05	108	rs10981639	0.000182458
1	GPR137B	236305873	236372206	0.00218	1.34e-05	189	rs2015768	0.000142419
1	Intergenic_CCNL2_MRPL20	1334691	1337274	0.002	5.83e-06	22	rs7192880	6.58e-05
1	Intergenic_ZNF683_LIN28	26699267	26737267	0.002	2.4e-05	71	rs6736915	9.51e-06
1	C1orf210	43747556	43751250	0.002	2.02e-06	129	rs2471918	0.000956691
1	Intergenic_TXNDC12_KTI12	52521048	52497775	0.002	1.02e-06	35	rs10751722	1.11e-05
1	Intergenic_ODF2L_CLCA2	86862004	86889767	0.002	8.9e-05	160	rs16926252	2.24e-05
1	Intergenic_PPIAL4-1_PDE4DIP	144364247	144851425	0.002	5.41e-07	4	rs6682235	1.84e-05
1	Intergenic_SPRR2D_SPRR2A	153013595	153028594	0.002	0.00033021	175	rs3021146	1.32e-05
1	Intergenic_JTB_RAB13	153950452	153954126	0.002	9.12e-06	77	rs980967	3.03e-05
1	Intergenic_C1orf49_C1orf220	178491785	178511929	0.002	5.11e-06	90	rs2109108	7.76e-05
1	Intergenic_IVNS1ABP_HMCN1	185286462	185703681	0.002	1.3e-05	177	rs16891417	3.03e-05
1	LHX9	197881634	197899273	0.002	1.63e-05	104	rs10899467	8.19e-06
1	TIMM17A	201924647	201939789	0.002	1.51e-05	135	rs10783746	2.51e-06
1	Intergenic_REN_KISS1	204135466	204159467	0.002	0.000107052	177	rs1709620	1.63e-05
1	Intergenic_TRAF5_RD3	211548287	211650779	0.002	0.000528957	139	rs16957095	1.16e-05
1	Intergenic_TNFRSF25_PLEKHG5	6526256	6526150	0.00199	6.96e-06	89	rs2238655	1.18e-05
1	Intergenic_PRAMEF5-2_PRAMEF6-2	13369058	13359831	0.00199	1.88e-06	11	rs8094592	1.8e-05
1	Intergenic_ZNF436_C1orf213	23696358	23695462	0.00199	0.0208245	86	rs4673222	9.7e-06
1	C1orf38	28199054	28213193	0.00199	1.27e-05	40	rs2471918	0.000956691
1	Intergenic_C1orf84_KIAA0467	43872566	43888795	0.00199	3.13e-06	130	rs2109108	7.76e-05
1	C1orf62	109358524	109399716	0.00199	0.000222355	86	rs10509322	0.000940504
1	Intergenic_WNT2B_ST7L	113063906	113066139	0.00199	0.000118481	122	rs7106798	1.04e-05
1	PPM1J	113252615	113257950	0.00199	0.000118481	85	rs17684161	4.86e-06
1	HIST2H4A-2	149832329	149832725	0.00199	3.42e-06	18	rs10146581	0.000123969
1	ANP32E	150190854	150208460	0.00199	3.42e-06	41	rs486416	0.00684225
1	LELP1	153175918	153177596	0.00199	0.00033021	149	rs231619	8.2e-06
1	Intergenic_S100A5_S100A4	153514242	153516093	0.00199	0.000215293	124	rs13434876	1.51e-05
1	Intergenic_NDUFS2_FCER1G	161184185	161185085	0.00199	3.54e-06	94	rs344570	2.33e-05
1	LAMC2	183155173	183214262	0.00199	2.77e-05	148	rs16836414	8.36e-06
1	PRG4	186265404	186283688	0.00199	9.09e-06	124	rs16888756	4.81e-06
1	MYBPH	203136938	203144942	0.00199	1.01e-05	136	rs735480	6.64e-06
1	C1orf107	210001332	210030908	0.00199	8.97e-05	179	rs6801594	0.00100945
1	C1orf198	230972865	231004277	0.00199	6.33e-05	168	rs2471918	0.000956691
1	HES3	6304261	6305638	0.00198	4.7e-05	99	rs870215	0.000128217
1	Intergenic_DNAJC11_CAMTA1	6761874	6845382	0.00198	1.83e-05	126	rs17610319	5.17e-05
1	PRAMEF9-2	13641972	13648988	0.00198	6.11e-05	62	rs8040813	4.82e-06
1	Intergenic_E2F2_ID3	23857714	23884407	0.00198	0.0208245	70	rs6560011	4.79e-05
1	IFI6	27992571	27998724	0.00198	1.27e-05	33	rs6464776	0.000110181
1	EYA3	28300818	28415131	0.00198	1.27e-05	42	rs10047157	0.000213747
1	Intergenic_GMEB1_YTHDF2	29041388	29063134	0.00198	7.6e-07	50	rs2293036	3.76e-05
1	Intergenic_S100PBP_FNDC5	33324477	33327875	0.00198	0.00139319	57	rs13434876	1.51e-05
1	Intergenic_SFPQ_ZMYM4	35658736	35734566	0.00198	3.08e-06	36	rs10232919	1.45e-05
1	Intergenic_ZC3H12A_C1orf149	37949979	37958174	0.00198	3.71e-05	130	rs7485097	1.02e-05
1	HEYL	40089102	40105348	0.00198	5.87e-05	101	rs870215	0.000128217
1	SLC1A7	53552854	53608289	0.00198	7.5e-06	152	rs6474390	3.34e-06
1	DNAJB4	78470635	78482995	0.00198	1.36e-05	78	rs12563721	0.000282996
1	Intergenic_GSTM1_GSTM5	110236368	110254863	0.00198	0.00142171	124	rs17206393	3.59e-05
1	KIAA0460	150336989	150449041	0.00198	1.05e-05	52	rs841858	8.79e-06
1	RAB13	153954127	153958806	0.00198	9.12e-06	77	rs262683	4.55e-06
1	PYHIN1	158901341	158946843	0.00198	1.46e-05	148	rs11068323	4.56e-06
1	Intergenic_BAT2D1_MYOC	171562651	171604555	0.00198	0.00036072	192	rs11711999	8.52e-05
1	FMOD	203309751	203320289	0.00198	1.01e-05	131	rs11645375	0.000165923
1	Intergenic_NUAK2_KLHDC8A	205290884	205305646	0.00198	0.00017179	162	rs7116130	2.25e-05
1	Intergenic_LEMD1_PCTK3	205391182	205473725	0.00198	0.00017179	156	rs1450219	2.82e-05
1	CNIH3	224804178	224928249	0.00198	4.35e-05	134	rs766552	0.000406726
1	LBR	225589203	225616519	0.00198	1.84e-05	114	rs16836414	8.36e-06
1	LGALS8	236681564	236712996	0.00198	0.000109142	224	rs12906451	8.19e-06
1	SLC35E2	1663680	1677431	0.00197	5.83e-06	29	rs1258410	3.2e-06
1	CLSTN1	9789078	9884550	0.00197	1.54e-05	82	rs17625418	0.000412969
1	Intergenic_SLC25A34_TMEM82	16067885	16068915	0.00197	2.17e-05	103	rs10871807	1.4e-05
1	Intergenic_TMEM82_FBLIM1	16074478	16085253	0.00197	2.17e-05	104	rs11097953	1.18e-05
1	Intergenic_PRDX1_AKR1A1	45987610	46016496	0.00197	1.14e-06	91	rs16963746	1.8e-05
1	Intergenic_CYP4Z1_CYP4A22	47583993	47603105	0.00197	6.48e-05	129	rs291961	5.51e-05
1	ANXA9	150954498	150968114	0.00197	1.05e-05	50	rs486416	0.00684225
1	GBA	155204242	155214488	0.00197	9.5e-07	63	rs17125137	0.00015583
1	Intergenic_HSPA6_FCGR3A	161496688	161511549	0.00197	6.07e-06	139	rs2047550	3.27e-05
1	Intergenic_ANKRD45_KLHL20	173639002	173684078	0.00197	1.72e-05	102	rs8058214	9.19e-05
1	Intergenic_KLHL12_ADIPOR1	202896372	202909959	0.00197	3.07e-05	148	rs10732198	2.9e-05
1	Intergenic_PLEKHA6_PPP1R15B	204329045	204372490	0.00197	0.000107052	188	rs4981134	1.93e-05
1	Intergenic_TATDN3_LOC149643	212989969	213003483	0.00197	9.58e-06	119	rs2240690	1.25e-05
1	ITPKB	226819390	226926876	0.00197	1.11e-05	169	rs12041193	9.18e-06
1	COG2	230778257	230829728	0.00197	2.13e-05	188	rs11168228	0.000401213
1	TPRG1L	3541555	3546694	0.00196	6.02e-05	86	rs9549759	2.22e-06
1	VPS13D	12290112	12572098	0.00196	0.000912372	97	rs7163986	1.48e-06
1	MFAP2	17300998	17308081	0.00196	8.29e-06	118	rs1562788	7.25e-06
1	Intergenic_PADI3_PADI4	17610728	17634690	0.00196	0.000454385	146	rs2971271	2.1e-05
1	Intergenic_MRTO4_AFAR3	19586623	19592474	0.00196	5.03e-05	152	rs11217102	2.39e-05
1	Intergenic_HMGN2_RPS6KA1	26803134	26856247	0.00196	2.4e-05	63	rs9898443	3.37e-05
1	SMPDL3B	28261503	28285663	0.00196	1.27e-05	38	rs16996148	3.08e-06
1	INPP5B	38326368	38412729	0.00196	3.71e-05	119	rs10422439	0.0001033
1	UBE2U	64669489	64710027	0.00196	2.06e-05	203	rs7823144	1.78e-06
1	Intergenic_PRKACB_SAMD13	84704182	84764047	0.00196	0.000168021	188	rs543134	1.79e-05
1	C1orf88	111889194	111895639	0.00196	1.73e-05	198	rs10509322	0.000940504
1	Intergenic_ADAM30_NOTCH2	120439114	120454174	0.00196	4.75e-06	79	rs12694425	9.83e-05
1	FAM108A3	146075475	146080233	0.00196	1.12e-06	33	rs2393791	0.000208986
1	HIST2H2AA4-2	149822627	149823161	0.00196	3.42e-06	18	rs10146581	0.000123969
1	Intergenic_C1orf43_UBAP2L	154193274	154192653	0.00196	2.05e-05	83	rs17065614	7.76e-05
1	C1orf114	169364113	169396670	0.00196	8.79e-05	244	rs6801594	0.00100945
1	FMO2	171154387	171181822	0.00196	1.21e-05	156	rs11645375	0.000165923
1	Intergenic_TNFSF18_TNFSF4	173020104	173152868	0.00196	1.72e-05	132	rs2238655	1.18e-05
1	TPR	186280785	186344457	0.00196	9.09e-06	126	rs9549759	2.22e-06
1	C4BPA	207277606	207318317	0.00196	2.28e-06	123	rs11771265	0.000802458
1	Intergenic_MIXL1_LIN9	226413514	226418861	0.00196	1.11e-05	131	rs12068313	2.44e-05
1	Intergenic_HIST3H3_HIST3H2A	228613027	228645063	0.00196	1.15e-05	95	rs2050475	3.42e-05
1	Intergenic_GNG4_LYST	235814055	235824344	0.00196	2.98e-06	107	rs9472251	3.74e-05
1	FBXO6	11724180	11734409	0.00195	1.23e-05	110	rs10981639	0.000182458
1	RAP1GAP	21922714	21995799	0.00195	0.000123033	113	rs17464708	4.46e-06
1	Intergenic_TMEM222_SYTL1	27662892	27668511	0.00195	2.6e-06	27	rs6691988	1.19e-05
1	POU3F1	38509522	38512450	0.00195	3.71e-05	108	rs927030	4.87e-06
1	HPCAL4	40144644	40157089	0.00195	5.87e-05	98	rs6049110	0.000118729
1	Intergenic_RAVER2_JAK1	65298913	65298904	0.00195	2.06e-05	152	rs17202607	1.64e-05
1	Intergenic_LEPR_LEPROT	66102823	65886317	0.00195	1.25e-05	117	rs41407048	2.81e-05
1	GPR177	68564150	68698253	0.00195	0.000124341	191	rs6751451	0.000142021
1	Intergenic_BOLA1_SV2A	149872346	149875233	0.00195	3.42e-06	20	rs2802558	8.39e-05
1	Intergenic_S100A6_S100A5	153508718	153509621	0.00195	0.000215293	125	rs8105105	1.51e-05
1	RC3H1	173900351	173962210	0.00195	1.69e-05	67	rs10867105	4.38e-06
1	TMEM63A	226033239	226070048	0.00195	1.84e-05	105	rs9850179	2.36e-06
1	Intergenic_NPHP4_KCNAB2	6052532	6086378	0.00194	4.7e-05	137	rs17403244	2.27e-05
1	KIF1B	10270763	10441661	0.00194	6.5e-06	86	rs259197	8.68e-06
1	Intergenic_PEX14_CASZ1	10690819	10696664	0.00194	6.5e-06	96	rs12153394	1.99e-05
1	Intergenic_ELA3B_ELA3A	22315848	22328147	0.00194	0.000123033	146	rs7739700	4.65e-05
1	Intergenic_SF3A3_FHL3	38455762	38462440	0.00194	3.71e-05	108	rs7038888	1.45e-05
1	Intergenic_ELAVL4_DMRTA2	50667057	50883225	0.00194	1.52e-06	61	rs3806700	4.63e-05
1	Intergenic_MRPL37_SSBP3	54684057	54692193	0.00194	0.000185165	126	rs279571	2.4e-05
1	NFIA	61548294	61922036	0.00194	0.00183975	205	rs11070473	6.36e-06
1	GTF2B	89318320	89357301	0.00194	5.95e-05	132	rs667770	0.000136529
1	Intergenic_BARHL2_ZNF644	91182795	91380855	0.00194	0.000990254	153	rs4460209	8.53e-05
1	CD53	111413820	111442558	0.00194	1.73e-05	222	rs9276440	0.000483212
1	Intergenic_BCL2L15_AP4B1	114430170	114437675	0.00194	2.61e-05	139	rs11711999	8.52e-05
1	CD160	145695797	145715565	0.00194	6.9e-07	21	rs2336377	0.000497937
1	MRPS21	150266268	150280819	0.00194	3.42e-06	46	rs1010786	6.8e-06
1	Intergenic_OR10J1_OR10J5	159410512	159504866	0.00194	7.67e-06	154	rs12335848	2.2e-05
1	Intergenic_KCNH1_RCOR3	211307458	211433324	0.00194	0.000528957	175	rs280663	3.03e-05
1	TRAF5	211499956	211548286	0.00194	0.000528957	137	rs9549759	2.22e-06
1	HIST3H2BB	228645807	228646259	0.00194	1.15e-05	91	rs10917688	0.000122163
1	KIF26B	245318286	245866428	0.00194	1.76e-05	218	rs11626113	8.66e-06
1	OR2T2	248616098	248617073	0.00194	2.01e-05	56	rs6755935	5.85e-06
1	Intergenic_SLC45A1_RERE	8404228	8412462	0.00193	3.86e-06	91	rs11960742	1.37e-05
1	ELA2B	15802595	15817895	0.00193	2.17e-05	163	rs689266	0.000232245
1	DDEFL1	23755055	23810671	0.00193	0.0208245	82	rs857808	0.000303061
1	Intergenic_IFI44L_IFI44	79111831	79115475	0.00193	2.17e-05	140	rs1437209	3.22e-05
1	Intergenic_HIAT1_SASS6	100548930	100549100	0.00193	1.13e-05	124	rs4428068	3.48e-05
1	Intergenic_AMY1B-1_AMY1A-2	104207173	104230038	0.00193	0.0105879	52	rs4784054	9.37e-05
1	Intergenic_TRIM45_VTCN1	117664412	117686207	0.00193	3.46e-05	155	rs6025590	1.14e-05
1	Intergenic_KPRP_LCE1F	152734530	152748846	0.00193	0.00033021	162	rs4790290	2.88e-05
1	Intergenic_CD1B_CD1E	158301322	158323538	0.00193	5.86e-05	172	rs9322777	6.57e-05
1	SLC19A2	169433148	169455208	0.00193	8.79e-05	233	rs12505447	3.34e-06
1	MYOC	171604556	171621773	0.00193	0.00036072	180	rs4073054	6.52e-06
1	Intergenic_DNM3_C1orf105	172381858	172389828	0.00193	3.9e-05	139	rs28505465	5.06e-05
1	CFHR4	196857211	196887763	0.00193	7.51e-06	67	rs2855166	0.00044325
1	Intergenic_C1orf53_LHX9	197876498	197881633	0.00193	1.63e-05	104	rs2109108	7.76e-05
1	ETNK2	204100189	204121307	0.00193	0.000107052	172	rs1225958	0.000217824
1	RRP15	218458628	218511325	0.00193	3.21e-05	164	rs4984621	3.93e-06
1	EDARADD	236557679	236648008	0.00193	0.000109142	229	rs10198784	0.000244044
1	LZIC	9989775	10002826	0.00192	1.54e-05	65	rs41433248	7.56e-06
1	Intergenic_APITD1_CORT	10512211	10509969	0.00192	6.5e-06	86	rs1555849	9.05e-05
1	Intergenic_ANGPTL7_UBIAD1	11256039	11333277	0.00192	1.23e-05	108	rs17019491	9.3e-05
1	Intergenic_PRAMEF4_PRAMEF10	12946026	12952725	0.00192	5.12e-06	36	rs1080383	1.81e-05
1	Intergenic_ARHGEF10L_ACTL8	18024371	18081842	0.00192	0.000454385	199	rs35079323	8.89e-05
1	Intergenic_PLA2G2C_UBXD3	20501688	20512576	0.00192	4.68e-05	194	rs11667105	1.94e-05
1	Intergenic_SEPN1_FAM54B	26144714	26146395	0.00192	7.05e-05	80	rs9509166	1.46e-05
1	Intergenic_UBXD5_CD52	26644757	26644409	0.00192	2.4e-05	74	rs6603781	1.07e-05
1	GJA4	35258598	35261348	0.00192	2.73e-06	101	rs6541128	0.000152427
1	CTPS	41445006	41478235	0.00192	1.01e-05	152	rs7227539	0.00034347
1	Intergenic_CCDC23_ERMAP	43282924	43282774	0.00192	3.31e-06	127	rs4242283	6.74e-05
1	C1orf123	53679771	53686289	0.00192	7.5e-06	146	rs6801594	0.00100945
1	Intergenic_ANGPTL3_ATG4C	63071181	63249801	0.00192	2.22e-05	174	rs17019491	9.3e-05
1	NEXN	78354199	78409578	0.00192	1.36e-05	99	rs11070473	6.36e-06
1	Intergenic_PSRC1_MYBPHL	109825772	109834985	0.00192	0.000222355	105	rs8062460	1.75e-05
1	Intergenic_PTPN22_BCL2L15	114414335	114419434	0.00192	2.61e-05	140	rs17032704	1.74e-05
1	Intergenic_LYSMD1_SCNM1	151138337	151138515	0.00192	1.05e-05	52	rs1901095	2.55e-05
1	MRPL9	151732122	151736040	0.00192	4.15e-06	94	rs10496091	6.86e-06
1	TPM3	154127779	154164609	0.00192	2.05e-05	84	rs9549759	2.22e-06
1	Intergenic_CKS1B_FLAD1	154951723	154955815	0.00192	2.05e-05	90	rs9906430	6.06e-05
1	Intergenic_MTX1_GBA	155183625	155204241	0.00192	9.5e-07	65	rs3805698	2.38e-05
1	Intergenic_SDHC_LOC642502	161334536	161284194	0.00192	4.58e-06	99	rs6003688	1.48e-05
1	Intergenic_C1orf192_FCGR2A	161337665	161475218	0.00192	4.58e-06	148	rs4892204	7.76e-05
1	Intergenic_XCL2_XCL1	168513236	168545854	0.00192	6.77e-06	208	rs881393	1.03e-05
1	Intergenic_FMO2_FMO1	171181823	171217661	0.00192	1.21e-05	164	rs236396	4.14e-05
1	Intergenic_TNR_RFWD2	175712753	175913965	0.00192	0.0045597	184	rs16858922	1.17e-05
1	IKBKE	206643795	206670222	0.00192	2.28e-06	69	rs1433901	0.000107643
1	Intergenic_PFKFB2_C4BPB	207254369	207262210	0.00192	2.28e-06	120	rs916658	1.98e-05
1	Intergenic_LGALS8_HEATR1	236712997	236713969	0.00192	0.000109142	218	rs17102247	2.79e-05
1	OR2T34	248737101	248738058	0.00192	2.01e-05	52	rs9914156	5.84e-06
1	C1orf151	19923466	19955174	0.00191	5.03e-05	175	rs2950390	0.000985134
1	GRHL3	24645880	24681808	0.00191	2.49e-05	96	rs6565191	0.000136709
1	NPAL3	24742317	24799400	0.00191	2.49e-05	120	rs16835393	6.17e-06
1	SPOCD1	32256024	32281580	0.00191	3.17e-06	78	rs2980422	3e-06
1	Intergenic_SLC5A9_SPATA6	48714317	48764276	0.00191	0.000255653	180	rs7531526	1.36e-05
1	SAMD13	84764048	84816479	0.00191	1.5e-05	172	rs10932049	3.84e-06
1	ARHGAP29	94634462	94703307	0.00191	1.19e-05	198	rs4811096	0.00422601
1	S1PR1	101702304	101707076	0.00191	0.00220608	166	rs9906747	3.86e-06
1	AMY1C-1	104198302	104207172	0.00191	0.0105879	48	rs1954119	0.00732082
1	ZNF697	120161999	120190390	0.00191	4.75e-06	106	rs136240	7.63e-07
1	TCHHL1	152056619	152061540	0.00191	8.01e-07	104	rs9878208	2.59e-06
1	SNAPIN	153631199	153634306	0.00191	9.12e-06	118	rs16996148	3.08e-06
1	ZNF648	182023704	182030847	0.00191	1.93e-05	181	rs17842348	7.96e-07
1	TRIM11	228581376	228594517	0.00191	1.15e-05	91	rs4837271	2.15e-06
1	Intergenic_OR2W3_OR2T8	248059834	248084318	0.00191	2.01e-05	102	rs2280401	2.16e-05
1	SDF4	1152287	1167447	0.0019	1.16e-06	15	rs4905035	3.66e-06
1	Intergenic_SCNN1D_CENTB5	1227410	1228942	0.0019	5.83e-06	19	rs7149631	1.49e-05
1	Intergenic_SLC25A33_TMEM201	9642832	9648978	0.0019	1.54e-05	81	rs1996724	1.4e-05
1	CDC42	22379119	22419436	0.0019	0.000123033	138	rs2470714	0.000473775
1	Intergenic_GPATCH3_NR0B2	27226958	27237977	0.0019	1.79e-05	33	rs1878085	3.72e-05
1	Intergenic_EIF2C1_EIF2C3	36389900	36396770	0.0019	1.22e-05	48	rs1454124	4.67e-05
1	GUCA2A	42628361	42630395	0.0019	3.97e-06	117	rs7203816	0.000136454
1	TCTEX1D4	45271585	45272957	0.0019	0.00302268	86	rs2161010	2.56e-06
1	Intergenic_MIER1_SLC35D1	67454303	67469850	0.0019	4.3e-05	227	rs12068313	2.44e-05
1	Intergenic_LRRC40_SFRS11	70671276	70671363	0.0019	3.91e-06	120	rs16904670	2.61e-05
1	Intergenic_LOC645441_AK5	77595408	77747740	0.0019	0.000142256	189	rs3851703	2.68e-05
1	Intergenic_WDR63_SYDE2	85598820	85623354	0.0019	2.25e-05	185	rs7148983	1.04e-05
1	HFM1	91726322	91870426	0.0019	0.000990254	193	rs870215	0.000128217
1	BRDT	92414927	92479985	0.0019	2.15e-05	141	rs2232750	0.00177412
1	Intergenic_S1PR1_OLFM3	101707077	102268125	0.0019	0.00220608	260	rs8105105	1.51e-05
1	VAV3	108113781	108507545	0.0019	1.54e-05	229	rs11646632	1.5e-06
1	Intergenic_UBL4B_SLC6A17	110656570	110693130	0.0019	0.00142171	169	rs11949035	1.09e-05
1	Intergenic_C1orf162_ADORA3	112021135	112025968	0.0019	1.73e-05	211	rs4867365	7.78e-05
1	Intergenic_MOV10_RHOC	113243369	113243747	0.0019	0.000118481	82	rs335420	2.41e-05
1	Intergenic_LRIG2_MAGI3	113667343	113933473	0.0019	0.000118481	97	rs2929644	2.65e-05
1	NHLH2	116378998	116383747	0.0019	6.04e-05	185	rs6588471	6.3e-06
1	Intergenic_CHD1L_BCL9	146767444	147013180	0.0019	7.69e-06	151	rs4717138	6.09e-05
1	HIST2H4B-2	149832329	149832725	0.0019	3.42e-06	18	rs1942919	0.000123129
1	TARS2	150459919	150479749	0.0019	1.05e-05	47	rs10936578	2.68e-06
1	Intergenic_S100A16_S100A14	153585515	153586730	0.0019	9.12e-06	119	rs13434876	1.51e-05
1	JTB	153946744	153950451	0.0019	9.12e-06	77	rs33992437	9.05e-06
1	Intergenic_CCT3_C1orf182	156308196	156307103	0.0019	1.39e-05	82	rs7192880	6.58e-05
1	PEA15	160175126	160185162	0.0019	5.96e-06	149	rs6550783	5.32e-06
1	Intergenic_TNFSF4_PRDX6	173176472	173446484	0.0019	1.72e-05	144	rs8079763	1.18e-05
1	C1orf125	179335114	179523870	0.0019	1.33e-06	151	rs6801594	0.00100945
1	Intergenic_TDRD5_FAM163A	179660399	179712296	0.0019	2.29e-06	149	rs311382	1.23e-05
1	Intergenic_CNTN2_TMEM81	205047139	205052255	0.0019	0.00017179	178	rs321616	5.99e-05
1	Intergenic_ADSS_C1orf101	244615414	244624691	0.0019	5.47e-05	136	rs195214	9.68e-05
1	C1orf101	244624692	244803662	0.0019	5.47e-05	160	rs1112462	0.00102116
1	OR2G2	247751661	247752615	0.0019	1.28e-05	102	rs861588	5.91e-06
1	SH3BP5L	249104650	249120154	0.0019	1.1e-05	16	rs6962852	3.47e-06
1	Intergenic_DNAJC16_AGMAT	15898229	15899150	0.00189	2.17e-05	143	rs260654	5.08e-05
1	Intergenic_WNT4_ZBTB40	22469520	22778342	0.00189	0.000123033	164	rs16933412	1.04e-05
1	Intergenic_GRHL3_C1orf201	24681809	24683487	0.00189	2.49e-05	96	rs958889	3.64e-05
1	Intergenic_RHCE_TMEM57	25747364	25757417	0.00189	7.05e-05	85	rs1017112	1.61e-05
1	AHDC1	27860755	27930143	0.00189	1.27e-05	41	rs10892064	0.0146009
1	Intergenic_MECR_PTPRU	29557455	29563045	0.00189	4.4e-06	80	rs41425046	2.46e-05
1	CITED4	41326727	41328018	0.00189	1.01e-05	151	rs2060000	0.000422381
1	Intergenic_GBP4_GBP5	89664563	89726263	0.00189	6.21e-06	138	rs7662187	3.92e-05
1	Intergenic_LRRC8B_LRRC8C	90059216	90098705	0.00189	2.12e-06	131	rs7517726	2.6e-05
1	AMY1B-1	104198324	104207172	0.00189	0.0105879	48	rs1954119	0.00732082
1	CSF1	110453232	110472355	0.00189	0.00142171	147	rs152599	0.000353062
1	Intergenic_CSF1_AHCYL1	110472356	110527306	0.00189	0.00142171	155	rs961249	5.73e-05
1	Intergenic_DENND2D_CHI3L2	111743282	111770279	0.00189	1.73e-05	214	rs1557077	5.34e-05
1	Intergenic_MAGI3_PHTF1	114228546	114239822	0.00189	2.61e-05	128	rs17138323	2.54e-05
1	PEX11B	145516382	145523731	0.00189	6.9e-07	21	rs6719890	5.29e-06
1	CGN	151483861	151511167	0.00189	4.15e-06	88	rs2855166	0.00044325
1	C1orf104	155290250	155293938	0.00189	6.33e-07	44	rs4897531	0.00101225
1	OR6K6	158724605	158725637	0.00189	1.46e-05	142	rs10033058	5.68e-06
1	SLC9A11	173469602	173572180	0.00189	1.72e-05	111	rs723792	3.1e-06
1	Intergenic_GPR52_CACYBP	174418684	174968569	0.00189	0.000101816	165	rs732527	3.67e-05
1	Intergenic_ACBD6_XPR1	180471480	180601171	0.00189	1.07e-05	132	rs9480686	9.94e-05
1	Intergenic_TEDDM1_RNASEL	182369752	182542770	0.00189	3.93e-05	177	rs12447842	1.23e-05
1	RGS1	192544856	192549159	0.00189	6.59e-06	136	rs4416746	4.24e-06
1	ARL8A	202101976	202113866	0.00189	7.91e-06	116	rs359964	0.00400692
1	PIGR	207101871	207119807	0.00189	2.28e-06	124	rs10239692	5.19e-06
1	CD34	208059882	208084683	0.00189	5.15e-05	188	rs6963961	0.000486848
1	PGBD5	230457391	230513367	0.00189	3.92e-05	182	rs10844359	5.26e-06
1	Intergenic_PAFAH2_EXTL1	26324649	26348269	0.00188	7.05e-05	93	rs2836317	2.1e-05
1	HCRTR1	32084640	32092714	0.00188	3.17e-06	95	rs2291157	0.000132777
1	COL16A1	32117847	32169768	0.00188	3.17e-06	93	rs7963392	0.000401069
1	S100PBP	33283175	33324476	0.00188	0.00139319	57	rs9906747	3.86e-06
1	TAL1	47681963	47695443	0.00188	6.48e-05	124	rs17118856	2.68e-06
1	WDR47	109512835	109584735	0.00188	0.000222355	109	rs17395644	1.42e-06
1	TRIM33	114935398	115053781	0.00188	2.61e-05	137	rs10924848	2.14e-06
1	Intergenic_SPAG17_TBX15	118727835	119425664	0.00188	7.65e-06	182	rs11015814	1.34e-05
1	SPRR2F	153084612	153085989	0.00188	0.00033021	171	rs2980422	3e-06
1	Intergenic_RAB13_RPS27	153958807	153963227	0.00188	9.12e-06	75	rs2847326	1.71e-05
1	Intergenic_RIT1_KIAA0907	155881178	155882834	0.00188	1.34e-05	52	rs10980042	1.6e-05
1	C1orf85	156262483	156265449	0.00188	1.39e-05	80	rs10509322	0.000940504
1	Intergenic_GLUL_TEDDM1	182360951	182367250	0.00188	3.93e-05	155	rs2293036	3.76e-05
1	CAMSAP1L1	200708685	200829831	0.00188	8.17e-06	196	rs10972391	0.000596652
1	Intergenic_SLC45A3_NUCKS1	205649631	205681945	0.00188	0.00017179	103	rs10088991	1.37e-05
1	PM20D1	205797152	205819245	0.00188	0.00017179	84	rs10764418	4.95e-06
1	Intergenic_C1orf115_MOSC2	220872500	220921674	0.00188	9.7e-06	144	rs2937532	7.79e-05
1	Intergenic_SMYD3_TFB2M	246580712	246703864	0.00188	1.76e-05	120	rs1466932	1.35e-05
1	DVL1	1270657	1284492	0.00187	5.83e-06	20	rs10734773	0.000254191
1	CALML6	1846265	1848733	0.00187	5.83e-06	44	rs6827515	0.000600359
1	Intergenic_NPPB_KIAA2013	11918993	11980121	0.00187	0.000912372	101	rs883335	2.27e-05
1	PADI4	17634691	17690495	0.00187	0.000454385	156	rs7246342	5.49e-06
1	Intergenic_HCRTR1_PEF1	32092715	32095469	0.00187	3.17e-06	95	rs3870336	3.51e-05
1	MTF1	38275238	38325292	0.00187	3.71e-05	112	rs9325886	6.72e-06
1	MFSD2	40420809	40435628	0.00187	5.87e-05	108	rs4904773	7.24e-06
1	Intergenic_LOC440585_EBNA1BP2	43622068	43629853	0.00187	2.02e-06	121	rs568089	2.71e-05
1	MED8	43849587	43855483	0.00187	3.13e-06	134	rs10495356	7.33e-06
1	TMEM48	54233387	54304175	0.00187	1.16e-05	145	rs9850179	2.36e-06
1	HHLA3	70820492	70833705	0.00187	6.22e-06	118	rs2031706	0.000126844
1	Intergenic_RTCD1_CDC14A	100757328	100818021	0.00187	5.51e-05	124	rs12601020	1.53e-05
1	AMY1C-3	104292440	104301310	0.00187	0.0105879	53	rs1954119	0.00732082
1	Intergenic_NHLH2_SLC22A15	116383748	116519117	0.00187	6.04e-05	201	rs4833262	2.3e-05
1	PIAS3	145575987	145586546	0.00187	6.9e-07	21	rs746569	5.2e-06
1	Intergenic_LCE5A_CRCT1	152484654	152486976	0.00187	6.21e-06	128	rs739365	2.82e-05
1	Intergenic_SLC25A44_PMF1	156182588	156182782	0.00187	1.39e-05	76	rs1996724	1.4e-05
1	F5	169481191	169555769	0.00187	0.000134926	239	rs6956284	0.000212312
1	Intergenic_AVPR1B_C1orf186	206231483	206238870	0.00187	3.45e-06	45	rs11041205	8.56e-05
1	Intergenic_CENPF_KCNK2	214837915	215178883	0.00187	3.04e-05	249	rs11119582	6.29e-05
1	Intergenic_FH_KMO	241683055	241695678	0.00187	1.01e-05	183	rs10026792	4.24e-05
1	OR2M5	248308449	248309388	0.00187	2.01e-05	76	rs11722062	5.89e-06
1	Intergenic_VWA1_ATAD3C	1376147	1385067	0.00186	5.83e-06	22	rs271674	1.05e-05
1	ATAD3B	1407163	1431582	0.00186	5.83e-06	23	rs10504736	0.00347641
1	Intergenic_PRDM2_KIAA1026	14151576	14925211	0.00186	0.000698371	322	rs11585173	1.8e-05
1	Intergenic_C1orf216_CLSPN	36184791	36201816	0.00186	3.08e-06	34	rs17065614	7.76e-05
1	ZNF643	40915778	40929352	0.00186	1.07e-05	138	rs17842348	7.96e-07
1	PTCH2	45288086	45308616	0.00186	0.00302268	87	rs876222	4.61e-06
1	Intergenic_C1orf168_C8A	57285370	57320477	0.00186	0.000398454	229	rs7694806	7.77e-05
1	Intergenic_KANK4_USP1	62785084	62901973	0.00186	2.22e-05	136	rs16891417	3.03e-05
1	Intergenic_SYT6_TRIM33	114696473	114935397	0.00186	2.61e-05	145	rs1404319	1.27e-05
1	Intergenic_HIST2H3A-1_HIST2H3C-1	149812766	149812257	0.00186	3.42e-06	18	rs2283839	3.42e-05
1	Intergenic_ILF2_NPR1	153643480	153651162	0.00186	9.12e-06	111	rs6778556	3.13e-05
1	Intergenic_NPR1_INTS3	153666469	153700565	0.00186	9.12e-06	112	rs883335	2.27e-05
1	NB2	154540256	154552353	0.00186	2.05e-05	101	rs284337	6.47e-06
1	Intergenic_C1orf92_ARHGEF11	156902881	156904630	0.00186	1.39e-05	119	rs6976214	7.75e-05
1	DDR2	162602227	162750247	0.00186	0.000146642	254	rs857808	0.000303061
1	Intergenic_ATP1B1_NME7	169101961	169101767	0.00186	6.77e-06	239	rs11204530	8.71e-05
1	Intergenic_SLC9A11_ANKRD45	173572181	173577473	0.00186	1.72e-05	103	rs1035117	1.35e-05
1	DDX59	200613164	200639126	0.00186	7.48e-06	169	rs16894011	0.000301588
1	NUCKS1	205681946	205719361	0.00186	0.00017179	99	rs11231693	6.11e-06
1	Intergenic_IARS2_RAB3GAP2	220321384	220323725	0.00186	1.66e-05	135	rs7141747	3.24e-05
1	C1orf159	1017197	1051736	0.00185	1.16e-06	14	rs2950390	0.000985134
1	PQLC2	19638739	19655794	0.00185	5.03e-05	155	rs10179717	4.84e-06
1	TCEB3	24069961	24086383	0.00185	0.0208245	82	rs2685837	2.59e-06
1	Intergenic_MCOLN2_MCOLN3	85462797	85483763	0.00185	2.25e-05	169	rs17671243	2.48e-05
1	Intergenic_RPAP2_GFI1	92853730	92940316	0.00185	2.23e-06	82	rs10896574	1.55e-05
1	Intergenic_SPRR2B_SPRR2E	153044085	153065609	0.00185	0.00033021	172	rs885342	1.32e-05
1	Intergenic_C1orf104_RUSC1	155293939	155290638	0.00185	6.33e-07	42	rs7868020	7.81e-05
1	Intergenic_DARS2_ZBTB37	173827683	173837491	0.00185	1.69e-05	80	rs17722119	5.49e-05
1	ABL2	179068461	179198767	0.00185	1.18e-06	138	rs10402271	0.945071
1	Intergenic_KISS1_GOLT1A	204165620	204167286	0.00185	0.000107052	166	rs11191545	2.92e-05
1	HLX	221052742	221058400	0.00185	3.66e-06	131	rs10917688	0.000122163
1	Intergenic_SRP9_EPHX1	225978165	226012974	0.00185	1.84e-05	106	rs364798	1.31e-05
1	OR2C3	247693433	247697141	0.00185	1.28e-05	107	rs11122220	5.92e-06
1	Intergenic_ZNF692_PGBD2	249153272	249200440	0.00185	1.1e-05	16	rs6736915	9.51e-06
1	Intergenic_TP73_KIAA0495	3650468	3652546	0.00184	6.02e-05	87	rs8005780	1.16e-05
1	Intergenic_PHF13_THAP3	6684094	6685250	0.00184	1.83e-05	100	rs9830802	1.98e-05
1	Intergenic_PRAMEF6-2_PRAMEF8-2	13368937	13386645	0.00184	1.88e-06	14	rs6447132	1.8e-05
1	Intergenic_PRAMEF14-1_PRAMEF18-1	13452657	13474051	0.00184	2.05e-05	29	rs6859236	1.82e-05
1	C1QC	22970117	22974603	0.00184	2.06e-06	127	rs838574	0.000938537
1	Intergenic_C1QB_EPHB2	22988030	23037329	0.00184	2.06e-06	133	rs6976214	7.75e-05
1	NFYC	41157241	41237275	0.00184	1.01e-05	146	rs9389514	6.32e-06
1	Intergenic_TTC39A_EPS15	51787939	51819933	0.00184	9.09e-07	21	rs7176187	1.12e-05
1	Intergenic_PCSK9_USP24	55530524	55532030	0.00184	1.07e-05	198	rs7779997	2.01e-05
1	MSH4	76262629	76378923	0.00184	2.7e-05	181	rs1107721	6.75e-06
1	Intergenic_EVI5_RPL5	93257962	93297592	0.00184	1.69e-05	101	rs4417826	4.51e-05
1	FNBP1L	93913838	94020218	0.00184	5.6e-05	151	rs11645375	0.000165923
1	GNAI3	110091185	110138452	0.00184	0.00142171	111	rs17109719	0.000148505
1	Intergenic_SYCP1_TSHB	115537991	115572413	0.00184	2.8e-05	161	rs1404319	1.27e-05
1	PHGDH	120254509	120286838	0.00184	4.75e-06	99	rs2075624	5.23e-06
1	Intergenic_NBPF14_NBPF10-1	148025849	148251847	0.00184	8.02e-07	8	rs756920	2.34e-05
1	HIST2H3A-2	149824180	149824687	0.00184	3.42e-06	18	rs10146581	0.000123969
1	OR10X1	158548708	158549689	0.00184	1.46e-05	151	rs3757971	6.03e-06
1	RNF2	185014550	185071740	0.00184	5.83e-06	136	rs1364762	4.13e-06
1	IVNS1ABP	185265521	185286461	0.00184	1.3e-05	127	rs153560	9.13e-06
1	Intergenic_MAPKAPK2_IL10	206907627	206940946	0.00184	2.28e-06	103	rs7608253	2.51e-05
1	Intergenic_SYT14_SERTAD4	210337634	210406193	0.00184	7.58e-06	174	rs1495743	1.27e-05
1	GNPAT	231376918	231413719	0.00184	6.33e-05	136	rs2797860	0.000147466
1	Intergenic_OR2M5_OR2M2	248309389	248343286	0.00184	2.01e-05	77	rs10489341	2.18e-05
1	Intergenic_HES2_ESPN	6479980	6484846	0.00183	6.96e-06	87	rs3870336	3.51e-05
1	Intergenic_ATP13A2_SDHB	17338268	17345223	0.00183	8.29e-06	116	rs11204530	8.71e-05
1	Intergenic_AKR7A2_PQLC2	19638641	19638738	0.00183	5.03e-05	149	rs10846489	9.48e-05
1	Intergenic_NBL1_HTR6	19984946	19991778	0.00183	5.03e-05	170	rs756920	2.34e-05
1	Intergenic_RPS6KA1_ARID1A	26901521	27022520	0.00183	2.4e-05	61	rs12601020	1.53e-05
1	YRDC	38268613	38273865	0.00183	3.71e-05	103	rs921092	1.26e-06
1	SMAP2	40839727	40888994	0.00183	1.07e-05	138	rs17175174	3.08e-06
1	Intergenic_GBP5_GBP6	89738532	89829434	0.00183	6.21e-06	143	rs1598704	3.91e-05
1	BTBD8	92545892	92613397	0.00183	2.15e-05	121	rs8072552	0.0017305
1	APH1A	150237798	150241532	0.00183	3.42e-06	44	rs6814512	0.00642115
1	Intergenic_LCE3E_LCE3D	152539249	152551858	0.00183	0.00033021	136	rs739365	2.82e-05
1	Intergenic_ITLN1_ITLN2	160854961	160914814	0.00183	5.96e-06	128	rs16891417	3.03e-05
1	FCRLA	161676761	161684142	0.00183	6.07e-06	175	rs10972409	0.000179293
1	LRRC52	165513477	165533185	0.00183	8.22e-06	223	rs9657743	7.64e-06
1	Intergenic_KIAA0859_DNM3	171766857	171810636	0.00183	0.00036072	172	rs6032592	2.95e-05
1	INTS7	212114697	212208884	0.00183	0.000528957	135	rs2068662	9.26e-06
1	PPP2R5A	212458878	212535205	0.00183	6.21e-06	130	rs311680	4.84e-06
1	C1orf100	244515936	244552393	0.00183	5.47e-05	141	rs1112462	0.00102116
1	Intergenic_OR2W5_OR2C3	247655393	247693432	0.00183	1.28e-05	111	rs2280401	2.16e-05
1	SLC25A34	16062808	16067884	0.00182	2.17e-05	104	rs6910248	3.28e-06
1	Intergenic_LDLRAD2_HSPG2	22151715	22148735	0.00182	0.000123033	139	rs739365	2.82e-05
1	C1orf149	37958175	37980364	0.00182	3.71e-05	130	rs2950390	0.000985134
1	RIMS3	41086351	41131324	0.00182	1.01e-05	138	rs11887934	4.2e-06
1	Intergenic_KIAA0494_CYP4B1	47184737	47264668	0.00182	7.29e-05	116	rs6032592	2.95e-05
1	KANK4	62701836	62785083	0.00182	0.00183975	132	rs2247280	9.02e-06
1	Intergenic_ANKRD13C_HHLA3	70820418	70820491	0.00182	5.31e-06	115	rs13262643	9.23e-05
1	Intergenic_USP33_FAM73A	78225538	78245307	0.00182	1.36e-05	114	rs8178890	1.06e-05
1	Intergenic_ANXA9_FAM63A	150968115	150967547	0.00182	1.05e-05	47	rs6997661	9.11e-05
1	Intergenic_KCNN3_PMVK	154842755	154897206	0.00182	2.05e-05	98	rs17152619	3.02e-05
1	Intergenic_OR10R2_OR6Y1	158450676	158516916	0.00182	1.46e-05	174	rs12335848	2.2e-05
1	Intergenic_DEDD_UFC1	161102479	161123532	0.00182	2.76e-06	97	rs3212247	5.44e-05
1	DUSP12	161719580	161726952	0.00182	6.07e-06	180	rs12247225	0.000257135
1	SPATA17	217804694	218040484	0.00182	0.000263749	199	rs2241713	3.03e-06
1	Intergenic_GALNT2_PGBD5	230417947	230457390	0.00182	3.92e-05	174	rs11701162	3.98e-05
1	EFCAB2	245133691	245251138	0.00182	5.47e-05	142	rs3798172	0.000243375
1	Intergenic_CPSF3L_GLTPD1	1260047	1260141	0.00181	5.83e-06	20	rs7551132	5.87e-05
1	Intergenic_SLC2A7_SLC2A5	9086405	9097005	0.00181	1.54e-05	117	rs4733023	1.39e-05
1	TMEM201	9648979	9665007	0.00181	1.54e-05	82	rs2255990	2.39e-06
1	Intergenic_KIF1B_PGD	10441662	10459083	0.00181	6.5e-06	80	rs9311603	2.93e-05
1	Intergenic_C1orf187_AGTRAP	11780337	11796140	0.00181	1.23e-05	109	rs4892204	7.76e-05
1	PAX7	18957499	19062632	0.00181	3.02e-05	180	rs1884833	5.44e-06
1	Intergenic_OTUD3_PLA2G2E	20239438	20246798	0.00181	5.03e-05	188	rs3795737	2.11e-05
1	Intergenic_ELA3A_CDC42	22339036	22379118	0.00181	0.000123033	145	rs7739700	4.65e-05
1	HNRNPR	23636275	23670853	0.00181	0.0208245	93	rs10149863	0.000120637
1	Intergenic_RCAN3_C1orf130	24862428	24882600	0.00181	2.49e-05	132	rs17202607	1.64e-05
1	Intergenic_PPIE_BMP8B	40229587	40223901	0.00181	5.87e-05	92	rs6782299	1.83e-05
1	ARTN	44398991	44402884	0.00181	0.00302268	118	rs359964	0.00400692
1	Intergenic_FOXE3_FOXD2	47883725	47901687	0.00181	6.48e-05	152	rs3749123	4.1e-05
1	Intergenic_RAB3B_TXNDC12	52456349	52485802	0.00181	1.02e-06	36	rs10152064	1.7e-05
1	Intergenic_IL12RB2_SERBP1	67862584	67873491	0.00181	8.03e-05	192	rs2832857	3.15e-05
1	CD58	117057156	117113603	0.00181	5.31e-06	138	rs9276440	0.000483212
1	PPIAL4-3	149553002	149553662	0.00181	1.83e-06	12	rs17684161	4.86e-06
1	TNRC4	151674829	151689290	0.00181	4.15e-06	90	rs11204682	2.31e-06
1	MEF2D	156433518	156470529	0.00181	1.39e-05	90	rs329125	7.32e-06
1	NIT1	161087890	161090857	0.00181	5.96e-06	103	rs1501996	6.27e-06
1	Intergenic_FCGR3B_FCGR2B	161601159	161632938	0.00181	6.07e-06	163	rs2494286	4.27e-05
1	Intergenic_FAM163A_TOR1AIP2	179785335	179813951	0.00181	2.29e-06	142	rs41373150	4.37e-05
1	Intergenic_C1orf69_OBSCN	228369959	228395859	0.00181	2.3e-06	88	rs17065614	7.76e-05
1	Intergenic_LZIC_NMNAT1	10002827	10003484	0.0018	1.54e-05	62	rs7648240	2.55e-05
1	TMEM51	15480228	15546872	0.0018	0.0006132	201	rs12416804	2.36e-06
1	NBPF3	21766630	21811393	0.0018	0.000123033	93	rs7831871	6.47e-06
1	HSPG2	22148736	22263750	0.0018	0.000123033	149	rs512393	0.000114318
1	Intergenic_DHDDS_HMGN2	26797796	26798900	0.0018	2.4e-05	62	rs41437744	5.31e-05
1	GJB4	35226777	35227928	0.0018	2.73e-06	118	rs17628359	0.000151861
1	Intergenic_KIAA0754_BMP8A	39882155	39957316	0.0018	8.89e-05	95	rs6032592	2.95e-05
1	ATPAF1	47098410	47134099	0.0018	7.29e-05	101	rs1867286	0.00332114
1	LEPR	65886317	66102822	0.0018	1.25e-05	204	rs231619	8.2e-06
1	Intergenic_TTLL7_PRKACB	84464834	84543743	0.0018	0.000168021	185	rs2306412	1.11e-05
1	MTF2	93544791	93604638	0.0018	5.6e-05	94	rs7287699	6.71e-06
1	Intergenic_PTBP2_DPYD	97280349	97543298	0.0018	6.48e-06	152	rs10280101	1.75e-05
1	Intergenic_RBM15_SLC16A4	110889304	110905503	0.0018	0.00142171	212	rs7081330	1.64e-05
1	IGSF2	117544381	117579167	0.0018	3.46e-05	130	rs1433901	0.000107643
1	SPAG17	118496287	118727834	0.0018	7.65e-06	176	rs17797667	3.04e-06
1	HIST2H2AC	149858524	149858961	0.0018	3.42e-06	19	rs10146581	0.000123969
1	TCHH	152078792	152086556	0.0018	8.01e-07	104	rs2685837	2.59e-06
1	Intergenic_CD1A_CD1C	158228059	158259561	0.0018	5.86e-05	174	rs9322777	6.57e-05
1	CADM3	159141376	159172932	0.0018	1.46e-05	148	rs3732043	0.000609591
1	Intergenic_DUSP12_ATF6	161726953	161736082	0.0018	6.07e-06	180	rs11053518	4.88e-05
1	PFKFB2	207226619	207254368	0.0018	2.28e-06	128	rs10844359	5.26e-06
1	Intergenic_RPS6KC1_PROX1	213446809	214161858	0.0018	0.000431371	283	rs4789788	1.53e-05
1	Intergenic_SPATA17_RRP15	218040485	218458627	0.0018	3.21e-05	189	rs8104526	1.33e-05
1	Intergenic_SUSD4_C1orf65	223537545	223566766	0.0018	0.000772014	105	rs12944051	1.27e-05
1	ELA3A	22328148	22339035	0.00179	0.000123033	142	rs689266	0.000232245
1	Intergenic_OPRD1_EPB41	29190209	29213626	0.00179	8.87e-07	59	rs7318961	2.21e-05
1	Intergenic_DR1_FNBP1L	93828149	93913837	0.00179	5.6e-05	127	rs4863720	4.95e-05
1	AMY1C-2	104230040	104238911	0.00179	0.0105879	53	rs1954119	0.00732082
1	Intergenic_EPS8L3_CSF1	110306565	110453231	0.00179	0.00142171	156	rs7534239	4.57e-05
1	HORMAD1	150670541	150693352	0.00179	1.05e-05	49	rs2300612	0.000120318
1	Intergenic_S100A8_S100A7A	153363550	153388998	0.00179	0.00033021	141	rs8105105	1.51e-05
1	OR10T2	158368311	158369256	0.00179	5.86e-05	174	rs3757971	6.03e-06
1	C1orf192	161334520	161337664	0.00179	4.58e-06	110	rs2471918	0.000956691
1	Intergenic_PPP1R15B_PIK3C2B	204380945	204391756	0.00179	0.000107052	187	rs6782299	1.83e-05
1	MFSD4	205538111	205572046	0.00179	0.00017179	119	rs7852216	7.23e-06
1	Intergenic_KCNK2_KCTD3	215410437	215740733	0.00179	7.72e-05	216	rs16891417	3.03e-05
1	Intergenic_AHCTF1_ZNF695	247081680	247148624	0.00179	5.81e-06	113	rs17074829	9.64e-05
1	BSDC1	32830775	32860027	0.00178	0.00139319	33	rs2232750	0.00177412
1	DNALI1	38022519	38032458	0.00178	3.71e-05	121	rs342092	0.000281565
1	COL9A2	40766162	40782939	0.00178	1.07e-05	126	rs9624808	0.000397201
1	PTPRF	43996546	44089343	0.00178	0.000127764	142	rs12602273	4.59e-06
1	Intergenic_GBP6_LRRC8B	89853720	90024270	0.00178	6.21e-06	147	rs1598704	3.91e-05
1	Intergenic_NOTCH2_FAM72B	120612277	120839003	0.00178	4.16e-06	55	rs1274135	2.28e-05
1	HIST2H2AA3-1	149813784	149814318	0.00178	3.42e-06	18	rs1860818	0.000124362
1	Intergenic_PLEKHO1_ANP32E	150131826	150190853	0.00178	3.42e-06	41	rs11187345	1.92e-05
1	Intergenic_MRPS21_PRPF3	150280820	150293926	0.00178	3.42e-06	46	rs1149692	2.39e-05
1	LCE3D	152551859	152552980	0.00178	0.00033021	134	rs2575369	8.31e-06
1	CD1B	158297739	158301321	0.00178	5.86e-05	170	rs2336377	0.000497937
1	Intergenic_PRRX1_C1orf129	170708542	170904634	0.00178	5.07e-06	155	rs955545	1.77e-05
1	KIAA0859	171750760	171766856	0.00178	0.00036072	170	rs841858	8.79e-06
1	Intergenic_IL10_IL19	206945840	206972213	0.00178	2.28e-06	106	rs2832857	3.15e-05
1	C4BPB	207262211	207273337	0.00178	2.28e-06	120	rs11771265	0.000802458
1	Intergenic_SLC30A1_NEK2	211752100	211836120	0.00178	0.000528957	117	rs4733023	1.39e-05
1	Intergenic_RRP15_TGFB2	218511326	218519866	0.00178	3.21e-05	162	rs4789788	1.53e-05
1	M3	239792372	240072717	0.00178	1.31e-05	208	rs676236	7.56e-06
1	H6PD	9294862	9331394	0.00177	1.54e-05	115	rs1422882	0.000135925
1	CTNNBIP1	9908333	9970316	0.00177	1.54e-05	73	rs7227539	0.00034347
1	PRAMEF10	12952726	12958094	0.00177	5.12e-06	36	rs156851	4.83e-06
1	EFHD2	15736440	15756835	0.00177	2.17e-05	165	rs4785149	0.000240244
1	RUNX3	25226001	25291501	0.00177	1.68e-05	104	rs829411	3.87e-06
1	Intergenic_PPP1R8_C1orf38	28178184	28199053	0.00177	1.27e-05	40	rs942540	1.83e-05
1	C1orf165	49193539	49242547	0.00177	2.08e-05	142	rs2471918	0.000956691
1	GJA5	147228331	147245484	0.00177	7.69e-06	104	rs6541128	0.000152427
1	SCNM1	151138516	151141614	0.00177	1.05e-05	52	rs496267	3.75e-06
1	LCE2D	152635871	152637135	0.00177	0.00033021	141	rs2575369	8.31e-06
1	KIRREL	157963062	158065844	0.00177	5.86e-05	184	rs10489199	8.57e-06
1	PEX19	160246601	160254931	0.00177	5.96e-06	144	rs6814736	5.29e-06
1	USP21	161129253	161135516	0.00177	2.37e-06	91	rs565921	1.59e-06
1	Intergenic_ALDH9A1_TMCO1	165667901	165693526	0.00177	8.22e-06	213	rs10799059	9.46e-05
1	Intergenic_RCSD1_MPZL1	167675487	167691206	0.00177	5.19e-06	139	rs7081330	1.64e-05
1	Intergenic_SOX13_ETNK2	204096872	204100188	0.00177	0.000107052	166	rs11885542	1.34e-05
1	ESRRG	216676587	217262976	0.00177	0.000331054	298	rs96358	0.000218631
1	Intergenic_ZNF669_FLJ45717	247267629	247273460	0.00177	1.28e-05	108	rs7103173	9.55e-06
1	SLC45A1	8384389	8404227	0.00176	3.86e-06	93	rs1792543	3.17e-06
1	Intergenic_PLOD1_MFN2	12035595	12040236	0.00176	0.000912372	83	rs11187345	1.92e-05
1	SDHB	17345224	17380665	0.00176	8.29e-06	123	rs4905035	3.66e-06
1	TAS1R2	19166092	19186155	0.00176	3.88e-06	143	rs4076907	2.66e-06
1	Intergenic_CDA_PINK1	20945401	20959946	0.00176	2.59e-05	153	rs2523990	6.49e-05
1	Intergenic_EPB41_TMEM200B	29446959	29445938	0.00176	4.4e-06	81	rs345168	4.61e-05
1	DCDC2B	32674694	32681797	0.00176	3.03e-05	30	rs10109560	0.000309853
1	LRRC41	46744071	46769038	0.00176	7.29e-05	115	rs7789369	7.69e-06
1	Intergenic_TAL1_STIL	47695444	47715809	0.00176	6.48e-05	125	rs911303	1.25e-05
1	FOXD2	47901688	47906363	0.00176	6.48e-05	151	rs4775945	0.000163956
1	Intergenic_ZNF697_PHGDH	120190391	120254508	0.00176	4.75e-06	102	rs2487681	9.5e-06
1	Intergenic_VHLL_CCT3	156269091	156278750	0.00176	1.39e-05	81	rs17158132	1.05e-05
1	MAEL	166958518	166991447	0.00176	0.000143959	193	rs12929580	7.53e-06
1	LAX1	203734336	203745480	0.00176	0.000107052	143	rs16836414	8.36e-06
1	Intergenic_IL20_IL24	207042569	207070787	0.00176	2.28e-06	118	rs2899039	3.14e-05
1	Intergenic_NOL9_TAS1R1	6614582	6615432	0.00175	6.96e-06	94	rs6467287	2.28e-05
1	Intergenic_CASZ1_C1orf127	10856708	11006531	0.00175	6.5e-06	115	rs2364493	6.83e-05
1	Intergenic_PADI1_PADI3	17572502	17575591	0.00175	3.26e-06	135	rs4664525	2.1e-05
1	PINK1	20959947	20978004	0.00175	2.59e-05	153	rs1834856	5.17e-06
1	DNAJC8	28526789	28559542	0.00175	1.27e-05	42	rs342092	0.000281565
1	C1orf102	36883506	36916052	0.00175	1.23e-05	120	rs1112462	0.00102116
1	Intergenic_AKIRIN1_NDUFS5	39470980	39492004	0.00175	0.000113048	110	rs4142086	9.51e-05
1	ELOVL1	43829071	43833699	0.00175	3.13e-06	130	rs7032419	0.000231753
1	LOC126661	45960580	45965646	0.00175	1.14e-06	84	rs729208	8.07e-06
1	LRRC40	70610496	70671275	0.00175	3.91e-06	134	rs7789369	7.69e-06
1	Intergenic_HIST2H3C-1_HIST2H2AA3-1	149812766	149813783	0.00175	3.42e-06	18	rs2050475	3.42e-05
1	IVL	152881038	152884362	0.00175	0.00033021	182	rs1497090	9.15e-06
1	SPRR3	152974222	152976332	0.00175	0.00033021	177	rs9903337	2.99e-06
1	DENND4B	153901976	153919154	0.00175	9.12e-06	74	rs7040049	0.00029794
1	FCGR3B	161592987	161601158	0.00175	6.07e-06	146	rs10779128	0.000181749
1	Intergenic_C1orf157_SOX13	204010389	204042244	0.00175	0.000107052	152	rs4867365	7.78e-05
1	SLC26A9	205882176	205912588	0.00175	0.00017179	76	rs2691109	3.25e-06
1	Intergenic_ITPKB_PSEN2	226926877	227058271	0.00175	1.11e-05	184	rs16891417	3.03e-05
1	Intergenic_OBSCN_TRIM11	228566576	228581375	0.00175	1.15e-05	91	rs16926252	2.24e-05
1	Intergenic_OR2T12_OR2M7	248458881	248486930	0.00175	2.01e-05	72	rs10452272	2.17e-05
1	NMNAT1	10003485	10045556	0.00174	1.54e-05	64	rs6071999	6.21e-06
1	Intergenic_C1orf127_TARDBP	11024259	11072677	0.00174	6.5e-06	111	rs2937532	7.79e-05
1	FUCA1	24171571	24194821	0.00174	0.0208245	92	rs4821733	0.000161064
1	OPRD1	29138653	29190208	0.00174	8.87e-07	62	rs3757971	6.03e-06
1	Intergenic_EIF3I_FAM167B	32697206	32712816	0.00174	3.03e-05	30	rs2008613	4.66e-05
1	TMEM54	33360195	33366953	0.00174	0.00139319	63	rs9850179	2.36e-06
1	Intergenic_GJA9_RHBDL2	39347290	39351477	0.00174	0.000113048	122	rs2172339	3.81e-05
1	Intergenic_MACF1_KIAA0754	39952790	39875174	0.00174	8.89e-05	83	rs6685397	2.54e-05
1	NT5C1A	40124792	40137710	0.00174	5.87e-05	99	rs11231693	6.11e-06
1	ZZZ3	78030189	78148343	0.00174	1.36e-05	115	rs11263335	2.15e-07
1	Intergenic_LPHN2_TTLL7	82458108	84335055	0.00174	0.000168021	446	rs4508039	2.66e-05
1	Intergenic_MTF2_TMED5	93604639	93617407	0.00174	5.6e-05	92	rs3805698	2.38e-05
1	BCAR3	94027348	94147385	0.00174	5.6e-05	159	rs2647046	0.00257585
1	Intergenic_TSHB_TSPAN2	115576942	115590631	0.00174	2.8e-05	161	rs17165928	1.12e-05
1	VTCN1	117686208	117753549	0.00174	3.46e-05	177	rs11578204	1.45e-06
1	Intergenic_HIST2H2AA4-2_HIST2H3A-2	149823162	149824179	0.00174	3.42e-06	18	rs2050475	3.42e-05
1	HAX1	154245038	154248351	0.00174	2.05e-05	90	rs7434427	0.000133481
1	Intergenic_SEMA4A_SLC25A44	156147536	156163897	0.00174	1.39e-05	77	rs11172184	1.47e-05
1	Intergenic_NUF2_PBX1	163325554	164528935	0.00174	5.83e-05	409	rs7116130	2.25e-05
1	POU2F1	167190142	167385326	0.00174	0.000143959	220	rs2514177	4.87e-06
1	TDRD5	179561024	179660398	0.00174	2.29e-06	150	rs2161010	2.56e-06
1	Intergenic_C1orf74_IRF6	209957891	209961260	0.00174	8.97e-05	177	rs4892204	7.76e-05
1	MOSC1	220960270	220987730	0.00174	3.66e-06	141	rs5763774	6.91e-06
1	RHOU	228870868	228882411	0.00174	1.15e-05	132	rs2898885	4.22e-06
1	Intergenic_C1orf101_FAM152A	244803663	244816350	0.00174	5.47e-05	138	rs7868020	7.81e-05
1	Intergenic_MYOM3_IL22RA1	24438666	24446259	0.00173	2.49e-05	97	rs10500622	2.36e-05
1	SERINC2	31885962	31907525	0.00173	3.17e-06	114	rs2004268	3.62e-06
1	TINAGL1	32042159	32053287	0.00173	3.17e-06	104	rs10783746	2.51e-06
1	Intergenic_GJB5_GJB4	35224113	35226776	0.00173	2.73e-06	118	rs6710583	3.81e-05
1	Intergenic_RPS8_BEST4	45244413	45249255	0.00173	0.00302268	89	rs4789788	1.53e-05
1	Intergenic_RAD54L_LRRC41	46744146	46744070	0.00173	7.29e-05	114	rs2817806	1.67e-05
1	Intergenic_ZYG11B_ECHDC2	53291326	53361902	0.00173	7.5e-06	123	rs4850405	9.32e-06
1	MIER1	67390641	67454302	0.00173	4.3e-05	232	rs41454646	7.08e-06
1	C1orf141	67557858	67594220	0.00173	8.03e-05	202	rs2950390	0.000985134
1	Intergenic_AMPD1_NRAS	115238177	115247076	0.00173	2.8e-05	141	rs3786792	9.4e-05
1	LIX1L	145477084	145499091	0.00173	6.9e-07	21	rs952130	8.1e-06
1	Intergenic_MLLT11_RP11-68I18.1	151040974	151043078	0.00173	1.05e-05	57	rs3171985	2.43e-05
1	Intergenic_THBS3_MTX1	155177691	155178488	0.00173	9.5e-07	65	rs2402890	1.22e-05
1	Intergenic_SLAMF9_PIGM	159924011	159997460	0.00173	5.81e-06	164	rs9966870	1.43e-05
1	Intergenic_KCNJ9_IGSF8	160059213	160061128	0.00173	5.81e-06	150	rs16891417	3.03e-05
1	CD84	160515786	160549251	0.00173	5.96e-06	132	rs7318857	0.000478336
1	POGK	166808723	166823709	0.00173	0.000143959	195	rs1856638	4.93e-06
1	QSOX1	180123967	180167169	0.00173	2.29e-06	134	rs262683	4.55e-06
1	ARPC5	183595331	183604985	0.00173	2.77e-05	160	rs359964	0.00400692
1	Intergenic_RGS13_RGS2	192629390	192778169	0.00173	6.59e-06	137	rs4622449	1.61e-05
1	Intergenic_SRGAP2_IKBKE	206637784	206643794	0.00173	2.28e-06	65	rs364798	1.31e-05
1	Intergenic_FCAMR_C1orf116	207143971	207191864	0.00173	2.28e-06	129	rs6748268	4.3e-05
1	Intergenic_HSD11B1_TRAF3IP3	209908296	209929522	0.00173	8.97e-05	184	rs10272726	3.29e-05
1	Intergenic_GJC2_C1orf69	228347528	228353427	0.00173	2.3e-06	84	rs6710583	3.81e-05
1	OR13G1	247835419	247836343	0.00173	1.28e-05	98	rs16922192	5.99e-06
1	Intergenic_DVL1_MXRA8	1284493	1288069	0.00172	5.83e-06	19	rs11231111	4.8e-05
1	KIAA2013	11980122	11986480	0.00172	0.000912372	96	rs6570049	8.7e-06
1	PLA2G2E	20246799	20250110	0.00172	5.03e-05	185	rs11223643	5.11e-06
1	NR0B2	27237978	27240460	0.00172	5.64e-06	31	rs7936086	6.12e-06
1	Intergenic_PTP4A2_KHDRBS1	32403989	32479489	0.00172	1.25e-05	58	rs4752319	1.74e-05
1	SLC2A1	43391045	43424847	0.00172	2.02e-06	124	rs2422739	3.24e-06
1	Intergenic_PDZK1IP1_TAL1	47655772	47681962	0.00172	6.48e-05	125	rs157217	1.99e-05
1	LRRC8D	90287512	90401560	0.00172	3.14e-06	147	rs969531	7.63e-06
1	Intergenic_OR6N1_OR6N2	158736473	158746470	0.00172	1.46e-05	142	rs12540064	2.13e-05
1	Intergenic_DISP1_TLR5	223179336	223283582	0.00172	0.000772014	107	rs7166908	5.24e-05
1	Intergenic_KIAA0133_GALNT2	229795947	230203026	0.00172	3.92e-05	197	rs1830031	2.97e-05
1	Intergenic_ERO1LB_EDARADD	236445286	236557678	0.00172	1.34e-05	219	rs4496650	4.56e-05
1	LDLRAD2	22138757	22151714	0.00171	0.000123033	145	rs231619	8.2e-06
1	Intergenic_CTPS_SLFNL1	41478236	41481267	0.00171	1.01e-05	146	rs7069648	5.62e-05
1	SLC6A9	44462154	44497134	0.00171	0.00302268	120	rs41357749	3.11e-06
1	Intergenic_DMAP1_PRNPIP	44686352	44686740	0.00171	0.00302268	117	rs11041186	5.19e-05
1	EPS15	51819934	51984995	0.00171	9.09e-07	33	rs10445731	0.000222747
1	Intergenic_C1orf83_CDCP2	54565417	54604666	0.00171	0.000185165	130	rs17065614	7.76e-05
1	Intergenic_CDCP2_LOC606495	54619444	54638025	0.00171	0.000185165	124	rs1891092	6.44e-05
1	INADL	62208148	62629591	0.00171	0.00183975	206	rs6965515	0.000103758
1	AHCYL1	110527307	110566364	0.00171	0.00142171	158	rs10892064	0.0146009
1	PTGFRN	117452688	117532972	0.00171	3.46e-05	132	rs876222	4.61e-06
1	HFE2	145413190	145417545	0.00171	6.9e-07	22	rs870215	0.000128217
1	NUDT17	145586492	145589435	0.00171	6.9e-07	21	rs1131182	6.11e-06
1	Intergenic_POLR3C_RNF115	145610885	145611034	0.00171	6.9e-07	21	rs974896	1.86e-05
1	Intergenic_SPRR2F_SPRR2G	153085990	153122056	0.00171	0.00033021	175	rs6103923	1.32e-05
1	Intergenic_TDRD10_UBE2Q1	154520624	154521049	0.00171	2.05e-05	102	rs4240580	1.23e-05
1	Intergenic_C1orf61_MEF2D	156399185	156433517	0.00171	1.39e-05	85	rs2109108	7.76e-05
1	FCRL5	157483166	157522310	0.00171	5.86e-05	167	rs10972409	0.000179293
1	FCRL1	157764652	157789891	0.00171	5.86e-05	161	rs10972409	0.000179293
1	Intergenic_FLJ13137_SH2D1B	162356609	162365054	0.00171	0.000146642	226	rs9374320	4.19e-05
1	Intergenic_PRDX6_SLC9A11	173457947	173469601	0.00171	1.72e-05	111	rs16963746	1.8e-05
1	PAPPA2	176432306	176811970	0.00171	5.47e-05	197	rs272110	5.46e-06
1	Intergenic_KIF14_DDX59	200589863	200613163	0.00171	7.48e-06	167	rs1035316	2.94e-05
1	Intergenic_SERTAD4_HHAT	210416441	210501604	0.00171	1.06e-05	181	rs6448478	1.46e-05
1	Intergenic_PRAMEF21-1_PRAMEF8-3	13526944	13607430	0.0017	2.05e-05	44	rs17736182	1.81e-05
1	OTUD3	20208887	20239437	0.0017	5.03e-05	192	rs10940554	5.54e-06
1	Intergenic_KIF17_SH2D5	21044318	21046223	0.0017	2.59e-05	139	rs11214938	2.94e-05
1	Intergenic_RUNX3_SYF2	25291502	25548765	0.0017	1.68e-05	103	rs8065083	1.52e-05
1	WDTC1	27561158	27634735	0.0017	2.6e-06	27	rs7172	1.34e-06
1	C1orf122	38273968	38275126	0.0017	3.71e-05	101	rs6801594	0.00100945
1	GBP2	89573309	89591799	0.0017	6.21e-06	136	rs1030231	0.000155466
1	Intergenic_GPR89C-1_NBPF11-1	145924050	146032540	0.0017	1.12e-06	31	rs16995383	3.67e-05
1	LYSMD1	151132223	151138336	0.0017	1.05e-05	52	rs10891359	7.57e-06
1	MAPBPIP	156024604	156028299	0.0017	1.34e-05	61	rs17421513	7.47e-06
1	F11R	160965000	160991133	0.0017	5.96e-06	120	rs10047157	0.000213747
1	Intergenic_MGST3_ALDH9A1	165624856	165631447	0.0017	8.22e-06	218	rs12708942	2.45e-05
1	Intergenic_ZNF648_GLUL	182030848	182351667	0.0017	3.93e-05	216	rs7103173	9.55e-06
1	CRB1	197237407	197447585	0.0017	1.63e-05	89	rs10424706	0.000364691
1	Intergenic_PTPN7_LGR6	202129752	202163116	0.0017	3.07e-05	124	rs41360247	1.73e-05
1	RABIF	202848085	202858263	0.0017	3.07e-05	140	rs6450035	4.52e-06
1	Intergenic_ADORA1_MYBPH	203136534	203136937	0.0017	1.01e-05	132	rs2986038	9.73e-05
1	Intergenic_TMEM81_RBBP5	205053589	205055977	0.0017	0.00017179	178	rs4926925	1.18e-05
1	Intergenic_FAM71A_BATF3	212800118	212859758	0.0017	9.58e-06	139	rs10800176	4.35e-05
1	Intergenic_GGPS1_TBCE	235507845	235530726	0.0017	5.79e-06	91	rs561340	3.84e-05
1	Intergenic_OR4F16-2_OR4F29-2	622035	621094	0.00169	3.87e-07	5	rs2280401	2.16e-05
1	Intergenic_DDOST_KIF17	20988038	20990505	0.00169	2.59e-05	151	rs3212247	5.44e-05
1	KIAA0494	47140830	47184736	0.00169	7.29e-05	105	rs841858	8.79e-06
1	Intergenic_TMEM48_YIPF1	54304176	54317404	0.00169	1.16e-05	143	rs836531	1.19e-05
1	LRRIQ3	74491701	74663871	0.00169	0.000156825	134	rs969531	7.63e-06
1	IFI44L	79086087	79111830	0.00169	2.17e-05	145	rs9825470	0.000110253
1	SYPL2	110009099	110024764	0.00169	0.00142171	105	rs17444755	2.76e-06
1	RP11-68I18.1	151043079	151092398	0.00169	1.05e-05	60	rs41467545	4.08e-06
1	Intergenic_BGLAP_PAQR6	156213113	156213205	0.00169	1.39e-05	76	rs6496897	8.51e-05
1	HDGF	156711898	156722240	0.00169	1.39e-05	108	rs17265047	0.000131557
1	Intergenic_ANGPTL1_FAM20B	178840216	178995072	0.00169	2.2e-06	129	rs17019491	9.3e-05
1	RGS2	192778170	192781403	0.00169	6.59e-06	124	rs4416746	4.24e-06
1	JARID1B	202696531	202777549	0.00169	3.07e-05	144	rs2788137	9.07e-06
1	Intergenic_C4BPA_CD55	207318318	207494815	0.00169	2.28e-06	140	rs3108167	7.51e-05
1	Intergenic_C1orf67_LBR	225155627	225589202	0.00169	1.84e-05	186	rs2109108	7.76e-05
1	HIST3H2A	228645064	228645560	0.00169	1.15e-05	91	rs1942919	0.000123129
1	Intergenic_KMO_OPN3	241758945	241756450	0.00169	1.01e-05	181	rs41379647	2.89e-05
1	PRAMEF20-1	13516065	13526943	0.00168	2.05e-05	31	rs156851	4.83e-06
1	Intergenic_UBXD3_CAMK2N1	20519943	20808882	0.00168	2.59e-05	219	rs4965473	1.07e-05
1	MATN1	31185995	31196887	0.00168	8.28e-06	163	rs1867511	7.43e-06
1	RBBP4	33116823	33146254	0.00168	0.00139319	43	rs200274	4.41e-06
1	Intergenic_AKR1A1_NASP	46035722	46049715	0.00168	1.14e-06	93	rs4142086	9.51e-05
1	Intergenic_C1orf165_ELAVL4	49242548	50574636	0.00168	2.08e-05	206	rs7694806	7.77e-05
1	WDR78	67278571	67390570	0.00168	4.3e-05	235	rs6555556	1.38e-06
1	SLC44A5	75667815	76076799	0.00168	2.7e-05	190	rs1942832	3.17e-06
1	ABHD7	92495557	92529093	0.00168	2.15e-05	126	rs10402271	0.945071
1	Intergenic_NUDT17_POLR3C	145589436	145592603	0.00168	6.9e-07	21	rs2236964	2.25e-05
1	Intergenic_HIST2H2AC_HIST2H2AB	149858962	149859017	0.00168	3.42e-06	19	rs2050475	3.42e-05
1	C1orf2	155216995	155225274	0.00168	9.5e-07	61	rs2471918	0.000956691
1	Intergenic_LMNA_SEMA4A	156109879	156123386	0.00168	1.39e-05	75	rs4785621	2.77e-05
1	Intergenic_COPA_NCSTN	160313355	160313061	0.00168	5.96e-06	143	rs1457858	5.92e-05
1	Intergenic_MPZ_SDHC	161279763	161284164	0.00168	4.58e-06	106	rs279571	2.4e-05
1	NPHS2	179519673	179545084	0.00168	1.33e-06	143	rs11137472	6.14e-06
1	PPP1R12B	202317835	202557697	0.00168	3.07e-05	141	rs17684161	4.86e-06
1	Intergenic_ETNK2_REN	204121308	204123946	0.00168	0.000107052	171	rs2885129	4.54e-05
1	Intergenic_YOD1_PFKFB2	207224423	207226618	0.00168	2.28e-06	127	rs284907	1.02e-05
1	CDC2L1	1571099	1655775	0.00167	5.83e-06	30	rs2470714	0.000473775
1	LOC100129534	2281853	2283614	0.00167	4.47e-06	50	rs7209156	8.07e-06
1	Intergenic_SLC2A5_GPR157	9129671	9164474	0.00167	1.54e-05	119	rs11620623	1.39e-05
1	Intergenic_C1orf89_FBXO42	16563447	16576557	0.00167	8.29e-06	62	rs6976214	7.75e-05
1	Intergenic_PLA2G2A_PLA2G5	20306910	20396699	0.00167	5.03e-05	194	rs11667105	1.94e-05
1	AOF2	23345945	23410184	0.00167	0.0208245	109	rs486416	0.00684225
1	Intergenic_FAM167B_LCK	32714462	32716838	0.00167	3.03e-05	29	rs10865150	4.37e-05
1	YARS	33240839	33283633	0.00167	0.00139319	52	rs246584	1.28e-06
1	EPHA10	38181645	38230824	0.00167	3.71e-05	121	rs995000	0.000226653
1	Intergenic_CDC20_ELOVL1	43828874	43829070	0.00167	3.13e-06	130	rs2523990	6.49e-05
1	Intergenic_TMEM53_KIF2C	45140100	45205488	0.00167	0.00302268	94	rs6691988	1.19e-05
1	Intergenic_CTH_PTGER3	70905254	71318034	0.00167	7.29e-05	178	rs1533303	5.63e-05
1	LPHN2	82266081	82458107	0.00167	8.25e-05	183	rs6559488	7.82e-06
1	BXDC5	84944919	84964033	0.00167	1.5e-05	170	rs8072552	0.0017305
1	Intergenic_SYDE2_C1orf52	85666729	85717654	0.00167	2.25e-05	186	rs1322251	1.27e-05
1	COL24A1	86194915	86622121	0.00167	8.9e-05	241	rs7963392	0.000401069
1	ODF2L	86814419	86862003	0.00167	8.9e-05	163	rs3757971	6.03e-06
1	SLC44A3	95285900	95360802	0.00167	1.19e-05	192	rs705918	3.17e-06
1	Intergenic_LOR_PGLYRP3	153234601	153270336	0.00167	0.00033021	146	rs2901888	2.66e-05
1	Intergenic_TOMM40L_NR1I3	161200408	161199454	0.00167	3.54e-06	96	rs10853220	1.17e-05
1	NUF2	163291722	163325553	0.00167	1.71e-05	216	rs1131182	6.11e-06
1	Intergenic_PRG4_TPR	186283689	186280784	0.00167	9.09e-06	124	rs16963746	1.8e-05
1	PKP1	201252579	201302117	0.00167	1.51e-05	199	rs12976945	5.12e-06
1	Intergenic_ZNF695_ZNF670	247171356	247200085	0.00167	1.28e-05	111	rs10868851	9.5e-06
1	Intergenic_FLJ45717_ZNF124	247275720	247319201	0.00167	1.28e-05	110	rs17087136	4.15e-05
1	OR2B11	247614330	247615284	0.00167	1.28e-05	104	rs10988109	5.95e-06
1	Intergenic_PRAMEF7-2_PRAMEF15-2	13610488	13641971	0.00166	6.11e-05	61	rs8094592	1.8e-05
1	Intergenic_SYTL1_MAP3K6	27680422	27681668	0.00166	2.6e-06	26	rs1322251	1.27e-05
1	ZC3H12A	37940118	37949978	0.00166	3.71e-05	132	rs17500235	1.18e-06
1	CC2D1B	52816266	52831864	0.00166	7.5e-06	69	rs7950750	0.000571496
1	PTGFR	78956727	79006386	0.00166	2.17e-05	136	rs876222	4.61e-06
1	Intergenic_PKN2_GTF2B	89301939	89318319	0.00166	5.95e-05	126	rs11667105	1.94e-05
1	Intergenic_TMEM56_RWDD3	95658875	95699709	0.00166	1.15e-05	188	rs836531	1.19e-05
1	Intergenic_TCHH_RPTN	152086557	152126069	0.00166	2.77e-06	131	rs464541	1.24e-05
1	Intergenic_VSIG8_CCDC19	159832448	159842152	0.00166	7.67e-06	155	rs17158132	1.05e-05
1	ACTA1	229566992	229569843	0.00166	8.59e-06	139	rs10499911	0.0223932
1	Intergenic_C1orf31_TARBP1	234519792	234527057	0.00166	0.000170845	185	rs17065614	7.76e-05
1	CPSF3L	1246964	1260046	0.00165	5.83e-06	21	rs12544943	0.000367892
1	NADK	1682670	1709909	0.00165	5.83e-06	32	rs4623641	6.49e-06
1	Intergenic_PRKCZ_C1orf86	2116835	2120986	0.00165	5.83e-06	51	rs4786358	1.79e-05
1	DFFB	3773844	3801993	0.00165	6.02e-05	98	rs2183162	0.000296075
1	Intergenic_RBP7_UBE4B	10076079	10093014	0.00165	3.92e-06	61	rs290753	1.64e-05
1	PRAMEF7-1	12977512	12980233	0.00165	5.12e-06	35	rs8040813	4.82e-06
1	Intergenic_ACTL8_IGSF21	18153559	18434238	0.00165	0.000454385	247	rs17309382	9.86e-05
1	RHCE	25688739	25747363	0.00165	7.05e-05	96	rs2898885	4.22e-06
1	Intergenic_PDIK1L_GRRP1	26452040	26485509	0.00165	7.05e-05	97	rs17164384	2e-05
1	Intergenic_ATPIF1_SESN2	28564612	28586004	0.00165	1.27e-05	42	rs6080766	8.57e-05
1	EIF2C1	36348809	36389899	0.00165	1.22e-05	49	rs7738597	0.000233489
1	TMEM125	43736406	43739673	0.00165	2.02e-06	126	rs3784381	2.44e-06
1	Intergenic_PTPRF_JMJD2A	44089344	44115795	0.00165	0.000127764	134	rs2069978	1.73e-05
1	Intergenic_FMO5_CHD1L	146696923	146714289	0.00165	7.69e-06	127	rs236396	4.14e-05
1	GOLPH3L	150618705	150669633	0.00165	1.05e-05	50	rs7022431	0.000146781
1	Intergenic_THEM4_S100A10	151882114	151955384	0.00165	4.15e-06	104	rs7284633	1.22e-05
1	Intergenic_SLC27A3_GATAD2B	153752634	153777201	0.00165	9.12e-06	92	rs7380299	1.4e-05
1	MTX1	155178489	155183624	0.00165	9.5e-07	65	rs4935774	6.67e-06
1	C1orf61	156374054	156399184	0.00165	1.39e-05	84	rs10509322	0.000940504
1	ATP1A2	160085547	160113374	0.00165	5.96e-06	152	rs12701348	0.00342326
1	DEDD	161090767	161102478	0.00165	5.96e-06	100	rs16894011	0.000301588
1	Intergenic_FMO1_FMO4	171255114	171283484	0.00165	1.21e-05	184	rs236396	4.14e-05
1	Intergenic_NR5A2_FAM58B	200146551	200182654	0.00165	1.54e-05	164	rs7619054	2.26e-05
1	Intergenic_ATP2B4_LAX1	203713210	203734335	0.00165	0.000107052	139	rs1019035	8.69e-05
1	CABC1	227127937	227175246	0.00165	1.11e-05	175	rs11915422	0.000623575
1	AGT	230838268	230850336	0.00165	2.13e-05	173	rs10892064	0.0146009
1	Intergenic_MTHFR_CLCN6	11866116	11866205	0.00164	1.23e-05	100	rs3805698	2.38e-05
1	FAM131C	16384263	16400127	0.00164	5.57e-06	88	rs1452919	0.00020632
1	HTR6	19991779	20006055	0.00164	5.03e-05	175	rs2039683	0.000113181
1	Intergenic_SYF2_C1orf63	25559014	25568738	0.00164	1.68e-05	83	rs12944051	1.27e-05
1	RHD	25598980	25656936	0.00164	7.05e-05	90	rs2898885	4.22e-06
1	ATPIF1	28562610	28564611	0.00164	1.27e-05	41	rs1045161	0.00325894
1	Intergenic_ZCCHC17_FABP3	31837781	31838098	0.00164	3.17e-06	119	rs153047	1.02e-05
1	TSSK3	32827861	32829924	0.00164	0.00139319	30	rs3751651	1.95e-06
1	C1orf216	36179476	36184790	0.00164	3.08e-06	34	rs2471918	0.000956691
1	Intergenic_UTP11L_POU3F1	38490498	38509521	0.00164	3.71e-05	107	rs8178890	1.06e-05
1	Intergenic_DIO1_HSPB11	54376760	54387232	0.00164	1.16e-05	137	rs7932247	5.25e-05
1	Intergenic_PTGER3_ZRANB2	71513492	71528972	0.00164	7.29e-05	132	rs163618	1.74e-05
1	ELTD1	79355448	79472495	0.00164	2.17e-05	150	rs11858978	0.000231067
1	AMY1A-2	104230039	104239073	0.00164	0.0105879	53	rs1954119	0.00732082
1	PSMD4	151227196	151239954	0.00164	1.05e-05	47	rs220665	4.64e-06
1	Intergenic_FLG_FLG2	152297680	152321211	0.00164	2.77e-06	154	rs6495697	4.22e-05
1	Intergenic_ZBTB7B_DCST2	154991000	154991001	0.00164	2.05e-05	88	rs12975781	1.02e-05
1	Intergenic_TRIM46_MUC1	155157446	155158298	0.00164	9.79e-07	67	rs6025590	1.14e-05
1	TBX19	168250277	168283664	0.00164	6.77e-06	171	rs2685837	2.59e-06
1	Intergenic_SCYL1BP1_PRRX1	170522585	170633311	0.00164	5.07e-06	152	rs6433294	1.48e-05
1	IGFN1	201181769	201198074	0.00164	1.51e-05	192	rs1433901	0.000107643
1	Intergenic_TMEM206_NENF	212588268	212606278	0.00164	9.58e-06	138	rs6120970	1.2e-05
1	Intergenic_JMJD4_C1orf142	227923113	227922695	0.00164	2.17e-06	115	rs10887652	3.03e-05
1	C1orf124	231473681	231489989	0.00164	6.33e-05	130	rs6801594	0.00100945
1	Intergenic_ARID4B_GGPS1	235491533	235491751	0.00164	5.79e-06	92	rs35079323	8.89e-05
1	Intergenic_M3_FMN2	240072718	240255183	0.00164	1.31e-05	208	rs17138323	2.54e-05
1	OR6F1	247875130	247876057	0.00164	1.28e-05	95	rs17208789	5.68e-06
1	Intergenic_ACOT7_HES2	6453827	6475294	0.00163	6.96e-06	92	rs2343556	9.93e-05
1	Intergenic_PRAMEF2_PRAMEF4	12921765	12939031	0.00163	5.12e-06	38	rs1080383	1.81e-05
1	Intergenic_NBPF3_ALPL	21811394	21835856	0.00163	0.000123033	91	rs2065916	2.33e-05
1	ZBTB40	22778343	22857650	0.00163	3.04e-06	146	rs7199563	1.2e-06
1	CCDC21	26560692	26605299	0.00163	7.05e-05	87	rs11156638	0.000565383
1	SNHG3-RCC1	28832495	28865607	0.00163	6.18e-06	47	rs17225878	3.07e-06
1	RCC1	28844744	28865607	0.00163	3.08e-06	46	rs17708876	4.38e-06
1	Intergenic_FNDC5_HPCA	33336348	33352096	0.00163	0.00139319	58	rs2159324	4.1e-05
1	Intergenic_PHC2_ZSCAN20	33841195	33938230	0.00163	0.000197825	154	rs7144401	1.98e-05
1	PABPC4	40026487	40042416	0.00163	5.87e-05	97	rs17025744	5.5e-06
1	KCNQ4	41249683	41304360	0.00163	1.01e-05	154	rs16912118	8.91e-06
1	Intergenic_PTGFR_IFI44L	79006387	79086086	0.00163	2.17e-05	142	rs4752319	1.74e-05
1	GNG5	84964005	84972262	0.00163	1.5e-05	170	rs9943888	0.000147497
1	NRAS	115247077	115259515	0.00163	2.8e-05	143	rs7936086	6.12e-06
1	Intergenic_HSD3B1_ZNF697	120057682	120161998	0.00163	4.75e-06	111	rs10183009	3.29e-05
1	SPTA1	158580495	158656506	0.00163	1.46e-05	152	rs9903337	2.99e-06
1	RGS4	163038395	163046592	0.00163	0.000146642	216	rs4416746	4.24e-06
1	F13B	197008320	197036397	0.00163	7.51e-06	64	rs6956284	0.000212312
1	TLR5	223283583	223316624	0.00163	0.000772014	98	rs1107767	2.49e-06
1	Intergenic_CALML6_TMEM52	1848734	1849028	0.00162	5.83e-06	44	rs17701297	6.93e-05
1	NPPA	11905775	11907835	0.00162	1.23e-05	98	rs7936086	6.12e-06
1	PRAMEF8-1	12976449	12980568	0.00162	5.12e-06	35	rs8040813	4.82e-06
1	Intergenic_EIF4G3_ECE1	21503341	21543738	0.00162	7.66e-05	102	rs7739700	4.65e-05
1	Intergenic_C1orf128_LYPLA2	24114723	24117644	0.00162	0.0208245	87	rs10849797	7.79e-05
1	Intergenic_GNL2_RSPO1	38061497	38076949	0.00162	3.71e-05	120	rs6659420	3.73e-05
1	TCTEX1D1	67218141	67244470	0.00162	4.3e-05	230	rs9878208	2.59e-06
1	DNASE2B	84864214	84880691	0.00162	1.5e-05	159	rs9661164	0.000281409
1	Intergenic_DBT_RTCD1	100715410	100731761	0.00162	2.32e-05	117	rs5761984	5.46e-05
1	B4GALT3	161141100	161147314	0.00162	2.37e-06	91	rs11171978	0.00296111
1	SDHC	161284165	161334535	0.00162	4.58e-06	116	rs4905035	3.66e-06
1	Intergenic_TNN_TNR	175117203	175291933	0.00162	0.0045597	218	rs16990574	1.18e-05
1	Intergenic_TOR3A_ABL2	179065130	179068460	0.00162	1.18e-06	120	rs7306420	1.17e-05
1	Intergenic_PDC_PTGS2	186430240	186640967	0.00162	9.09e-06	175	rs17164384	2e-05
1	FAM71A	212797815	212800117	0.00162	9.58e-06	140	rs10264801	0.000195549
1	Intergenic_VASH2_ANGEL2	213164249	213165522	0.00162	3.4e-05	128	rs2904015	1.06e-05
1	SLC30A10	220087605	220101993	0.00162	6.47e-05	166	rs12596957	3.23e-06
1	Intergenic_DHRS3_AADACL4	12677821	12704564	0.00161	0.000912372	58	rs459664	5.31e-05
1	LUZP1	23411450	23495338	0.00161	0.0208245	113	rs9612480	7.62e-06
1	LCK	32716839	32751766	0.00161	0.00139319	30	rs2575369	8.31e-06
1	HPCA	33352097	33360247	0.00161	0.00139319	62	rs4916821	0.000119477
1	Intergenic_TMEM69_IPP	46160109	46164405	0.00161	2.89e-06	91	rs17478111	1.18e-05
1	Intergenic_LRRC8C_LRRC8D	90185095	90287511	0.00161	2.12e-06	139	rs4501419	2.6e-05
1	Intergenic_GLMN_RPAP2	92764567	92764605	0.00161	2.23e-06	85	rs2293036	3.76e-05
1	SNX7	99127235	99226056	0.00161	1.63e-05	172	rs531728	3.06e-06
1	Intergenic_TRIM33_BCAS2	115053782	115110179	0.00161	2.61e-05	134	rs1196502	1.14e-05
1	ZNF687	151254790	151264381	0.00161	1.05e-05	49	rs5751072	7.86e-07
1	Intergenic_HAX1_AQP10	154248352	154293590	0.00161	2.05e-05	97	rs12936006	3.53e-05
1	DCST1	155006299	155023406	0.00161	2.05e-05	84	rs11077399	0.000304894
1	EFNA1	155100348	155107386	0.00161	9.79e-07	71	rs4785149	0.000240244
1	UBQLN4	156005091	156023516	0.00161	1.34e-05	61	rs12037108	1.77e-06
1	Intergenic_NHLH1_VANGL2	160342639	160370365	0.00161	5.96e-06	140	rs12368672	2.3e-05
1	SAC	167778881	167883340	0.00161	5.19e-06	155	rs9906747	3.86e-06
1	FASLG	172628184	172636012	0.00161	1.28e-05	138	rs3098171	0.000188198
1	IER5	181057637	181059979	0.00161	1.07e-05	157	rs9825470	0.000110253
1	Intergenic_LGR6_UBE2T	202288890	202300783	0.00161	3.07e-05	115	rs2731006	2.79e-05
1	C1orf142	227922696	227968927	0.00161	2.17e-06	122	rs2950390	0.000985134
1	TBCE	235530727	235612280	0.00161	5.79e-06	105	rs2925337	2.6e-06
1	Intergenic_MFN2_IIP45	12073573	12079510	0.0016	0.000912372	83	rs12581234	2.46e-05
1	Intergenic_SPATA21_NECAP2	16763920	16767231	0.0016	8.29e-06	50	rs8104526	1.33e-05
1	Intergenic_SFRS4_MECR	29508362	29519383	0.0016	4.4e-06	79	rs17716118	1.45e-05
1	LSM10	36859030	36863493	0.0016	1.23e-05	110	rs969531	7.63e-06
1	Intergenic_EBNA1BP2_WDR65	43637932	43638024	0.0016	2.02e-06	122	rs4706990	4.79e-05
1	Intergenic_IPP_MAST2	46212134	46269283	0.0016	2.89e-06	91	rs10868330	3.11e-05
1	PDZK1IP1	47649260	47655771	0.0016	6.48e-05	124	rs8113425	5.32e-06
1	Intergenic_GIPC2_PTGFR	78603113	78956726	0.0016	1.36e-05	135	rs6710583	3.81e-05
1	MOV10	113217047	113243368	0.0016	0.000118481	93	rs5763774	6.91e-06
1	Intergenic_WARS2_HAO2	119683296	119911400	0.0016	4.75e-06	148	rs17158132	1.05e-05
1	TDRD10	154474694	154520623	0.0016	2.05e-05	105	rs2161010	2.56e-06
1	Intergenic_DCST2_DCST1	155006258	155006298	0.0016	2.05e-05	84	rs16959223	5.45e-05
1	Intergenic_HCN3_PKLR	155259639	155259082	0.0016	6.82e-07	50	rs3870336	3.51e-05
1	ADAMTS4	161159537	161168845	0.0016	9.91e-07	92	rs780094	0.0211811
1	PCP4L1	161228516	161255240	0.0016	4.58e-06	108	rs754133	5.35e-06
1	Intergenic_RGS5_NUF2	163172873	163291721	0.0016	0.000146642	228	rs6025160	1.61e-05
1	DUSP27	167064086	167098402	0.0016	0.000143959	209	rs149511	0.000255334
1	Intergenic_RC3H1_RABGAP1L	173962211	174128632	0.0016	1.69e-05	76	rs7081330	1.64e-05
1	NMNAT2	183217378	183387737	0.0016	2.77e-05	177	rs6071999	6.21e-06
[truncated: 34,968 more rows]
