# Supplementary material for: Multi-scale inference of genetic trait architecture using biologically annotated neural networks
Source: PLoS Genet. 2021 Aug 19;17(8):e1009754. doi: 10.1371/journal.pgen.1009754 (PMC8407593; doi:10.1371/journal.pgen.1009754)
Supplement: S20 Table — The first page compares the overlap of significant SNPs and SNP-sets found by each method according to the “median probability model” threshold [57] (i.e., PIP ≥ 0.5) in the Framingham Heart Study. The second page lists how many SNPs and SNP-sets were replicated for each method when analyzing the independent dataset from the UK Biobank. Results are based on defining gene boundaries in two ways: (a) we use the UCSC gene boundary definitions directly, and (b) we augment the gene boundaries by adding SNPs within a ±500 kilobase (kb) buffer to account for possible regulatory elements. (XLSX) [file pgen.1009754.s053.xlsx]

## Sheet: Rep. Across Traits
(1) BANNs FHS vs. UKB (SNP Level Results)	Trait	UKB	FHS	Overlap			(1) SuSiE FHS vs. UKB (SNP Level Results)	Trait	UKB	FHS	Overlap
	HDL	9	15	2				HDL	5	4	1
	LDL	4	4	2				LDL	3	3	1
(2) BANNs FHS vs. UKB (SNP-Set Results)	Trait	UKB	FHS	Overlap			(2) RSS FHS vs. UKB (SNP-Set Results)	Trait	UKB	FHS	Overlap
	HDL	20	8	2				HDL	4	8	2
	LDL	10	4	1				LDL	3	2	0
(3) BANNs FHS vs. UKB (SNP Level Results with 1Mb Buffer)	Trait	UKB	FHS	Overlap			(3) SuSiE FHS vs. UKB (SNP Level Results with 1Mb Buffer)	Trait	UKB	FHS	Overlap
	HDL	9	4	2				HDL	5	4	1
	LDL	4	4	2				LDL	3	3	1
(4) BANNs FHS vs. UKB (SNP-Set Results with 1 Mb Buffer)	Trait	UKB	FHS	Overlap			(4) RSS FHS vs. UKB (SNP-Set Results with 1 Mb Buffer)	Trait	UKB	FHS	Overlap
	HDL	19	6	0				HDL	94	5	3
	LDL	7	3	0				LDL	80	15	0

## Sheet: Rep. Across Methods
(1) FHS (SNP Level Results)	Trait	BANNs	SuSiE	Overlap
	HDL	15	4	2
	LDL	4	3	2
(2) FHS (SNP-Set Results)	Trait	BANNs	RSS	Overlap
	HDL	8	8	2
	LDL	4	2	1
(3) FHS (SNP Level Results with 1Mb Buffer)	Trait	BANNs	SuSiE	Overlap
	HDL	4	4	3
	LDL	4	3	2
(4) FHS (SNP-Set Results with 1Mb Buffer)	Trait	BANNs	RSS	Overlap
	HDL	6	5	2
	LDL	3	15	1
